# Supplementary material for: A halotolerant growth promoting rhizobacteria triggers induced systemic resistance in plants and defends against fungal infection
Source: Sci Rep. 2019 Mar 11;9:4054. doi: 10.1038/s41598-019-40930-x (PMC6411892; doi:10.1038/s41598-019-40930-x)
Supplement: Supplementary file 2 — Table S1 [file 41598_2019_40930_MOESM2_ESM.xlsx]

## Sheet: Annotation control
Table S1. Blast analysis against Nr database for functional annotation of CDS in control samples (referred as Set2AB)
Sequence name	Sequence desc.	Sequence length	Hit desc.	Hit ACC	E-Value	Similarity	Alignment length
Set2AB_CDS_1	uncharacterized protein LOC107628507	315	gi|1021487381|ref|XP_016186639.1|uncharacterized protein LOC107628507 [Arachis ipaensis]	XP_016186639	7.54624e-38	100	105
Set2AB_CDS_9	uncharacterized protein LOC107624757 isoform X5	309	gi|1021478981|ref|XP_016182697.1|uncharacterized protein LOC107624757 isoform X5 [Arachis ipaensis]	XP_016182697	1.713e-56	100	92
Set2AB_CDS_17	chlorophyll a-b binding chloroplastic	411	gi|1012011257|ref|XP_015948147.1|chlorophyll a-b binding protein 7, chloroplastic [Arachis duranensis] gi|1021478901|ref|XP_016182651.1| chlorophyll a-b binding protein 7, chloroplastic [Arachis ipaensis]	XP_015948147, XP_016182651	1.6597e-93	100	136
Set2AB_CDS_25	scopoletin glucosyltransferase	627	gi|1021478925|ref|XP_016182666.1|scopoletin glucosyltransferase [Arachis ipaensis]	XP_016182666	2.06525e-107	100	208
Set2AB_CDS_33	mitochondrial import inner membrane translocase subunit TIM14-3	441	gi|1012021433|ref|XP_015949995.1|mitochondrial import inner membrane translocase subunit TIM14-3 [Arachis duranensis] gi|1012021438|ref|XP_015949997.1| mitochondrial import inner membrane translocase subunit TIM14-3 [Arachis duranensis] gi|1012021442|ref|XP_015949998.1| mitochondrial import inner membrane translocase subunit TIM14-3 [Arachis duranensis] gi|1193740925|ref|XP_020991224.1| mitochond…	XP_015949995, XP_015949997, XP_015949998, XP_020991224	4.53939e-36	100	62
Set2AB_CDS_41	type 2 metallothionein	348	gi|1012021456|ref|XP_015950001.1|metallothionein-like protein 2 [Arachis duranensis] gi|71040683|gb|AAZ20290.1| type 2 metallothionein [Arachis hypogaea] gi|74476672|gb|ABA08414.1| type 2 metallothionein [Arachis hypogaea]	XP_015950001, AAZ20290, ABA08414	4.75081e-30	100	56
Set2AB_CDS_49	serine arginine-rich splicing factor RS31 isoform X1	312	gi|1012010088|ref|XP_015947941.1|serine/arginine-rich splicing factor RS31 isoform X1 [Arachis duranensis] gi|1012010094|ref|XP_015947942.1| serine/arginine-rich splicing factor RS31 isoform X1 [Arachis duranensis]	XP_015947941, XP_015947942	5.43463e-47	99.0291	103
Set2AB_CDS_57	uncharacterized protein LOC107472935	414	gi|1012010118|ref|XP_015947945.1|uncharacterized protein LOC107472935 [Arachis duranensis]	XP_015947945	8.55346e-84	97.0803	137
Set2AB_CDS_65	NUCLEAR FUSION DEFECTIVE 4	315	gi|1021571743|ref|XP_016177002.1|protein NUCLEAR FUSION DEFECTIVE 4 [Arachis ipaensis]	XP_016177002	5.53298e-62	100	104
Set2AB_CDS_73	hypothetical protein PHAVU_010G154500g	408	gi|593267124|ref|XP_007135740.1|hypothetical protein PHAVU_010G154500g [Phaseolus vulgaris] gi|561008785|gb|ESW07734.1| hypothetical protein PHAVU_010G154500g [Phaseolus vulgaris]	XP_007135740, ESW07734	6.2322e-14	100	35
Set2AB_CDS_81	DEAD-box ATP-dependent RNA helicase 56 isoform X1	1281	gi|1021568469|ref|XP_016175458.1|DEAD-box ATP-dependent RNA helicase 56 isoform X1 [Arachis ipaensis]	XP_016175458	0	100	426
Set2AB_CDS_89	uncharacterized protein LOC107472668 isoform X1	1110	gi|1012008593|ref|XP_015947658.1|uncharacterized protein LOC107472668 isoform X1 [Arachis duranensis] gi|1193737176|ref|XP_020990334.1| uncharacterized protein LOC107472668 isoform X2 [Arachis duranensis]	XP_015947658, XP_020990334	0	99.187	369
Set2AB_CDS_97	uncharacterized protein LOC107472669	645	gi|1012008598|ref|XP_015947659.1|uncharacterized protein LOC107472669 [Arachis duranensis]	XP_015947659	1.53036e-139	99.505	202
Set2AB_CDS_105	rRNA-processing FCF1 homolog	390	gi|1021567643|ref|XP_016175043.1|rRNA-processing protein FCF1 homolog [Arachis ipaensis]	XP_016175043	2.66424e-79	100	129
Set2AB_CDS_113	uncharacterized protein LOC107472586	777	gi|1012008501|ref|XP_015947586.1|uncharacterized protein LOC107472586 [Arachis duranensis]	XP_015947586	4.82887e-155	99.6139	259
Set2AB_CDS_121	disease resistance At3g14460 isoform X3	318	gi|1193737111|ref|XP_020990320.1|putative disease resistance protein At3g14460 isoform X3 [Arachis duranensis]	XP_020990320	2.00369e-36	99.0099	101
Set2AB_CDS_129	probably inactive leucine-rich repeat receptor kinase At5g48380	1833	gi|1012008855|ref|XP_015947712.1|probably inactive leucine-rich repeat receptor-like protein kinase At5g48380 [Arachis duranensis] gi|1012008860|ref|XP_015947713.1| probably inactive leucine-rich repeat receptor-like protein kinase At5g48380 [Arachis duranensis] gi|1012008874|ref|XP_015947716.1| probably inactive leucine-rich repeat receptor-like protein kinase At5g48380 [Arachis duranensis]	XP_015947712, XP_015947713, XP_015947716	0	99.6721	610
Set2AB_CDS_137	heavy metal-associated isoprenylated plant 39	303	gi|1021478196|ref|XP_016179712.1|heavy metal-associated isoprenylated plant protein 39 [Arachis ipaensis]	XP_016179712	1.74524e-23	100	49
Set2AB_CDS_145	pentatricopeptide repeat-containing mitochondrial-like	603	gi|1193740038|ref|XP_015947778.2|pentatricopeptide repeat-containing protein At3g61520, mitochondrial-like [Arachis duranensis]	XP_015947778	6.10805e-135	99.5025	201
Set2AB_CDS_153	disease resistance RPP13 1	441	gi|1193740281|ref|XP_020991081.1|putative disease resistance RPP13-like protein 1 [Arachis duranensis]	XP_020991081	3.53877e-76	92.517	147
Set2AB_CDS_161	common plant regulatory factor 1	1278	gi|1012010345|ref|XP_015947981.1|common plant regulatory factor 1 [Arachis duranensis]	XP_015947981	0	100	425
Set2AB_CDS_169	REVEILLE 5 isoform X2	840	gi|1021478190|ref|XP_016179683.1|protein REVEILLE 5 isoform X2 [Arachis ipaensis]	XP_016179683	0	100	279
Set2AB_CDS_177	glutamate-rich WD repeat-containing 1	1410	gi|1012010212|ref|XP_015947958.1|glutamate-rich WD repeat-containing protein 1 [Arachis duranensis]	XP_015947958	0	99.7868	469
Set2AB_CDS_185	UDP-rhamnose:rhamnosyltransferase 1	864	gi|1021486736|ref|XP_016186403.1|putative UDP-rhamnose:rhamnosyltransferase 1 [Arachis ipaensis]	XP_016186403	0	98.2578	287
Set2AB_CDS_193	protein BPS1, chloroplastic	1062	gi|1012009102|ref|XP_015947760.1|protein BPS1, chloroplastic [Arachis duranensis]	XP_015947760	0	100	353
Set2AB_CDS_201	disease resistance At3g14460	630	gi|1193737466|ref|XP_020990396.1|putative disease resistance protein At3g14460 [Arachis duranensis]	XP_020990396	1.84654e-125	95.7143	210
Set2AB_CDS_209	disease resistance At3g14460	501	gi|1193739729|ref|XP_020990954.1|putative disease resistance protein At3g14460 [Arachis duranensis]	XP_020990954	2.67153e-97	97.6048	167
Set2AB_CDS_217	disease resistance At3g14460 isoform X2	402	gi|1191786128|ref|XP_020967210.1|putative disease resistance protein At3g14460 isoform X2 [Arachis ipaensis]	XP_020967210	3.60125e-78	96.2406	133
Set2AB_CDS_225	disease resistance At3g14460	312	gi|1191714254|ref|XP_020970376.1|putative disease resistance protein At3g14460 [Arachis ipaensis]	XP_020970376	6.99588e-49	88.4615	104
Set2AB_CDS_233	disease resistance At3g14460	483	gi|1193737473|ref|XP_020990398.1|putative disease resistance protein At3g14460 [Arachis duranensis] gi|1193737475|ref|XP_020990399.1| putative disease resistance protein At3g14460 [Arachis duranensis]	XP_020990398, XP_020990399	1.047e-76	90.6832	161
Set2AB_CDS_241	disease resistance RPP13 1 isoform X2	984	gi|1193737555|ref|XP_020990417.1|putative disease resistance RPP13-like protein 1 isoform X2 [Arachis duranensis]	XP_020990417	0	95.4268	328
Set2AB_CDS_249	disease resistance RPP13 1	348	gi|1193736582|ref|XP_020989651.1|putative disease resistance RPP13-like protein 1 [Arachis duranensis]	XP_020989651	2.09629e-57	98.2759	116
Set2AB_CDS_257	uncharacterized protein LOC107460991	324	gi|1012217718|ref|XP_015934906.1|uncharacterized protein LOC107460991 [Arachis duranensis]	XP_015934906	8.97885e-41	89.8148	108
Set2AB_CDS_265	subtilisin-like protease	417	gi|1012008932|ref|XP_015947728.1|subtilisin-like protease SBT5.4 [Arachis duranensis]	XP_015947728	5.63233e-75	99.2754	138
Set2AB_CDS_273	probable L-gulonolactone oxidase 6	693	gi|1012009922|ref|XP_015947913.1|probable L-gulonolactone oxidase 6 [Arachis duranensis]	XP_015947913	2.86494e-165	99.1304	230
Set2AB_CDS_281	uncharacterized protein LOC110271564	306	gi|1191742959|ref|XP_020978204.1|uncharacterized protein LOC110271564 [Arachis ipaensis]	XP_020978204	1.57783e-57	95	100
Set2AB_CDS_289	T-complex 1 subunit alpha isoform X2	393	gi|1191752539|ref|XP_020958959.1|T-complex protein 1 subunit alpha isoform X2 [Arachis ipaensis]	XP_020958959	6.00104e-06	64.2857	84
Set2AB_CDS_297	TIC chloroplastic-like	306	gi|1191765306|ref|XP_020962043.1|protein TIC 62, chloroplastic-like [Arachis ipaensis]	XP_020962043	3.80767e-59	96.0396	101
Set2AB_CDS_305	IQ-DOMAIN 1	402	gi|1021478772|ref|XP_016182230.1|protein IQ-DOMAIN 1 [Arachis ipaensis]	XP_016182230	1.52402e-88	100	133
Set2AB_CDS_313	N/A	312	No Blast Hit
Set2AB_CDS_321	LHY isoform X2	1344	gi|1193737820|ref|XP_020990487.1|protein LHY isoform X2 [Arachis duranensis]	XP_020990487	0	100	444
Set2AB_CDS_329	E3 ubiquitin- ligase XBAT31	1128	gi|1012021411|ref|XP_015949990.1|putative E3 ubiquitin-protein ligase XBAT31 [Arachis duranensis]	XP_015949990	0	91.3747	371
Set2AB_CDS_337	cyclin-dependent kinase inhibitor 3	324	gi|1012020996|ref|XP_015949911.1|cyclin-dependent kinase inhibitor 3 [Arachis duranensis]	XP_015949911	7.23976e-59	100	107
Set2AB_CDS_345	bifunctional monothiol glutaredoxin- chloroplastic	930	gi|1012022652|ref|XP_015950239.1|bifunctional monothiol glutaredoxin-S16, chloroplastic [Arachis duranensis]	XP_015950239	0	99.6633	297
Set2AB_CDS_353	flagellar radial spoke 5 isoform X2	477	gi|1193741549|ref|XP_020991382.1|flagellar radial spoke protein 5 isoform X2 [Arachis duranensis]	XP_020991382	5.85098e-108	100	158
Set2AB_CDS_361	uncharacterized protein LOC107473852 isoform X1	2409	gi|1012015671|ref|XP_015948929.1|uncharacterized protein LOC107473852 isoform X1 [Arachis duranensis]	XP_015948929	0	99.7506	802
Set2AB_CDS_369	mitochondrial import receptor subunit TOM9-2	441	gi|1012015810|ref|XP_015948956.1|mitochondrial import receptor subunit TOM9-2 [Arachis duranensis]	XP_015948956	9.55516e-61	100	98
Set2AB_CDS_377	vacuolar sorting-associated 41 homolog isoform X4	306	gi|1012015692|ref|XP_015948934.1|vacuolar protein sorting-associated protein 41 homolog isoform X4 [Arachis duranensis]	XP_015948934	1.0953e-35	100	61
Set2AB_CDS_385	CAAX prenyl protease 2	600	gi|1012015853|ref|XP_015948966.1|CAAX prenyl protease 2 [Arachis duranensis]	XP_015948966	3.1618e-124	100	200
Set2AB_CDS_393	growth-regulating factor 1 isoform X2	582	gi|1193739707|ref|XP_020990950.1|growth-regulating factor 1 isoform X2 [Arachis duranensis]	XP_020990950	8.05447e-88	100	188
Set2AB_CDS_401	uricase-2 isozyme 2 isoform X1	576	gi|1012017788|ref|XP_015949326.1|uricase-2 isozyme 2 isoform X1 [Arachis duranensis]	XP_015949326	1.69918e-138	100	191
Set2AB_CDS_409	probable mediator of RNA polymerase II transcription subunit 26b	537	gi|1012019419|ref|XP_015949601.1|probable mediator of RNA polymerase II transcription subunit 26b [Arachis duranensis] gi|1193740230|ref|XP_020991065.1| probable mediator of RNA polymerase II transcription subunit 26b [Arachis duranensis]	XP_015949601, XP_020991065	2.45661e-111	100	178
Set2AB_CDS_417	glutathione S-transferase L3 isoform X2	486	gi|1012019393|ref|XP_015949597.1|glutathione S-transferase L3 isoform X2 [Arachis duranensis]	XP_015949597	8.56475e-108	100	160
Set2AB_CDS_425	autophagy-related 3 isoform X2	762	gi|1191719051|ref|XP_020971893.1|autophagy-related protein 3 isoform X2 [Arachis ipaensis]	XP_020971893	2.12695e-137	98.5915	213
Set2AB_CDS_433	RNA-binding NOB1 isoform X1	1140	gi|1193741745|ref|XP_020991418.1|RNA-binding protein NOB1 isoform X1 [Arachis duranensis]	XP_020991418	0	98.895	362
Set2AB_CDS_441	NRT1 PTR FAMILY	711	gi|1012022189|ref|XP_015950149.1|protein NRT1/ PTR FAMILY 5.6 [Arachis duranensis]	XP_015950149	1.25491e-138	100	217
Set2AB_CDS_449	serine threonine- kinase ATG1c isoform X3	756	gi|1191718415|ref|XP_020971756.1|serine/threonine-protein kinase ATG1c isoform X3 [Arachis ipaensis]	XP_020971756	1.75757e-156	100	234
Set2AB_CDS_457	TMV resistance N-like isoform X1	492	gi|1193793131|ref|XP_020985080.1|TMV resistance protein N-like isoform X1 [Arachis duranensis] gi|1193793133|ref|XP_015936443.2| TMV resistance protein N-like isoform X1 [Arachis duranensis] gi|1193793135|ref|XP_020985081.1| TMV resistance protein N-like isoform X1 [Arachis duranensis]	XP_020985080, XP_015936443, XP_020985081	6.17816e-07	59.434	106
Set2AB_CDS_465	protein enabled	549	gi|1012024288|ref|XP_015950586.1|protein enabled [Arachis duranensis]	XP_015950586	2.21033e-23	97.8102	137
Set2AB_CDS_473	cytochrome P450 83B1	423	gi|1021482134|ref|XP_016184122.1|cytochrome P450 83B1 [Arachis ipaensis]	XP_016184122	9.68976e-91	100	141
Set2AB_CDS_481	60S ribosomal L8-3-like	819	gi|1012024266|ref|XP_015950581.1|60S ribosomal protein L8-3 [Arachis duranensis] gi|1021482101|ref|XP_016184105.1| 60S ribosomal protein L8-3-like [Arachis ipaensis] gi|1021482103|ref|XP_016184106.1| 60S ribosomal protein L8-3-like [Arachis ipaensis]	XP_015950581, XP_016184105, XP_016184106	6.55994e-172	100	238
Set2AB_CDS_489	zinc finger ZAT9	1302	gi|1021487395|ref|XP_016186645.1|zinc finger protein ZAT9 [Arachis ipaensis]	XP_016186645	9.80071e-153	99.7118	347
Set2AB_CDS_497	dnaJ homolog subfamily B member 4-like	408	gi|1012014790|ref|XP_015948765.1|dnaJ homolog subfamily B member 4-like [Arachis duranensis]	XP_015948765	2.91934e-89	99.2593	135
Set2AB_CDS_505	root UVB sensitive	306	gi|1021547439|ref|XP_016165211.1|protein root UVB sensitive 2, chloroplastic, partial [Arachis ipaensis]	XP_016165211	1.28575e-64	98.0198	101
Set2AB_CDS_513	uncharacterized protein LOC107473921, partial	564	gi|1193743805|ref|XP_020992012.1|uncharacterized protein LOC107473921, partial [Arachis duranensis]	XP_020992012	5.59948e-20	100	186
Set2AB_CDS_521	mitochondrial inner membrane protease ATP23 homolog isoform X3	579	gi|1193739194|ref|XP_020990838.1|mitochondrial inner membrane protease ATP23 homolog isoform X3 [Arachis duranensis]	XP_020990838	2.04067e-102	99.3197	147
Set2AB_CDS_529	mitochondrial isoform X2	1134	gi|1012015982|ref|XP_015948987.1|dihydroorotase, mitochondrial isoform X2 [Arachis duranensis]	XP_015948987	0	100	377
Set2AB_CDS_537	tetratricopeptide repeat 4 homolog isoform X2	531	gi|1012016041|ref|XP_015948999.1|tetratricopeptide repeat protein 4 homolog isoform X2 [Arachis duranensis]	XP_015948999	4.21047e-109	99.4318	176
Set2AB_CDS_545	serine threonine- kinase 19 isoform X2	348	gi|1012014882|ref|XP_015948781.1|serine/threonine-protein kinase 19 isoform X2 [Arachis duranensis]	XP_015948781	5.4231e-75	100	114
Set2AB_CDS_553	brefeldin A-inhibited guanine nucleotide-exchange 2	1143	gi|1193742109|ref|XP_015950703.2|LOW QUALITY PROTEIN: brefeldin A-inhibited guanine nucleotide-exchange protein 2 [Arachis duranensis]	XP_015950703	0	99.7368	380
Set2AB_CDS_561	disease resistance At3g14460	654	gi|1191721777|ref|XP_020972723.1|putative disease resistance protein At3g14460 [Arachis ipaensis]	XP_020972723	2.31768e-101	95.7447	188
Set2AB_CDS_569	glutathione S-transferase zeta class isoform X1	570	gi|1021482297|ref|XP_016184207.1|glutathione S-transferase zeta class isoform X1 [Arachis ipaensis]	XP_016184207	2.35724e-129	97.8495	186
Set2AB_CDS_577	AT-hook motif nuclear-localized 1	444	gi|1012024871|ref|XP_015950696.1|AT-hook motif nuclear-localized protein 1 [Arachis duranensis] gi|1012024876|ref|XP_015950697.1| AT-hook motif nuclear-localized protein 1 [Arachis duranensis] gi|1012024880|ref|XP_015950699.1| AT-hook motif nuclear-localized protein 1 [Arachis duranensis]	XP_015950696, XP_015950697, XP_015950699	7.98237e-70	100	147
Set2AB_CDS_585	trihelix transcription factor ASIL2	441	gi|1012130008|ref|XP_015964711.1|trihelix transcription factor ASIL2 [Arachis duranensis] gi|1191745745|ref|XP_020978926.1| trihelix transcription factor ASIL2 [Arachis ipaensis]	XP_015964711, XP_020978926	1.45381e-13	61.25	80
Set2AB_CDS_593	uncharacterized protein LOC107473530	369	gi|1193738576|ref|XP_015948585.2|uncharacterized protein LOC107473530 [Arachis duranensis]	XP_015948585	6.17174e-81	100	122
Set2AB_CDS_601	UDP-sulfoquinovose chloroplastic	1431	gi|1021480500|ref|XP_016183421.1|UDP-sulfoquinovose synthase, chloroplastic [Arachis ipaensis] gi|1021480502|ref|XP_016183422.1| UDP-sulfoquinovose synthase, chloroplastic [Arachis ipaensis] gi|1191717292|ref|XP_020971495.1| UDP-sulfoquinovose synthase, chloroplastic [Arachis ipaensis] gi|269854061|gb|ACZ51244.1| UDP-sulfoquinovose synthase [Arachis hypogaea]	XP_016183421, XP_016183422, XP_020971495, ACZ51244	0	100	476
Set2AB_CDS_609	uncharacterized protein LOC107475660	381	gi|1012025366|ref|XP_015950804.1|uncharacterized protein LOC107475660 [Arachis duranensis]	XP_015950804	3.01855e-78	100	127
Set2AB_CDS_617	uncharacterized protein LOC107607775	324	gi|1191771245|ref|XP_020963614.1|uncharacterized protein LOC107607775 [Arachis ipaensis]	XP_020963614	2.29244e-21	84.2105	38
Set2AB_CDS_625	UDP-glucuronate 4-epimerase 3	339	gi|1012024649|ref|XP_015950655.1|UDP-glucuronate 4-epimerase 3 [Arachis duranensis]	XP_015950655	3.07245e-53	100	113
Set2AB_CDS_633	pectinesterase 2 isoform X2	369	gi|1012024482|ref|XP_015950621.1|pectinesterase 2 isoform X2 [Arachis duranensis]	XP_015950621	1.02946e-79	99.187	123
Set2AB_CDS_641	transketolase, chloroplastic	522	gi|1021482232|ref|XP_016184174.1|transketolase, chloroplastic [Arachis ipaensis]	XP_016184174	1.72696e-111	100	174
Set2AB_CDS_649	tRNA (cytidine(32) guanosine(34)-2 -O)-methyltransferase isoform X2	693	gi|1191718753|ref|XP_020971839.1|putative tRNA (cytidine(32)/guanosine(34)-2'-O)-methyltransferase isoform X2 [Arachis ipaensis] gi|1191718755|ref|XP_020971840.1| putative tRNA (cytidine(32)/guanosine(34)-2'-O)-methyltransferase isoform X2 [Arachis ipaensis]	XP_020971839, XP_020971840	4.95954e-166	100	230
Set2AB_CDS_657	uncharacterized protein LOC110268712	396	gi|1191715728|ref|XP_020971108.1|uncharacterized protein LOC110268712 [Arachis ipaensis]	XP_020971108	3.07905e-86	98.4848	132
Set2AB_CDS_665	N/A	312	No Blast Hit
Set2AB_CDS_673	trichome birefringence-like 14 isoform X1	1377	gi|1021479740|ref|XP_016183067.1|protein trichome birefringence-like 14 isoform X1 [Arachis ipaensis] gi|1021479742|ref|XP_016183068.1| protein trichome birefringence-like 14 isoform X1 [Arachis ipaensis] gi|1021479744|ref|XP_016183069.1| protein trichome birefringence-like 14 isoform X1 [Arachis ipaensis] gi|1191716254|ref|XP_020971266.1| protein trichome birefringence-like 14 isoform X1 [Arachi…	XP_016183067, XP_016183068, XP_016183069, XP_020971266, XP_020971267	0	100	458
Set2AB_CDS_681	uncharacterized protein LOC110274052	324	gi|1193786278|ref|XP_020983385.1|uncharacterized protein LOC110274052 [Arachis duranensis] gi|1193786280|ref|XP_020983386.1| uncharacterized protein LOC110274052 [Arachis duranensis]	XP_020983385, XP_020983386	9.37338e-13	79.5918	49
Set2AB_CDS_689	phototropin-2-like isoform X3	312	gi|1193732534|ref|XP_020997117.1|phototropin-2-like isoform X3 [Arachis duranensis]	XP_020997117	1.00951e-48	98.7013	77
Set2AB_CDS_697	ethylene-responsive transcription factor 1B-like	594	gi|1193738765|ref|XP_020990746.1|ethylene-responsive transcription factor 1B-like [Arachis duranensis]	XP_020990746	8.94414e-97	99.4709	189
Set2AB_CDS_705	KINESIN LIGHT CHAIN-RELATED 2	684	gi|1191716217|ref|XP_016185335.2|LOW QUALITY PROTEIN: protein KINESIN LIGHT CHAIN-RELATED 2 [Arachis ipaensis]	XP_016185335	1.90666e-106	98.4848	198
Set2AB_CDS_713	G patch domain-containing 11-like	327	gi|1193743764|ref|XP_020991991.1|G patch domain-containing protein 11-like [Arachis duranensis]	XP_020991991	8.87309e-18	100	37
Set2AB_CDS_721	phospholipase A(1) LCAT3-like isoform X6	318	gi|1021571953|ref|XP_016177097.1|phospholipase A(1) LCAT3-like isoform X6 [Arachis ipaensis] gi|1191788444|ref|XP_020967965.1| phospholipase A(1) LCAT3-like isoform X6 [Arachis ipaensis]	XP_016177097, XP_020967965	4.20347e-25	92.9825	57
Set2AB_CDS_729	probable phosphatase 2C 48	456	gi|1021480269|ref|XP_016183313.1|probable protein phosphatase 2C 48 [Arachis ipaensis] gi|1191717015|ref|XP_020971440.1| probable protein phosphatase 2C 48 [Arachis ipaensis]	XP_016183313, XP_020971440	2.55258e-102	99.3377	151
Set2AB_CDS_737	probable glycerol-3-phosphate acyltransferase 8	402	gi|1021478000|ref|XP_016178990.1|probable glycerol-3-phosphate acyltransferase 8 [Arachis ipaensis]	XP_016178990	2.5692e-39	100	71
Set2AB_CDS_745	KTI12 homolog	909	gi|1012008362|ref|XP_015947411.1|protein KTI12 homolog [Arachis duranensis] gi|1193737045|ref|XP_020990302.1| protein KTI12 homolog [Arachis duranensis]	XP_015947411, XP_020990302	0	100	302
Set2AB_CDS_753	cytochrome P450 86A8	1620	gi|1012008409|ref|XP_015947476.1|cytochrome P450 86A8 [Arachis duranensis]	XP_015947476	0	99.8141	538
Set2AB_CDS_761	phosphatidate phosphatase PAH1 isoform X1	360	gi|1012017277|ref|XP_015949237.1|phosphatidate phosphatase PAH1 isoform X1 [Arachis duranensis] gi|1193739584|ref|XP_020990921.1| phosphatidate phosphatase PAH1 isoform X1 [Arachis duranensis]	XP_015949237, XP_020990921	1.72608e-75	100	119
Set2AB_CDS_769	disease resistance RPP13 1	324	gi|1012022800|ref|XP_015950273.1|putative disease resistance RPP13-like protein 1 [Arachis duranensis] gi|1012022805|ref|XP_015950274.1| putative disease resistance RPP13-like protein 1 [Arachis duranensis] gi|1012022809|ref|XP_015950275.1| putative disease resistance RPP13-like protein 1 [Arachis duranensis] gi|1193741466|ref|XP_020991358.1| putative disease resistance RPP13-like protein 1 [Arac…	XP_015950273, XP_015950274, XP_015950275, XP_020991358, XP_020991359	1.73684e-45	100	107
Set2AB_CDS_777	clathrin light chain 3	321	gi|1021481565|ref|XP_016183925.1|clathrin light chain 3 [Arachis ipaensis]	XP_016183925	3.7048e-23	93.8272	81
Set2AB_CDS_785	N/A	330	No Blast Hit
Set2AB_CDS_793	probably inactive leucine-rich repeat receptor kinase IMK2	345	gi|1021481731|ref|XP_016184015.1|probably inactive leucine-rich repeat receptor-like protein kinase IMK2 [Arachis ipaensis]	XP_016184015	5.61847e-76	99.1304	115
Set2AB_CDS_801	N/A	321	No Blast Hit
Set2AB_CDS_809	beta-glucosidase 31-like isoform X1	438	gi|1193741636|ref|XP_020991394.1|beta-glucosidase 31-like isoform X1 [Arachis duranensis]	XP_020991394	6.41642e-104	100	145
Set2AB_CDS_817	N/A	498	No Blast Hit
Set2AB_CDS_825	macrophage migration inhibitory factor homolog isoform X2	348	gi|1012023814|ref|XP_015950486.1|macrophage migration inhibitory factor homolog isoform X2 [Arachis duranensis]	XP_015950486	5.15218e-75	100	115
Set2AB_CDS_833	two-component response regulator-like APRR7 isoform X2	348	gi|1193739662|ref|XP_020990940.1|two-component response regulator-like APRR7 isoform X2 [Arachis duranensis]	XP_020990940	1.29667e-40	100	115
Set2AB_CDS_841	uncharacterized protein LOC107475214	2667	gi|1012023085|ref|XP_015950328.1|uncharacterized protein LOC107475214 [Arachis duranensis] gi|1193741301|ref|XP_020991315.1| uncharacterized protein LOC107475214 [Arachis duranensis] gi|1193741303|ref|XP_020991316.1| uncharacterized protein LOC107475214 [Arachis duranensis] gi|1193741305|ref|XP_020991317.1| uncharacterized protein LOC107475214 [Arachis duranensis] gi|1193741308|ref|XP_020991319.1…	XP_015950328, XP_020991315, XP_020991316, XP_020991317, XP_020991319, XP_020991320, XP_020991321, XP_020991322, XP_020991323	0	99.2117	888
Set2AB_CDS_849	disease resistance CSA1	396	gi|1191718692|ref|XP_020971827.1|disease resistance-like protein CSA1 [Arachis ipaensis]	XP_020971827	7.51895e-84	99.2424	132
Set2AB_CDS_857	NBS-LRR type disease resistance	1647	gi|870811638|gb|AKP17605.1|NBS-LRR type disease resistance protein [Arachis hypogaea]	AKP17605	0	98.9451	474
Set2AB_CDS_865	UPF0503 chloroplastic	2133	gi|1012023039|ref|XP_015950318.1|UPF0503 protein At3g09070, chloroplastic [Arachis duranensis] gi|1193741327|ref|XP_020991326.1| UPF0503 protein At3g09070, chloroplastic [Arachis duranensis]	XP_015950318, XP_020991326	0	99.7849	465
Set2AB_CDS_873	TMV resistance N isoform X5	780	gi|1191718629|ref|XP_020971804.1|TMV resistance protein N isoform X5 [Arachis ipaensis]	XP_020971804	3.5723e-175	98.4556	259
Set2AB_CDS_881	uncharacterized protein LOC107475204	444	gi|1193741352|ref|XP_020991339.1|uncharacterized protein LOC107475204 [Arachis duranensis]	XP_020991339	4.93145e-83	97.8417	139
Set2AB_CDS_889	reticulon-like protein B12, partial	336	gi|1021487262|ref|XP_016186604.1|reticulon-like protein B12, partial [Arachis ipaensis]	XP_016186604	1.5212e-72	100	112
Set2AB_CDS_897	uncharacterized protein LOC107474837	1011	gi|1012021215|ref|XP_015949955.1|uncharacterized protein LOC107474837 [Arachis duranensis] gi|1012021220|ref|XP_015949956.1| uncharacterized protein LOC107474837 [Arachis duranensis]	XP_015949955, XP_015949956	0	100	336
Set2AB_CDS_905	N/A	309	No Blast Hit
Set2AB_CDS_913	uncharacterized protein LOC107646345	318	gi|1021525247|ref|XP_016206020.1|uncharacterized protein LOC107646345 [Arachis ipaensis]	XP_016206020	4.93054e-20	68.6747	83
Set2AB_CDS_921	uncharacterized protein LOC107616958	465	gi|1191786594|ref|XP_020967340.1|uncharacterized protein LOC107616958 [Arachis ipaensis]	XP_020967340	1.75729e-18	91.1111	45
Set2AB_CDS_929	uncharacterized protein LOC107474519	849	gi|1012019607|ref|XP_015949630.1|uncharacterized protein LOC107474519 [Arachis duranensis]	XP_015949630	0	100	282
Set2AB_CDS_937	phosphoribosylamine--glycine ligase isoform X2	1584	gi|1193743267|ref|XP_020991844.1|phosphoribosylamine--glycine ligase isoform X2 [Arachis duranensis]	XP_020991844	0	99.6205	527
Set2AB_CDS_945	probable UDP-N-acetylglucosamine--peptide N-acetylglucosaminyltransferase SPINDLY isoform X2	414	gi|1012028391|ref|XP_015951433.1|probable UDP-N-acetylglucosamine--peptide N-acetylglucosaminyltransferase SPINDLY isoform X2 [Arachis duranensis]	XP_015951433	2.0796e-86	100	137
Set2AB_CDS_953	uncharacterized protein LOC107476193 isoform X1	447	gi|1193743343|ref|XP_020991859.1|uncharacterized protein LOC107476193 isoform X1 [Arachis duranensis]	XP_020991859	1.79048e-56	100	92
Set2AB_CDS_961	uncharacterized protein LOC107476178	333	gi|1012028360|ref|XP_015951426.1|uncharacterized protein LOC107476178 [Arachis duranensis]	XP_015951426	1.44643e-54	100	110
Set2AB_CDS_969	uncharacterized protein LOC107476168 isoform X3	342	gi|1012028292|ref|XP_015951412.1|uncharacterized protein LOC107476168 isoform X3 [Arachis duranensis] gi|1012028296|ref|XP_015951413.1| uncharacterized protein LOC107476168 isoform X3 [Arachis duranensis] gi|1012028300|ref|XP_015951414.1| uncharacterized protein LOC107476168 isoform X3 [Arachis duranensis]	XP_015951412, XP_015951413, XP_015951414	2.35738e-42	98.7013	77
Set2AB_CDS_977	alpha carbonic anhydrase chloroplastic	801	gi|1012028460|ref|XP_015951450.1|alpha carbonic anhydrase 1, chloroplastic [Arachis duranensis]	XP_015951450	0	98.8722	266
Set2AB_CDS_985	uncharacterized protein LOC107476200	426	gi|1012028465|ref|XP_015951451.1|uncharacterized protein LOC107476200 [Arachis duranensis]	XP_015951451	1.33481e-54	100	142
Set2AB_CDS_993	aspartic ase nepenthesin-2-like	1104	gi|1012028239|ref|XP_015951401.1|aspartic proteinase nepenthesin-2-like [Arachis duranensis]	XP_015951401	0	100	361
Set2AB_CDS_1001	putative uncharacterized protein DDB_G0287457	1023	gi|1012029194|ref|XP_015951621.1|putative uncharacterized protein DDB_G0287457 [Arachis duranensis]	XP_015951621	2.35363e-139	99.6815	314
Set2AB_CDS_1009	serine threonine- kinase CTR1 isoform X2	339	gi|1193743417|ref|XP_020991878.1|serine/threonine-protein kinase CTR1 isoform X2 [Arachis duranensis]	XP_020991878	1.5561e-70	100	112
Set2AB_CDS_1017	heat stress transcription factor A-3 isoform X1	1188	gi|1012028574|ref|XP_015951476.1|heat stress transcription factor A-3 isoform X1 [Arachis duranensis]	XP_015951476	0	99.7475	396
Set2AB_CDS_1025	1,4-alpha-glucan-branching enzyme chloroplastic amyloplastic-like	450	gi|1193744323|ref|XP_020992261.1|LOW QUALITY PROTEIN: 1,4-alpha-glucan-branching enzyme 1, chloroplastic/amyloplastic-like [Arachis duranensis]	XP_020992261	1.29392e-97	99.3243	148
Set2AB_CDS_1033	protein ROS1	309	gi|1012028596|ref|XP_015951482.1|protein ROS1 [Arachis duranensis] gi|1193743425|ref|XP_020991880.1| protein ROS1 [Arachis duranensis]	XP_015951482, XP_020991880	5.90132e-47	100	102
Set2AB_CDS_1041	serine threonine- kinase CTR1	1077	gi|1021483455|ref|XP_016184776.1|serine/threonine-protein kinase CTR1 [Arachis ipaensis] gi|1021483457|ref|XP_016184777.1| serine/threonine-protein kinase CTR1 [Arachis ipaensis] gi|1021483459|ref|XP_016184778.1| serine/threonine-protein kinase CTR1 [Arachis ipaensis]	XP_016184776, XP_016184777, XP_016184778	0	98.892	361
Set2AB_CDS_1049	pyruvate kinase cytosolic	1584	gi|1012028632|ref|XP_015951490.1|pyruvate kinase 1, cytosolic [Arachis duranensis]	XP_015951490	0	99.8102	527
Set2AB_CDS_1057	uncharacterized protein LOC107476228	450	gi|1012028628|ref|XP_015951489.1|uncharacterized protein LOC107476228 [Arachis duranensis]	XP_015951489	9.68387e-101	100	149
Set2AB_CDS_1065	leucine-rich repeat receptor kinase PXC1	771	gi|1193743452|ref|XP_015951488.2|leucine-rich repeat receptor-like protein kinase PXC1 [Arachis duranensis]	XP_015951488	3.37569e-165	100	256
Set2AB_CDS_1073	NDR1 HIN1 3	867	gi|1012028190|ref|XP_015951390.1|NDR1/HIN1-like protein 3 [Arachis duranensis]	XP_015951390	9.55878e-145	100	255
Set2AB_CDS_1081	serine threonine- kinase Nek6 isoform X2	1884	gi|1021480925|ref|XP_016183607.1|serine/threonine-protein kinase Nek6 isoform X2 [Arachis ipaensis]	XP_016183607	0	99.0491	631
Set2AB_CDS_1089	uncharacterized protein LOC107474668	552	gi|1012020397|ref|XP_015949792.1|uncharacterized protein LOC107474668 [Arachis duranensis] gi|1012020402|ref|XP_015949793.1| uncharacterized protein LOC107474668 [Arachis duranensis] gi|1012020406|ref|XP_015949794.1| uncharacterized protein LOC107474668 [Arachis duranensis] gi|1021480897|ref|XP_016183594.1| uncharacterized protein LOC107625466 [Arachis ipaensis] gi|1021480899|ref|XP_016183595.1| …	XP_015949792, XP_015949793, XP_015949794, XP_016183594, XP_016183595, XP_016183596	1.01152e-22	100	47
Set2AB_CDS_1097	splicing factor U2af large subunit B	1185	gi|1193739887|ref|XP_020990989.1|splicing factor U2af large subunit B [Arachis duranensis]	XP_020990989	0	98.7245	392
Set2AB_CDS_1105	uncharacterized protein LOC107474315	1683	gi|1012018375|ref|XP_015949426.1|uncharacterized protein LOC107474315 [Arachis duranensis]	XP_015949426	0	99.1071	560
Set2AB_CDS_1113	disease resistance At3g14460	330	gi|1021485420|ref|XP_016185793.1|putative disease resistance protein At3g14460 [Arachis ipaensis]	XP_016185793	5.90049e-63	99.0909	110
Set2AB_CDS_1121	L-type lectin-domain containing receptor kinase	1086	gi|1012021946|ref|XP_015950102.1|L-type lectin-domain containing receptor kinase VIII.2 [Arachis duranensis]	XP_015950102	0	100	361
Set2AB_CDS_1129	uricase-2 isozyme 2	381	gi|1021481372|ref|XP_016183836.1|uricase-2 isozyme 2 [Arachis ipaensis]	XP_016183836	9.14552e-86	100	126
Set2AB_CDS_1137	class I heat shock	351	gi|1021481351|ref|XP_016183824.1|class I heat shock protein [Arachis ipaensis]	XP_016183824	5.15413e-39	100	81
Set2AB_CDS_1145	LysR-like protein, partial	312	gi|296045687|gb|ADG86235.1|LysR-like protein, partial [Arachis diogoi]	ADG86235	6.47911e-12	85.9155	71
Set2AB_CDS_1153	uncharacterized protein LOC107625641 isoform X1	393	gi|1021481342|ref|XP_016183820.1|uncharacterized protein LOC107625641 isoform X1 [Arachis ipaensis]	XP_016183820	3.6189e-87	100	130
Set2AB_CDS_1161	FAR1-RELATED SEQUENCE 5-like	483	gi|1193744068|ref|XP_020992143.1|protein FAR1-RELATED SEQUENCE 5-like [Arachis duranensis]	XP_020992143	9.94643e-107	97.5155	161
Set2AB_CDS_1169	L-Ala-D L-amino acid epimerase-like	381	gi|1193744045|ref|XP_015950173.2|L-Ala-D/L-amino acid epimerase-like [Arachis duranensis]	XP_015950173	3.39974e-78	98.3193	119
Set2AB_CDS_1177	aldo-keto reductase family 4 member C10	399	gi|1012022414|ref|XP_015950187.1|aldo-keto reductase family 4 member C10 [Arachis duranensis]	XP_015950187	2.32085e-91	99.2481	133
Set2AB_CDS_1185	serine carboxypeptidase-like 19 isoform X1	510	gi|1193740992|ref|XP_020991233.1|serine carboxypeptidase-like 19 isoform X1 [Arachis duranensis]	XP_020991233	2.36598e-99	94.4444	162
Set2AB_CDS_1193	serine carboxypeptidase-like 11	444	gi|1021481223|ref|XP_016183759.1|serine carboxypeptidase-like 11 [Arachis ipaensis]	XP_016183759	1.97181e-102	100	147
Set2AB_CDS_1201	serine carboxypeptidase-like 11	327	gi|1021481223|ref|XP_016183759.1|serine carboxypeptidase-like 11 [Arachis ipaensis]	XP_016183759	1.77822e-54	100	109
Set2AB_CDS_1209	zinc finger CCCH domain-containing 5 isoform X3	1008	gi|1012020920|ref|XP_015949895.1|zinc finger CCCH domain-containing protein 5 isoform X3 [Arachis duranensis] gi|1193740702|ref|XP_020991180.1| zinc finger CCCH domain-containing protein 5 isoform X3 [Arachis duranensis]	XP_015949895, XP_020991180	1.31547e-169	100	335
Set2AB_CDS_1217	coatomer subunit delta	300	gi|1191718116|ref|XP_020971689.1|coatomer subunit delta [Arachis ipaensis]	XP_020971689	2.38761e-42	97.4684	79
Set2AB_CDS_1225	B3 domain-containing Os04g0386900	489	gi|1012020892|ref|XP_015949889.1|B3 domain-containing protein Os04g0386900 [Arachis duranensis]	XP_015949889	7.26565e-91	100	149
Set2AB_CDS_1233	N/A	339	No Blast Hit
Set2AB_CDS_1241	uncharacterized protein LOC107472922	303	gi|1012010046|ref|XP_015947934.1|uncharacterized protein LOC107472922 [Arachis duranensis] gi|1193737671|ref|XP_020990446.1| uncharacterized protein LOC107472922 [Arachis duranensis] gi|1193737673|ref|XP_020990447.1| uncharacterized protein LOC107472922 [Arachis duranensis] gi|1193737675|ref|XP_020990448.1| uncharacterized protein LOC107472922 [Arachis duranensis]	XP_015947934, XP_020990446, XP_020990447, XP_020990448	7.05656e-64	100	100
Set2AB_CDS_1249	uncharacterized protein LOC110265358	486	gi|1191772199|ref|XP_020963980.1|uncharacterized protein LOC110265358 [Arachis ipaensis]	XP_020963980	4.34652e-18	77.9412	68
Set2AB_CDS_1257	uncharacterized protein LOC110277578 isoform X2	471	gi|1193738195|ref|XP_020990578.1|uncharacterized protein LOC110277578 isoform X2 [Arachis duranensis]	XP_020990578	1.39675e-90	100	157
Set2AB_CDS_1265	uncharacterized protein LOC107624975 isoform X3	312	gi|1191715627|ref|XP_020971079.1|uncharacterized protein LOC107624975 isoform X3 [Arachis ipaensis]	XP_020971079	1.80908e-62	95.2381	105
Set2AB_CDS_1273	uncharacterized protein LOC110277578 isoform X1	1068	gi|1193738191|ref|XP_020990576.1|uncharacterized protein LOC110277578 isoform X1 [Arachis duranensis] gi|1193738193|ref|XP_020990577.1| uncharacterized protein LOC110277578 isoform X1 [Arachis duranensis]	XP_020990576, XP_020990577	0	99.3994	333
Set2AB_CDS_1281	F-box PP2-A13	456	gi|1012012486|ref|XP_015948359.1|F-box protein PP2-A13 [Arachis duranensis]	XP_015948359	1.16882e-97	100	151
Set2AB_CDS_1289	uncharacterized protein LOC107473323	588	gi|1193743678|ref|XP_015948352.2|uncharacterized protein LOC107473323 [Arachis duranensis]	XP_015948352	1.47108e-113	97.9695	197
Set2AB_CDS_1297	probable transmembrane GTPase FZO- chloroplastic isoform X2	1044	gi|1193738268|ref|XP_020990605.1|probable transmembrane GTPase FZO-like, chloroplastic isoform X2 [Arachis duranensis]	XP_020990605	0	99.7101	345
Set2AB_CDS_1305	pentatricopeptide repeat-containing At4g21190	318	gi|1012012362|ref|XP_015948346.1|pentatricopeptide repeat-containing protein At4g21190 [Arachis duranensis] gi|1193738149|ref|XP_020990563.1| pentatricopeptide repeat-containing protein At4g21190 [Arachis duranensis]	XP_015948346, XP_020990563	2.664e-70	100	106
Set2AB_CDS_1313	uncharacterized protein LOC107624875	369	gi|1021479256|ref|XP_016182832.1|uncharacterized protein LOC107624875 [Arachis ipaensis] gi|1021479260|ref|XP_016182834.1| uncharacterized protein LOC107624875 [Arachis ipaensis] gi|1191715571|ref|XP_020971064.1| uncharacterized protein LOC107624875 [Arachis ipaensis] gi|1191715573|ref|XP_020971065.1| uncharacterized protein LOC107624875 [Arachis ipaensis]	XP_016182832, XP_016182834, XP_020971064, XP_020971065	6.80686e-75	100	123
Set2AB_CDS_1321	N/A	318	No Blast Hit
Set2AB_CDS_1329	zinc finger WIP2-like	318	gi|1012020481|ref|XP_015949813.1|zinc finger protein WIP2-like [Arachis duranensis]	XP_015949813	2.95125e-58	100	105
Set2AB_CDS_1337	N/A	312	No Blast Hit
Set2AB_CDS_1345	DETOXIFICATION 42 isoform X3	555	gi|1193740511|ref|XP_020991134.1|protein DETOXIFICATION 42 isoform X3 [Arachis duranensis]	XP_020991134	3.35247e-119	99.435	177
Set2AB_CDS_1353	uncharacterized protein LOC107474650	2391	gi|1012020290|ref|XP_015949770.1|uncharacterized protein LOC107474650 [Arachis duranensis]	XP_015949770	0	99.8744	796
Set2AB_CDS_1361	Pentatricopeptide repeat-containing chloroplastic	591	gi|734393453|gb|KHN28184.1|Pentatricopeptide repeat-containing protein, chloroplastic [Glycine soja]	KHN28184	1.81402e-99	88.3838	198
Set2AB_CDS_1369	COMPASS-like H3K4 histone methylase component WDR5B	321	gi|1012012734|ref|XP_015948400.1|COMPASS-like H3K4 histone methylase component WDR5B [Arachis duranensis] gi|1012012739|ref|XP_015948401.1| COMPASS-like H3K4 histone methylase component WDR5B [Arachis duranensis] gi|1012012743|ref|XP_015948402.1| COMPASS-like H3K4 histone methylase component WDR5B [Arachis duranensis]	XP_015948400, XP_015948401, XP_015948402	4.66615e-69	100	106
Set2AB_CDS_1377	N/A	336	No Blast Hit
Set2AB_CDS_1385	uncharacterized protein LOC107636918	492	gi|1021505039|ref|XP_016195874.1|uncharacterized protein LOC107636918 [Arachis ipaensis]	XP_016195874	3.14029e-105	98.0769	156
Set2AB_CDS_1393	nucleolar 14	747	gi|1012016762|ref|XP_015949130.1|nucleolar protein 14 [Arachis duranensis]	XP_015949130	1.78221e-164	99.5833	240
Set2AB_CDS_1401	probable sodium metabolite cotransporter chloroplastic isoform X3	333	gi|1193739740|ref|XP_020990958.1|probable sodium/metabolite cotransporter BASS4, chloroplastic isoform X3 [Arachis duranensis]	XP_020990958	2.11067e-56	100	105
Set2AB_CDS_1409	hypothetical protein glysoja_029283	309	gi|734389644|gb|KHN26329.1|hypothetical protein glysoja_029283 [Glycine soja]	KHN26329	4.24411e-16	80	70
Set2AB_CDS_1417	uncharacterized protein LOC107474080 isoform X1	336	gi|1193739471|ref|XP_020990900.1|uncharacterized protein LOC107474080 isoform X1 [Arachis duranensis]	XP_020990900	1.67599e-51	98.8095	84
Set2AB_CDS_1425	digalactosyldiacylglycerol synthase chloroplastic isoform X2	798	gi|1193743212|ref|XP_020991829.1|digalactosyldiacylglycerol synthase 1, chloroplastic isoform X2 [Arachis duranensis]	XP_020991829	1.3725e-127	99.177	243
Set2AB_CDS_1433	uncharacterized protein LOC107626336 isoform X1	6579	gi|1021483287|ref|XP_016184685.1|uncharacterized protein LOC107626336 isoform X1 [Arachis ipaensis]	XP_016184685	0	99.8175	2192
Set2AB_CDS_1441	uncharacterized protein LOC107626343	315	gi|1021483303|ref|XP_016184694.1|uncharacterized protein LOC107626343 [Arachis ipaensis]	XP_016184694	2.7048e-49	100	86
Set2AB_CDS_1449	probable F-box At4g22060	303	gi|1021486589|ref|XP_016186319.1|probable F-box protein At4g22060 [Arachis ipaensis]	XP_016186319	3.73704e-53	93.5484	93
Set2AB_CDS_1457	NETWORKED 4B-like	354	gi|1012026636|ref|XP_015951069.1|protein NETWORKED 4B-like [Arachis duranensis] gi|1193742562|ref|XP_020991626.1| protein NETWORKED 4B-like [Arachis duranensis]	XP_015951069, XP_020991626	1.26608e-70	100	117
Set2AB_CDS_1465	BEL1-like homeodomain 1	1995	gi|1012028126|ref|XP_015951375.1|BEL1-like homeodomain protein 1 [Arachis duranensis] gi|1012028131|ref|XP_015951376.1| BEL1-like homeodomain protein 1 [Arachis duranensis] gi|1012028140|ref|XP_015951378.1| BEL1-like homeodomain protein 1 [Arachis duranensis] gi|1012028144|ref|XP_015951379.1| BEL1-like homeodomain protein 1 [Arachis duranensis] gi|1193743200|ref|XP_020991824.1| BEL1-like homeodom…	XP_015951375, XP_015951376, XP_015951378, XP_015951379, XP_020991824	0	100	664
Set2AB_CDS_1473	cullin-1-like	708	gi|1193744256|ref|XP_020992228.1|cullin-1-like [Arachis duranensis]	XP_020992228	7.55963e-162	99.1489	235
Set2AB_CDS_1481	phytochrome A-associated F-box	609	gi|1021487504|ref|XP_016186697.1|phytochrome A-associated F-box protein [Arachis ipaensis]	XP_016186697	2.05455e-126	99.4413	179
Set2AB_CDS_1489	uncharacterized protein LOC107475977	423	gi|1012027180|ref|XP_015951175.1|uncharacterized protein LOC107475977 [Arachis duranensis]	XP_015951175	5.35345e-97	100	140
Set2AB_CDS_1497	hydroxyisourate hydrolase	348	gi|1021482797|ref|XP_016184433.1|hydroxyisourate hydrolase [Arachis ipaensis]	XP_016184433	4.68362e-60	99.1379	116
Set2AB_CDS_1505	universal stress PHOS32 isoform X2	342	gi|1012026792|ref|XP_015951106.1|universal stress protein PHOS32 isoform X2 [Arachis duranensis] gi|1021482711|ref|XP_016184422.1| universal stress protein PHOS32 isoform X2 [Arachis ipaensis]	XP_015951106, XP_016184422	1.64191e-75	100	114
Set2AB_CDS_1513	F-box At3g58530	795	gi|1021482921|ref|XP_016184495.1|F-box protein At3g58530 [Arachis ipaensis]	XP_016184495	1.93234e-164	100	247
Set2AB_CDS_1521	glutathione S-transferase PARB isoform X2	648	gi|1021482693|ref|XP_016184412.1|glutathione S-transferase PARB isoform X2 [Arachis ipaensis]	XP_016184412	2.18727e-127	95.3271	214
Set2AB_CDS_1529	magnesium proton exchanger	837	gi|1012027105|ref|XP_015951159.1|magnesium/proton exchanger [Arachis duranensis] gi|1012027110|ref|XP_015951160.1| magnesium/proton exchanger [Arachis duranensis] gi|1193742848|ref|XP_020991730.1| magnesium/proton exchanger [Arachis duranensis]	XP_015951159, XP_015951160, XP_020991730	4.78021e-173	100	278
Set2AB_CDS_1537	hydroxyisourate hydrolase isoform X2	441	gi|1193742749|ref|XP_020991703.1|hydroxyisourate hydrolase isoform X2 [Arachis duranensis]	XP_020991703	4.95876e-67	96.4286	112
Set2AB_CDS_1545	disease resistance At3g14460	312	gi|1191770585|ref|XP_020963308.1|putative disease resistance protein At3g14460 [Arachis ipaensis]	XP_020963308	4.13867e-63	100	103
Set2AB_CDS_1553	disease resistance At3g14460	321	gi|1193743102|ref|XP_020991796.1|putative disease resistance protein At3g14460 [Arachis duranensis] gi|1193743104|ref|XP_020991797.1| putative disease resistance protein At3g14460 [Arachis duranensis]	XP_020991796, XP_020991797	3.28696e-46	85.7143	105
Set2AB_CDS_1561	disease resistance RPP13 1	303	gi|1191721864|ref|XP_020972767.1|putative disease resistance RPP13-like protein 1 [Arachis ipaensis]	XP_020972767	3.3882e-35	92.9293	99
Set2AB_CDS_1569	disease resistance RPP13 1	963	gi|1191720101|ref|XP_020972141.1|putative disease resistance RPP13-like protein 1 [Arachis ipaensis] gi|1191720103|ref|XP_020972142.1| putative disease resistance RPP13-like protein 1 [Arachis ipaensis] gi|1191720105|ref|XP_020972143.1| putative disease resistance RPP13-like protein 1 [Arachis ipaensis] gi|1191720107|ref|XP_020972144.1| putative disease resistance RPP13-like protein 1 [Arachis ip…	XP_020972141, XP_020972142, XP_020972143, XP_020972144	0	94.0994	322
Set2AB_CDS_1577	disease resistance At3g14460	489	gi|1021483010|ref|XP_016184543.1|putative disease resistance protein At3g14460 [Arachis ipaensis] gi|1191720342|ref|XP_020972201.1| putative disease resistance protein At3g14460 [Arachis ipaensis]	XP_016184543, XP_020972201	1.07553e-77	87.037	162
Set2AB_CDS_1585	disease resistance RPP13 1	540	gi|1191721844|ref|XP_020972758.1|putative disease resistance RPP13-like protein 1 [Arachis ipaensis]	XP_020972758	2.9874e-103	90.5556	180
Set2AB_CDS_1593	disease resistance RPP13 1 isoform X6	315	gi|1193742730|ref|XP_020991694.1|putative disease resistance RPP13-like protein 1 isoform X6 [Arachis duranensis]	XP_020991694	4.76223e-56	92.5234	107
Set2AB_CDS_1601	caffeoylshikimate esterase	603	gi|1012027086|ref|XP_015951155.1|caffeoylshikimate esterase [Arachis duranensis]	XP_015951155	4.32031e-144	100	201
Set2AB_CDS_1609	E3 ubiquitin- ligase PUB24-like	600	gi|1021487531|ref|XP_016186712.1|E3 ubiquitin-protein ligase PUB24-like [Arachis ipaensis]	XP_016186712	1.06746e-108	100	187
Set2AB_CDS_1617	TIR-NBS-LRR type disease resistance	366	gi|342365838|gb|AEL30371.1|TIR-NBS-LRR type disease resistance protein [Arachis hypogaea]	AEL30371	2.05478e-51	91.5888	107
Set2AB_CDS_1625	serine threonine- kinase tricorner	1644	gi|1012018094|ref|XP_015949379.1|serine/threonine-protein kinase tricorner [Arachis duranensis] gi|1012018098|ref|XP_015949380.1| serine/threonine-protein kinase tricorner [Arachis duranensis] gi|1012018103|ref|XP_015949381.1| serine/threonine-protein kinase tricorner [Arachis duranensis] gi|1012018107|ref|XP_015949382.1| serine/threonine-protein kinase tricorner [Arachis duranensis] gi|101201811…	XP_015949379, XP_015949380, XP_015949381, XP_015949382, XP_015949384, XP_015949385, XP_015949386, XP_015949387, XP_015949388, XP_015949391, XP_020990970, XP_020990971, XP_020990972, XP_020990973, XP_020990974, XP_020990975	0	100	547
Set2AB_CDS_1633	auxin response factor 8	2166	gi|1193743771|ref|XP_020991994.1|auxin response factor 8 [Arachis duranensis]	XP_020991994	0	100	722
Set2AB_CDS_1641	receptor 51	729	gi|1193738995|ref|XP_020990794.1|receptor-like protein 51 [Arachis duranensis]	XP_020990794	1.64199e-101	97.1193	243
Set2AB_CDS_1649	probable 2-carboxy-D-arabinitol-1-phosphatase	657	gi|1012029656|ref|XP_015951723.1|probable 2-carboxy-D-arabinitol-1-phosphatase [Arachis duranensis]	XP_015951723	1.82166e-144	98.0952	210
Set2AB_CDS_1657	LRR receptor-like serine threonine- kinase RCH1	732	gi|1012021355|ref|XP_015949982.1|LRR receptor-like serine/threonine-protein kinase RCH1 [Arachis duranensis]	XP_015949982	2.37021e-90	99.1803	244
Set2AB_CDS_1665	pentatricopeptide repeat-containing At5g48910	1770	gi|1193740842|ref|XP_020991208.1|pentatricopeptide repeat-containing protein At5g48910 [Arachis duranensis]	XP_020991208	0	99.661	590
Set2AB_CDS_1673	OTU domain-containing 5	387	gi|1012029003|ref|XP_015951579.1|OTU domain-containing protein 5 [Arachis duranensis] gi|1193743583|ref|XP_020991911.1| OTU domain-containing protein 5 [Arachis duranensis]	XP_015951579, XP_020991911	4.9441e-74	100	128
Set2AB_CDS_1681	increased DNA methylation 1 isoform X2	723	gi|1012028774|ref|XP_015951525.1|increased DNA methylation 1 isoform X2 [Arachis duranensis] gi|1012028779|ref|XP_015951526.1| increased DNA methylation 1 isoform X2 [Arachis duranensis] gi|1193743520|ref|XP_020991901.1| increased DNA methylation 1 isoform X2 [Arachis duranensis] gi|1193743522|ref|XP_020991902.1| increased DNA methylation 1 isoform X2 [Arachis duranensis]	XP_015951525, XP_015951526, XP_020991901, XP_020991902	2.06492e-171	100	240
Set2AB_CDS_1689	uncharacterized protein LOC107476267	1029	gi|1012028848|ref|XP_015951543.1|uncharacterized protein LOC107476267 [Arachis duranensis]	XP_015951543	0	99.7033	337
Set2AB_CDS_1697	uncharacterized protein LOC107476279 isoform X1	528	gi|1012028929|ref|XP_015951562.1|uncharacterized protein LOC107476279 isoform X1 [Arachis duranensis]	XP_015951562	4.80707e-82	100	121
Set2AB_CDS_1705	isocitrate dehydrogenase [NAD] catalytic subunit mitochondrial isoform X1	795	gi|1012029025|ref|XP_015951584.1|isocitrate dehydrogenase [NAD] catalytic subunit 5, mitochondrial isoform X1 [Arachis duranensis] gi|1021483688|ref|XP_016184864.1| isocitrate dehydrogenase [NAD] catalytic subunit 5, mitochondrial isoform X1 [Arachis ipaensis]	XP_015951584, XP_016184864	0	100	264
Set2AB_CDS_1713	UDP-glycosyltransferase 73C1-like	813	gi|1012028792|ref|XP_015951529.1|UDP-glycosyltransferase 73C1-like [Arachis duranensis]	XP_015951529	0	99.6078	255
Set2AB_CDS_1721	DEAD-box ATP-dependent RNA helicase 38	1452	gi|1012028728|ref|XP_015951513.1|DEAD-box ATP-dependent RNA helicase 38 [Arachis duranensis]	XP_015951513	0	100	483
Set2AB_CDS_1729	N/A	306	No Blast Hit
Set2AB_CDS_1737	ABC transporter B family member 1	2871	gi|1021483595|ref|XP_016184848.1|ABC transporter B family member 1 [Arachis ipaensis]	XP_016184848	0	100	957
Set2AB_CDS_1745	general transcription factor 3C polypeptide 5 isoform X3	1629	gi|1193743553|ref|XP_020991906.1|general transcription factor 3C polypeptide 5 isoform X3 [Arachis duranensis]	XP_020991906	0	98.3456	544
Set2AB_CDS_1753	uncharacterized protein LOC107476346	309	gi|1012029241|ref|XP_015951632.1|uncharacterized protein LOC107476346 [Arachis duranensis]	XP_015951632	1.93778e-61	100	102
Set2AB_CDS_1761	heavy metal-associated isoprenylated plant 6	393	gi|1012028977|ref|XP_015951572.1|heavy metal-associated isoprenylated plant protein 6 [Arachis duranensis]	XP_015951572	5.20518e-36	100	67
Set2AB_CDS_1769	ankyrin repeat domain-containing 13C	309	gi|1021480349|ref|XP_016183353.1|ankyrin repeat domain-containing protein 13C [Arachis ipaensis] gi|1021480351|ref|XP_016183354.1| ankyrin repeat domain-containing protein 13C [Arachis ipaensis]	XP_016183353, XP_016183354	6.62655e-60	100	102
Set2AB_CDS_1777	arginine serine-rich coiled-coil 2 isoform X2	357	gi|1012018303|ref|XP_015949413.1|arginine/serine-rich coiled-coil protein 2 isoform X2 [Arachis duranensis]	XP_015949413	6.96957e-46	100	103
Set2AB_CDS_1785	AP-5 complex subunit beta-1	3423	gi|1021481425|ref|XP_016183855.1|AP-5 complex subunit beta-1 [Arachis ipaensis]	XP_016183855	0	99.6419	1117
Set2AB_CDS_1793	GDP-mannose transporter GONST3 isoform X1	363	gi|1012021873|ref|XP_015950088.1|GDP-mannose transporter GONST3 isoform X1 [Arachis duranensis]	XP_015950088	2.08986e-45	100	120
Set2AB_CDS_1801	malate cytoplasmic isoform X2	555	gi|1021479112|ref|XP_016182760.1|malate dehydrogenase, cytoplasmic isoform X2 [Arachis ipaensis]	XP_016182760	3.06574e-120	100	185
Set2AB_CDS_1809	uncharacterized protein LOC107473169 isoform X1	693	gi|1012011547|ref|XP_015948202.1|uncharacterized protein LOC107473169 isoform X1 [Arachis duranensis]	XP_015948202	8.77412e-132	100	201
Set2AB_CDS_1817	hydroquinone glucosyltransferase	312	gi|1012011666|ref|XP_015948224.1|hydroquinone glucosyltransferase [Arachis duranensis]	XP_015948224	2.55418e-33	100	97
Set2AB_CDS_1825	N/A	546	No Blast Hit
Set2AB_CDS_1833	cytochrome P450 93A3	300	gi|1012020676|ref|XP_015949858.1|cytochrome P450 93A3 [Arachis duranensis]	XP_015949858	4.47739e-62	99	100
Set2AB_CDS_1841	FT-interacting 1	303	gi|1021480964|ref|XP_016183626.1|FT-interacting protein 1 [Arachis ipaensis]	XP_016183626	1.65427e-61	100	100
Set2AB_CDS_1849	geraniol 8-hydroxylase	336	gi|1021482380|ref|XP_016184252.1|geraniol 8-hydroxylase [Arachis ipaensis]	XP_016184252	1.20367e-71	99.1071	112
Set2AB_CDS_1857	acyl-activating enzyme 19 isoform X1	3723	gi|1012025687|ref|XP_015950867.1|putative acyl-activating enzyme 19 isoform X1 [Arachis duranensis]	XP_015950867	0	99.4205	1208
Set2AB_CDS_1865	uncharacterized protein LOC107475745 isoform X2	477	gi|1193742217|ref|XP_020991531.1|uncharacterized protein LOC107475745 isoform X2 [Arachis duranensis] gi|1193742219|ref|XP_020991532.1| uncharacterized protein LOC107475745 isoform X2 [Arachis duranensis]	XP_020991531, XP_020991532	6.16019e-101	100	159
Set2AB_CDS_1873	gibberellin 20 oxidase 2-like	360	gi|1012026461|ref|XP_015951034.1|gibberellin 20 oxidase 2-like [Arachis duranensis]	XP_015951034	1.05172e-75	98.3193	119
Set2AB_CDS_1881	pre-mRNA-processing 40C isoform X1	2868	gi|1012022090|ref|XP_015950130.1|pre-mRNA-processing protein 40C isoform X1 [Arachis duranensis] gi|1012022095|ref|XP_015950131.1| pre-mRNA-processing protein 40C isoform X1 [Arachis duranensis]	XP_015950130, XP_015950131	0	99.5812	955
Set2AB_CDS_1889	BTB POZ domain-containing At3g09030	942	gi|1012212050|ref|XP_015933425.1|BTB/POZ domain-containing protein At3g09030 [Arachis duranensis]	XP_015933425	0	100	313
Set2AB_CDS_1897	zinc finger HIT domain-containing 3 isoform X1	357	gi|1012016581|ref|XP_015949096.1|zinc finger HIT domain-containing protein 3 isoform X1 [Arachis duranensis] gi|1012016587|ref|XP_015949097.1| zinc finger HIT domain-containing protein 3 isoform X1 [Arachis duranensis]	XP_015949096, XP_015949097	8.10485e-68	100	107
Set2AB_CDS_1905	N/A	312	No Blast Hit
Set2AB_CDS_1913	uncharacterized protein LOC110265039	474	gi|1191770897|ref|XP_020963450.1|uncharacterized protein LOC110265039 [Arachis ipaensis]	XP_020963450	5.17061e-42	85.6209	153
Set2AB_CDS_1921	pentatricopeptide repeat-containing At3g18020-like	390	gi|1012016251|ref|XP_015949037.1|pentatricopeptide repeat-containing protein At3g18020-like [Arachis duranensis]	XP_015949037	1.42404e-85	96.8992	129
Set2AB_CDS_1929	gamma-soluble NSF attachment	516	gi|1012102207|ref|XP_015957677.1|gamma-soluble NSF attachment protein [Arachis duranensis]	XP_015957677	3.46126e-116	98.2456	171
Set2AB_CDS_1937	probable methyltransferase PMT6	1809	gi|1012019730|ref|XP_015949656.1|probable methyltransferase PMT6 [Arachis duranensis]	XP_015949656	0	99.8339	602
Set2AB_CDS_1945	PHOSPHATE STARVATION RESPONSE 1 isoform X1	975	gi|1021479586|ref|XP_016182990.1|protein PHOSPHATE STARVATION RESPONSE 1 isoform X1 [Arachis ipaensis] gi|1021479588|ref|XP_016182991.1| protein PHOSPHATE STARVATION RESPONSE 1 isoform X1 [Arachis ipaensis]	XP_016182990, XP_016182991	1.95145e-142	99.0654	214
Set2AB_CDS_1953	heat shock 90- mitochondrial-like	606	gi|1021479609|ref|XP_016183000.1|LOW QUALITY PROTEIN: heat shock protein 90-6, mitochondrial-like [Arachis ipaensis]	XP_016183000	3.89175e-87	99.3711	159
Set2AB_CDS_1961	pentatricopeptide repeat-containing At5g39680	2106	gi|1193739074|ref|XP_020990815.1|pentatricopeptide repeat-containing protein At5g39680 [Arachis duranensis] gi|1193739076|ref|XP_020990816.1| pentatricopeptide repeat-containing protein At5g39680 [Arachis duranensis]	XP_020990815, XP_020990816	0	100	701
Set2AB_CDS_1969	hypothetical protein SETIT_032292mg, partial	312	gi|944261369|gb|KQL25626.1|hypothetical protein SETIT_032292mg, partial [Setaria italica]	KQL25626	3.26181e-49	100	82
Set2AB_CDS_1977	ADP-ribosylation factor GTPase-activating AGD7	339	gi|1021480025|ref|XP_016183206.1|ADP-ribosylation factor GTPase-activating protein AGD7 [Arachis ipaensis]	XP_016183206	1.31336e-24	100	71
Set2AB_CDS_1985	probable voltage-gated potassium channel subunit beta isoform X2	363	gi|1191717323|ref|XP_020971502.1|probable voltage-gated potassium channel subunit beta isoform X2 [Arachis ipaensis]	XP_020971502	1.15636e-83	100	121
Set2AB_CDS_1993	calcium-dependent kinase 1	411	gi|1012018782|ref|XP_015949502.1|calcium-dependent protein kinase 1 [Arachis duranensis] gi|1012018786|ref|XP_015949503.1| calcium-dependent protein kinase 1 [Arachis duranensis] gi|1012018791|ref|XP_015949505.1| calcium-dependent protein kinase 1 [Arachis duranensis]	XP_015949502, XP_015949503, XP_015949505	5.38465e-87	100	136
Set2AB_CDS_2001	CCA tRNA mitochondrial isoform X1	837	gi|1193739599|ref|XP_020990924.1|CCA tRNA nucleotidyltransferase, mitochondrial isoform X1 [Arachis duranensis]	XP_020990924	0	100	278
Set2AB_CDS_2009	CCA tRNA mitochondrial isoform X2	447	gi|1193739601|ref|XP_020990925.1|CCA tRNA nucleotidyltransferase, mitochondrial isoform X2 [Arachis duranensis]	XP_020990925	6.69139e-97	100	148
Set2AB_CDS_2017	CCA tRNA mitochondrial isoform X2	447	gi|1193739601|ref|XP_020990925.1|CCA tRNA nucleotidyltransferase, mitochondrial isoform X2 [Arachis duranensis]	XP_020990925	6.69139e-97	100	148
Set2AB_CDS_2025	CCA tRNA mitochondrial isoform X5	357	gi|1193739608|ref|XP_020990929.1|CCA tRNA nucleotidyltransferase, mitochondrial isoform X5 [Arachis duranensis]	XP_020990929	2.04801e-43	100	67
Set2AB_CDS_2033	derlin-1-like isoform X1	444	gi|1012019995|ref|XP_015949699.1|derlin-1-like isoform X1 [Arachis duranensis]	XP_015949699	4.85902e-87	99.3243	148
Set2AB_CDS_2041	MIZU-KUSSEI 1	534	gi|1012019851|ref|XP_015949670.1|protein MIZU-KUSSEI 1 [Arachis duranensis]	XP_015949670	2.2393e-61	97.6879	173
Set2AB_CDS_2049	uncharacterized protein LOC107474117	798	gi|1012017076|ref|XP_015949194.1|uncharacterized protein LOC107474117 [Arachis duranensis]	XP_015949194	5.7152e-177	100	265
Set2AB_CDS_2057	kinesin KIN-5B isoform X1	333	gi|1012017083|ref|XP_015949195.1|kinesin-like protein KIN-5B isoform X1 [Arachis duranensis]	XP_015949195	1.69719e-14	100	34
Set2AB_CDS_2065	ROOT INITIATION DEFECTIVE 3	828	gi|1012016997|ref|XP_015949180.1|protein ROOT INITIATION DEFECTIVE 3 [Arachis duranensis] gi|1012017001|ref|XP_015949181.1| protein ROOT INITIATION DEFECTIVE 3 [Arachis duranensis] gi|1193739536|ref|XP_020990911.1| protein ROOT INITIATION DEFECTIVE 3 [Arachis duranensis]	XP_015949180, XP_015949181, XP_020990911	4.6206e-178	100	268
Set2AB_CDS_2073	pentatricopeptide repeat-containing	354	gi|1191716834|ref|XP_016183271.2|pentatricopeptide repeat-containing protein ELI1, chloroplastic, partial [Arachis ipaensis]	XP_016183271	6.80229e-65	99.1453	117
Set2AB_CDS_2081	uncharacterized protein LOC107629269 isoform X2	852	gi|1021489019|ref|XP_016187501.1|uncharacterized protein LOC107629269 isoform X2 [Arachis ipaensis] gi|1191723822|ref|XP_020973420.1| uncharacterized protein LOC107629269 isoform X2 [Arachis ipaensis]	XP_016187501, XP_020973420	0	99.2933	283
Set2AB_CDS_2089	ribosomal RNA small subunit methyltransferase NEP1	336	gi|1193760358|ref|XP_020996296.1|ribosomal RNA small subunit methyltransferase NEP1 [Arachis duranensis]	XP_020996296	1.51857e-22	94.4444	54
Set2AB_CDS_2097	clp protease adapter chloroplastic-like isoform X1	648	gi|1021585267|ref|XP_016181968.1|clp protease adapter protein ClpF, chloroplastic-like isoform X1 [Arachis ipaensis]	XP_016181968	4.59553e-139	99.5349	215
Set2AB_CDS_2105	probable inactive shikimate kinase like chloroplastic isoform X1	636	gi|1012019043|ref|XP_015949550.1|probable inactive shikimate kinase like 1, chloroplastic isoform X1 [Arachis duranensis]	XP_015949550	7.92817e-94	94.7059	170
Set2AB_CDS_2113	TMV resistance N-like	297	gi|1021479183|ref|XP_016182794.1|TMV resistance protein N-like [Arachis ipaensis] gi|1021479185|ref|XP_016182795.1| TMV resistance protein N-like [Arachis ipaensis] gi|1021479187|ref|XP_016182796.1| TMV resistance protein N-like [Arachis ipaensis]	XP_016182794, XP_016182795, XP_016182796	9.39637e-60	100	98
Set2AB_CDS_2121	transcription initiation factor TFIID subunit 7	411	gi|1191715513|ref|XP_020971051.1|transcription initiation factor TFIID subunit 7 [Arachis ipaensis] gi|1193738119|ref|XP_020990559.1| transcription initiation factor TFIID subunit 7 [Arachis duranensis]	XP_020971051, XP_020990559	6.68044e-78	100	118
Set2AB_CDS_2129	uncharacterized protein LOC107473158	702	gi|1012011482|ref|XP_015948190.1|uncharacterized protein LOC107473158 [Arachis duranensis]	XP_015948190	6.18631e-165	99.1416	233
Set2AB_CDS_2137	SPIRRIG isoform X1	2085	gi|1012013474|ref|XP_015948547.1|protein SPIRRIG isoform X1 [Arachis duranensis]	XP_015948547	0	100	695
Set2AB_CDS_2145	uncharacterized protein LOC110273011	345	gi|1193778936|ref|XP_020981497.1|uncharacterized protein LOC110273011 [Arachis duranensis]	XP_020981497	2.87169e-09	88.7097	62
Set2AB_CDS_2153	transcription factor UNE12 isoform X1	930	gi|1012013312|ref|XP_015948516.1|transcription factor UNE12 isoform X1 [Arachis duranensis]	XP_015948516	0	100	309
Set2AB_CDS_2161	LONGIFOLIA 1-like	303	gi|1193743701|ref|XP_020991960.1|protein LONGIFOLIA 1-like [Arachis duranensis]	XP_020991960	3.9284e-46	99.0099	101
Set2AB_CDS_2169	uncharacterized protein LOC107473488 isoform X1	1053	gi|1012013488|ref|XP_015948549.1|uncharacterized protein LOC107473488 isoform X1 [Arachis duranensis]	XP_015948549	0	97.561	328
Set2AB_CDS_2177	AMP deaminase isoform X3	444	gi|1021481646|ref|XP_016183967.1|AMP deaminase isoform X3 [Arachis ipaensis]	XP_016183967	6.99098e-35	98.0952	105
Set2AB_CDS_2185	N/A	333	No Blast Hit
Set2AB_CDS_2193	receptor 12 isoform X2	612	gi|1193741592|ref|XP_020991387.1|receptor-like protein 12 isoform X2 [Arachis duranensis]	XP_020991387	2.3272e-139	100	204
Set2AB_CDS_2201	B3 domain-containing transcription repressor VAL2 isoform X2	396	gi|1012024229|ref|XP_015950573.1|B3 domain-containing transcription repressor VAL2 isoform X2 [Arachis duranensis]	XP_015950573	1.53019e-80	99.2366	131
Set2AB_CDS_2209	leucine-rich repeat receptor kinase PXC2	549	gi|1012024252|ref|XP_015950577.1|leucine-rich repeat receptor-like protein kinase PXC2 [Arachis duranensis]	XP_015950577	1.35071e-127	100	183
Set2AB_CDS_2217	DETOXIFICATION chloroplastic isoform X1	597	gi|1012023983|ref|XP_015950523.1|protein DETOXIFICATION 44, chloroplastic isoform X1 [Arachis duranensis]	XP_015950523	2.29502e-122	98.9899	198
Set2AB_CDS_2225	N/A	333	No Blast Hit
Set2AB_CDS_2233	transcription factor bHLH48 isoform X6	453	gi|1012020510|ref|XP_015949817.1|transcription factor bHLH48 isoform X6 [Arachis duranensis]	XP_015949817	1.68501e-90	100	136
Set2AB_CDS_2241	uncharacterized protein LOC107620693 isoform X3	360	gi|1191795102|ref|XP_016178308.2|uncharacterized protein LOC107620693 isoform X3 [Arachis ipaensis]	XP_016178308	6.46755e-50	96.2963	81
Set2AB_CDS_2249	uncharacterized protein LOC107476354	447	gi|1193743615|ref|XP_020991921.1|uncharacterized protein LOC107476354 [Arachis duranensis] gi|1193743617|ref|XP_020991922.1| uncharacterized protein LOC107476354 [Arachis duranensis]	XP_020991921, XP_020991922	1.91215e-104	100	148
Set2AB_CDS_2257	auxin response factor 18	2112	gi|1012029058|ref|XP_015951590.1|auxin response factor 18 [Arachis duranensis]	XP_015951590	0	99.8578	703
Set2AB_CDS_2265	1-phosphatidylinositol-3-phosphate 5-kinase FAB1B-like	411	gi|1193737960|ref|XP_015948246.2|LOW QUALITY PROTEIN: 1-phosphatidylinositol-3-phosphate 5-kinase FAB1B-like [Arachis duranensis]	XP_015948246	1.13868e-82	100	136
Set2AB_CDS_2273	uncharacterized protein LOC107473276	810	gi|1193743647|ref|XP_020991935.1|uncharacterized protein LOC107473276 [Arachis duranensis]	XP_020991935	0	100	270
Set2AB_CDS_2281	uncharacterized protein LOC107628152	432	gi|1021486808|ref|XP_016186434.1|uncharacterized protein LOC107628152 [Arachis ipaensis]	XP_016186434	2.98177e-99	100	143
Set2AB_CDS_2289	pre-mRNA-processing factor 19	1263	gi|1012018649|ref|XP_015949478.1|pre-mRNA-processing factor 19 [Arachis duranensis]	XP_015949478	0	100	387
Set2AB_CDS_2297	piezo-type mechanosensitive ion channel homolog isoform X4	537	gi|1021482589|ref|XP_016184357.1|piezo-type mechanosensitive ion channel homolog isoform X4 [Arachis ipaensis]	XP_016184357	1.67911e-99	100	172
Set2AB_CDS_2305	transcription factor TCP9	360	gi|1012025795|ref|XP_015950890.1|transcription factor TCP9 [Arachis duranensis]	XP_015950890	5.53395e-12	100	52
Set2AB_CDS_2313	transcription initiation factor TFIID subunit 11-like isoform X2	441	gi|1191719902|ref|XP_020972099.1|transcription initiation factor TFIID subunit 11-like isoform X2 [Arachis ipaensis]	XP_020972099	3.97133e-36	100	147
Set2AB_CDS_2321	serine arginine-rich splicing factor RS41-like	792	gi|1191719861|ref|XP_020972089.1|LOW QUALITY PROTEIN: serine/arginine-rich splicing factor RS41-like [Arachis ipaensis]	XP_020972089	5.90063e-119	99.4475	181
Set2AB_CDS_2329	ROOT PRIMORDIUM DEFECTIVE 1 isoform X1	1395	gi|1012025912|ref|XP_015950914.1|protein ROOT PRIMORDIUM DEFECTIVE 1 isoform X1 [Arachis duranensis]	XP_015950914	0	100	440
Set2AB_CDS_2337	CLP protease regulatory subunit mitochondrial isoform X3	501	gi|1021482559|ref|XP_016184341.1|CLP protease regulatory subunit CLPX2, mitochondrial isoform X3 [Arachis ipaensis]	XP_016184341	1.81508e-110	100	166
Set2AB_CDS_2345	CLP protease regulatory subunit mitochondrial isoform X1	984	gi|1021482557|ref|XP_016184340.1|CLP protease regulatory subunit CLPX2, mitochondrial isoform X1 [Arachis ipaensis] gi|1191719890|ref|XP_020972095.1| CLP protease regulatory subunit CLPX2, mitochondrial isoform X2 [Arachis ipaensis]	XP_016184340, XP_020972095	0	100	327
Set2AB_CDS_2353	oxygen-dependent coproporphyrinogen-III chloroplastic-like	303	gi|1191782481|ref|XP_020966373.1|oxygen-dependent coproporphyrinogen-III oxidase, chloroplastic-like [Arachis ipaensis]	XP_020966373	6.54289e-15	79.3103	58
Set2AB_CDS_2361	uncharacterized protein LOC107627920	348	gi|1191719924|ref|XP_016186215.2|uncharacterized protein LOC107627920 [Arachis ipaensis]	XP_016186215	2.93571e-58	100	109
Set2AB_CDS_2369	uncharacterized protein LOC110268983, partial	540	gi|1191718760|ref|XP_020971841.1|uncharacterized protein LOC110268983, partial [Arachis ipaensis]	XP_020971841	4.71646e-109	96.9325	163
Set2AB_CDS_2377	N/A	315	No Blast Hit
Set2AB_CDS_2385	uncharacterized protein LOC107473495 isoform X2	354	gi|1012013527|ref|XP_015948558.1|uncharacterized protein LOC107473495 isoform X2 [Arachis duranensis]	XP_015948558	3.84081e-20	96.8254	63
Set2AB_CDS_2393	N/A	315	No Blast Hit
Set2AB_CDS_2401	uncharacterized protein LOC107613194	1008	gi|1021558535|ref|XP_016170567.1|uncharacterized protein LOC107613194 [Arachis ipaensis]	XP_016170567	0	99.6933	326
Set2AB_CDS_2409	vicianin hydrolase	801	gi|1021560799|ref|XP_016171652.1|vicianin hydrolase [Arachis ipaensis]	XP_016171652	0	100	267
Set2AB_CDS_2417	thioredoxin Clot	399	gi|1012209343|ref|XP_015932703.1|thioredoxin-like protein Clot [Arachis duranensis] gi|1021560445|ref|XP_016171482.1| thioredoxin-like protein Clot [Arachis ipaensis]	XP_015932703, XP_016171482	4.64978e-91	100	132
Set2AB_CDS_2425	xyloglucan endotransglucosylase hydrolase 31	921	gi|1012221707|ref|XP_015935930.1|xyloglucan endotransglucosylase/hydrolase protein 31 [Arachis duranensis]	XP_015935930	3.1229e-180	100	287
Set2AB_CDS_2433	superoxide dismutase [Cu-Zn] chloroplastic	393	gi|1021561096|ref|XP_016171797.1|superoxide dismutase [Cu-Zn], chloroplastic [Arachis ipaensis]	XP_016171797	2.34363e-48	100	80
Set2AB_CDS_2441	ABC transporter F family member 1	1797	gi|1012221034|ref|XP_015935759.1|ABC transporter F family member 1 [Arachis duranensis]	XP_015935759	0	100	556
Set2AB_CDS_2449	SNF1-related kinase regulatory subunit beta-3	354	gi|1021561430|ref|XP_016171938.1|SNF1-related protein kinase regulatory subunit beta-3 [Arachis ipaensis] gi|1021561432|ref|XP_016171940.1| SNF1-related protein kinase regulatory subunit beta-3 [Arachis ipaensis] gi|1021561434|ref|XP_016171941.1| SNF1-related protein kinase regulatory subunit beta-3 [Arachis ipaensis]	XP_016171938, XP_016171940, XP_016171941	6.48998e-78	100	117
Set2AB_CDS_2457	UPSTREAM OF FLC	567	gi|1012221678|ref|XP_015935925.1|LOW QUALITY PROTEIN: protein UPSTREAM OF FLC [Arachis duranensis]	XP_015935925	4.87705e-131	100	189
Set2AB_CDS_2465	uncharacterized protein LOC107613093	399	gi|1021558252|ref|XP_016170431.1|uncharacterized protein LOC107613093 [Arachis ipaensis]	XP_016170431	1.32953e-60	100	133
Set2AB_CDS_2473	uncharacterized protein LOC107613777 isoform X2	363	gi|1021560298|ref|XP_016171414.1|uncharacterized protein LOC107613777 isoform X2 [Arachis ipaensis]	XP_016171414	2.39615e-30	100	89
Set2AB_CDS_2481	N/A	309	No Blast Hit
Set2AB_CDS_2489	zinc transporter ZTP29	726	gi|1021560549|ref|XP_016171525.1|zinc transporter ZTP29 [Arachis ipaensis]	XP_016171525	5.98475e-146	100	241
Set2AB_CDS_2497	uncharacterized protein LOC107464489	336	gi|1012003869|ref|XP_015938900.1|uncharacterized protein LOC107464489 [Arachis duranensis]	XP_015938900	6.58181e-49	96.4286	84
Set2AB_CDS_2505	DETOXIFICATION 42	315	gi|1021557954|ref|XP_016170291.1|protein DETOXIFICATION 42 [Arachis ipaensis]	XP_016170291	4.87727e-51	100	104
Set2AB_CDS_2513	ATPase family AAA domain-containing At1g05910	1179	gi|1021559603|ref|XP_016171084.1|ATPase family AAA domain-containing protein At1g05910 [Arachis ipaensis] gi|1021559605|ref|XP_016171085.1| ATPase family AAA domain-containing protein At1g05910 [Arachis ipaensis] gi|1191773026|ref|XP_020964190.1| ATPase family AAA domain-containing protein At1g05910 [Arachis ipaensis] gi|1191773028|ref|XP_020964192.1| ATPase family AAA domain-containing protein A…	XP_016171084, XP_016171085, XP_020964190, XP_020964192, XP_020964193, XP_020964194, XP_020964195, XP_020964196, XP_020964197, XP_020964198	0	99.7449	392
Set2AB_CDS_2521	xanthine dehydrogenase 1-like isoform X2	303	gi|1226781801|ref|XP_021862675.1|xanthine dehydrogenase 1-like isoform X2 [Spinacia oleracea]	XP_021862675	5.1765e-35	100	65
Set2AB_CDS_2529	uncharacterized protein LOC107613909	309	gi|1021560669|ref|XP_016171585.1|uncharacterized protein LOC107613909 [Arachis ipaensis] gi|1021560671|ref|XP_016171586.1| uncharacterized protein LOC107613909 [Arachis ipaensis] gi|1021560673|ref|XP_016171587.1| uncharacterized protein LOC107613909 [Arachis ipaensis] gi|1021560675|ref|XP_016171588.1| uncharacterized protein LOC107613909 [Arachis ipaensis] gi|1021560677|ref|XP_016171589.1| unchar…	XP_016171585, XP_016171586, XP_016171587, XP_016171588, XP_016171589, XP_020964207	4.14792e-44	100	92
Set2AB_CDS_2537	histidine methyltransferase 1 homolog	327	gi|1012220035|ref|XP_015935510.1|histidine protein methyltransferase 1 homolog [Arachis duranensis]	XP_015935510	7.0941e-60	100	109
Set2AB_CDS_2545	serine threonine- kinase GRIK1 isoform X1	792	gi|1021559325|ref|XP_016170942.1|serine/threonine-protein kinase GRIK1 isoform X1 [Arachis ipaensis] gi|1021559327|ref|XP_016170943.1| serine/threonine-protein kinase GRIK1 isoform X1 [Arachis ipaensis]	XP_016170942, XP_016170943	0	100	261
Set2AB_CDS_2553	indeterminate-domain 9	447	gi|1021557180|ref|XP_016169909.1|protein indeterminate-domain 9 [Arachis ipaensis]	XP_016169909	8.41209e-83	100	149
Set2AB_CDS_2561	beta-galactosidase 8 isoform X2	2520	gi|1012220986|ref|XP_015935746.1|beta-galactosidase 8 isoform X2 [Arachis duranensis]	XP_015935746	0	99.6429	840
Set2AB_CDS_2569	F-box kelch-repeat At5g60570	1152	gi|1191773411|ref|XP_020964279.1|F-box/kelch-repeat protein At5g60570 [Arachis ipaensis]	XP_020964279	0	99.7389	383
Set2AB_CDS_2577	auxin response factor 18	2178	gi|1021556759|ref|XP_016169705.1|auxin response factor 18 [Arachis ipaensis] gi|1021556761|ref|XP_016169706.1| auxin response factor 18 [Arachis ipaensis]	XP_016169705, XP_016169706	0	99.8621	725
Set2AB_CDS_2585	probable BOI-related E3 ubiquitin- ligase 3	615	gi|1021560701|ref|XP_016171601.1|probable BOI-related E3 ubiquitin-protein ligase 3 [Arachis ipaensis]	XP_016171601	2.44273e-144	100	204
Set2AB_CDS_2593	N/A	450	No Blast Hit
Set2AB_CDS_2601	uncharacterized protein At4g14100	348	gi|1021555669|ref|XP_016169255.1|uncharacterized protein At4g14100 [Arachis ipaensis]	XP_016169255	6.51469e-81	100	116
Set2AB_CDS_2609	mitochondrial import inner membrane translocase subunit TIM17-2	789	gi|1021557549|ref|XP_016170096.1|mitochondrial import inner membrane translocase subunit TIM17-2 [Arachis ipaensis]	XP_016170096	3.94801e-143	100	221
Set2AB_CDS_2617	N/A	309	No Blast Hit
Set2AB_CDS_2625	protein FRIGIDA	315	gi|1021561018|ref|XP_016171758.1|protein FRIGIDA [Arachis ipaensis]	XP_016171758	3.74225e-64	100	104
Set2AB_CDS_2633	hypothetical protein M569_17359, partial	378	gi|527182649|gb|EPS57458.1|hypothetical protein M569_17359, partial [Genlisea aurea]	EPS57458	5.09818e-67	100	125
Set2AB_CDS_2641	uncharacterized protein LOC107611950	315	gi|1021555770|ref|XP_016169297.1|uncharacterized protein LOC107611950 [Arachis ipaensis]	XP_016169297	3.85958e-48	100	104
Set2AB_CDS_2649	homeobox-leucine zipper HOX11-like	426	gi|1021561807|ref|XP_016172097.1|homeobox-leucine zipper protein HOX11-like [Arachis ipaensis]	XP_016172097	3.09089e-34	99.2908	141
Set2AB_CDS_2657	uncharacterized protein LOC107485407 isoform X2	315	gi|1193761091|ref|XP_020996460.1|uncharacterized protein LOC107485407 isoform X2 [Arachis duranensis]	XP_020996460	8.20989e-28	86.4583	96
Set2AB_CDS_2665	G-type lectin S-receptor-like serine threonine- kinase At4g27290	1149	gi|1021558802|ref|XP_016170691.1|G-type lectin S-receptor-like serine/threonine-protein kinase At4g27290 [Arachis ipaensis]	XP_016170691	0	100	366
Set2AB_CDS_2673	unknown seed protein USP	342	gi|1021558792|ref|XP_016170686.1|unknown seed protein USP [Arachis ipaensis]	XP_016170686	4.89294e-77	100	114
Set2AB_CDS_2681	G-type lectin S-receptor-like serine threonine- kinase SD1-1 isoform X2	423	gi|1191775088|ref|XP_020964676.1|G-type lectin S-receptor-like serine/threonine-protein kinase SD1-1 isoform X2 [Arachis ipaensis]	XP_020964676	2.42375e-83	100	141
Set2AB_CDS_2689	G-type lectin S-receptor-like serine threonine- kinase SD1-1	333	gi|1012223512|ref|XP_015936399.1|G-type lectin S-receptor-like serine/threonine-protein kinase SD1-1 [Arachis duranensis] gi|1193793322|ref|XP_020985135.1| G-type lectin S-receptor-like serine/threonine-protein kinase SD1-1 [Arachis duranensis]	XP_015936399, XP_020985135	5.02737e-72	100	110
Set2AB_CDS_2697	G-type lectin S-receptor-like serine threonine- kinase SD1-1 isoform X2	1173	gi|1012223508|ref|XP_015936398.1|G-type lectin S-receptor-like serine/threonine-protein kinase SD1-1 isoform X2 [Arachis duranensis]	XP_015936398	0	90.8333	360
Set2AB_CDS_2705	transcription factor bHLH123 isoform X1	429	gi|1021561085|ref|XP_016171791.1|transcription factor bHLH123 isoform X1 [Arachis ipaensis]	XP_016171791	9.39101e-77	100	142
Set2AB_CDS_2713	uncharacterized protein LOC107611803 isoform X3	315	gi|1191776022|ref|XP_020964895.1|uncharacterized protein LOC107611803 isoform X3 [Arachis ipaensis]	XP_020964895	2.00202e-66	100	103
Set2AB_CDS_2721	1-acyl-sn-glycerol-3-phosphate acyltransferase chloroplastic isoform X1	1080	gi|1021559114|ref|XP_016170841.1|1-acyl-sn-glycerol-3-phosphate acyltransferase 1, chloroplastic isoform X1 [Arachis ipaensis] gi|1191776062|ref|XP_020964901.1| 1-acyl-sn-glycerol-3-phosphate acyltransferase 1, chloroplastic isoform X1 [Arachis ipaensis] gi|1191776065|ref|XP_020964902.1| 1-acyl-sn-glycerol-3-phosphate acyltransferase 1, chloroplastic isoform X1 [Arachis ipaensis] gi|1191776067|re…	XP_016170841, XP_020964901, XP_020964902, XP_020964903	0	97.493	359
Set2AB_CDS_2729	phosphatidylinositol N-acetylglucosaminyltransferase subunit A isoform X2	837	gi|1191777912|ref|XP_020965321.1|phosphatidylinositol N-acetylglucosaminyltransferase subunit A isoform X2 [Arachis ipaensis]	XP_020965321	0	99.6403	278
Set2AB_CDS_2737	beta-glucosidase 12-like	420	gi|1021561232|ref|XP_016171856.1|beta-glucosidase 12-like [Arachis ipaensis]	XP_016171856	2.40771e-94	100	140
Set2AB_CDS_2745	uncharacterized protein LOC107612789 isoform X4	3507	gi|1021557400|ref|XP_016170019.1|uncharacterized protein LOC107612789 isoform X4 [Arachis ipaensis]	XP_016170019	0	97.1771	1169
Set2AB_CDS_2753	aspartic ase CDR1	1257	gi|1021561998|ref|XP_016172177.1|aspartic proteinase CDR1 [Arachis ipaensis]	XP_016172177	0	99.7613	419
Set2AB_CDS_2761	uncharacterized protein LOC107614426	378	gi|1021561865|ref|XP_016172124.1|uncharacterized protein LOC107614426 [Arachis ipaensis] gi|1191778830|ref|XP_020965524.1| uncharacterized protein LOC107614426 [Arachis ipaensis]	XP_016172124, XP_020965524	2.07026e-83	99.2063	126
Set2AB_CDS_2769	CHROMATIN REMODELING 35 isoform X1	2601	gi|1021558273|ref|XP_016170442.1|protein CHROMATIN REMODELING 35 isoform X1 [Arachis ipaensis] gi|1021558275|ref|XP_016170443.1| protein CHROMATIN REMODELING 35 isoform X1 [Arachis ipaensis] gi|1021558277|ref|XP_016170444.1| protein CHROMATIN REMODELING 35 isoform X2 [Arachis ipaensis]	XP_016170442, XP_016170443, XP_016170444	0	99.8845	866
Set2AB_CDS_2777	nuclear transcription factor Y subunit A-9 isoform X2	348	gi|1193794301|ref|XP_020985364.1|nuclear transcription factor Y subunit A-9 isoform X2 [Arachis duranensis] gi|1193794303|ref|XP_020985365.1| nuclear transcription factor Y subunit A-9 isoform X2 [Arachis duranensis]	XP_020985364, XP_020985365	1.09267e-36	100	64
Set2AB_CDS_2785	vacuolar sorting-associated 29	573	gi|1021560360|ref|XP_016171441.1|vacuolar protein sorting-associated protein 29 [Arachis ipaensis]	XP_016171441	5.28642e-135	100	190
Set2AB_CDS_2793	LOB domain-containing 36-like	420	gi|1193793731|ref|XP_020985221.1|LOB domain-containing protein 36-like [Arachis duranensis] gi|1193793733|ref|XP_020985222.1| LOB domain-containing protein 36-like [Arachis duranensis] gi|1193793735|ref|XP_020985224.1| LOB domain-containing protein 36-like [Arachis duranensis]	XP_020985221, XP_020985222, XP_020985224	1.33725e-17	87.6712	73
Set2AB_CDS_2801	pentatricopeptide repeat-containing At3g29230	441	gi|1191771752|ref|XP_020963776.1|LOW QUALITY PROTEIN: pentatricopeptide repeat-containing protein At3g29230 [Arachis ipaensis]	XP_020963776	5.26868e-83	99.2308	130
Set2AB_CDS_2809	vacuolar H+-	312	gi|356600095|gb|AET22400.1|vacuolar H+-pyrophosphatase, partial [Citrus sinensis]	AET22400	9.97559e-40	94.2308	104
Set2AB_CDS_2817	pentatricopeptide repeat-containing At1g06270 isoform X1	1185	gi|1021560853|ref|XP_016171677.1|pentatricopeptide repeat-containing protein At1g06270 isoform X1 [Arachis ipaensis] gi|1191774444|ref|XP_020964530.1| pentatricopeptide repeat-containing protein At1g06270 isoform X1 [Arachis ipaensis]	XP_016171677, XP_020964530	0	99.7468	395
Set2AB_CDS_2825	pentatricopeptide repeat-containing mitochondrial-like isoform X2	954	gi|1191775155|ref|XP_020964689.1|pentatricopeptide repeat-containing protein At4g14050, mitochondrial-like isoform X2 [Arachis ipaensis]	XP_020964689	0	100	318
Set2AB_CDS_2833	G-type lectin S-receptor-like serine threonine- kinase At4g27290	495	gi|1021556628|ref|XP_016169646.1|G-type lectin S-receptor-like serine/threonine-protein kinase At4g27290 [Arachis ipaensis]	XP_016169646	3.06021e-111	98.7879	165
Set2AB_CDS_2841	uncharacterized protein LOC107611884	309	gi|1191771862|ref|XP_020963827.1|uncharacterized protein LOC107611884 [Arachis ipaensis]	XP_020963827	1.66231e-61	100	103
Set2AB_CDS_2849	G-type lectin S-receptor-like serine threonine- kinase At4g27290 isoform X3	582	gi|1193793377|ref|XP_020985150.1|G-type lectin S-receptor-like serine/threonine-protein kinase At4g27290 isoform X3 [Arachis duranensis]	XP_020985150	4.17666e-105	88.0829	193
Set2AB_CDS_2857	G-type lectin S-receptor-like serine threonine- kinase At4g27290	1467	gi|1191775205|ref|XP_016169246.2|G-type lectin S-receptor-like serine/threonine-protein kinase At4g27290 [Arachis ipaensis]	XP_016169246	0	99.5516	446
Set2AB_CDS_2865	G-type lectin S-receptor-like serine threonine- kinase At4g27290	483	gi|1191775205|ref|XP_016169246.2|G-type lectin S-receptor-like serine/threonine-protein kinase At4g27290 [Arachis ipaensis]	XP_016169246	3.01239e-110	100	160
Set2AB_CDS_2873	G-type lectin S-receptor-like serine threonine- kinase At4g27290	2001	gi|1021561945|ref|XP_016172153.1|G-type lectin S-receptor-like serine/threonine-protein kinase At4g27290 [Arachis ipaensis]	XP_016172153	0	99.8498	666
Set2AB_CDS_2881	50S ribosomal L19- chloroplastic	699	gi|1021561399|ref|XP_016171929.1|50S ribosomal protein L19-1, chloroplastic [Arachis ipaensis]	XP_016171929	6.19774e-125	100	214
Set2AB_CDS_2889	uncharacterized protein LOC107614122	375	gi|1021561189|ref|XP_016171835.1|uncharacterized protein LOC107614122 [Arachis ipaensis]	XP_016171835	2.23139e-27	100	70
Set2AB_CDS_2897	N-terminal acetyltransferase A complex catalytic subunit NAA10	624	gi|1012225754|ref|XP_015936980.1|N-terminal acetyltransferase A complex catalytic subunit NAA10 [Arachis duranensis] gi|1021559540|ref|XP_016171058.1| N-terminal acetyltransferase A complex catalytic subunit NAA10 [Arachis ipaensis]	XP_015936980, XP_016171058	3.06071e-120	100	207
Set2AB_CDS_2905	uncharacterized protein LOC107613599	861	gi|1021559759|ref|XP_016171161.1|uncharacterized protein LOC107613599 [Arachis ipaensis]	XP_016171161	7.80378e-152	100	286
Set2AB_CDS_2913	N/A	315	No Blast Hit
Set2AB_CDS_2921	uncharacterized protein LOC107612910	561	gi|1021557721|ref|XP_016170181.1|uncharacterized protein LOC107612910 [Arachis ipaensis]	XP_016170181	6.23743e-39	99.4624	186
Set2AB_CDS_2929	CRM-domain containing factor chloroplastic mitochondrial isoform X4	336	gi|1191778131|ref|XP_020965360.1|CRM-domain containing factor CFM3A, chloroplastic/mitochondrial isoform X4 [Arachis ipaensis]	XP_020965360	1.02808e-49	100	112
Set2AB_CDS_2937	PNS1 isoform X2	1506	gi|1012225766|ref|XP_015936983.1|protein PNS1 isoform X2 [Arachis duranensis]	XP_015936983	0	96.4072	501
Set2AB_CDS_2945	disease resistance RGA1	333	gi|1191778178|ref|XP_016171759.2|putative disease resistance protein RGA1 [Arachis ipaensis]	XP_016171759	1.54495e-68	100	110
Set2AB_CDS_2953	uncharacterized protein LOC107613155	435	gi|1021558407|ref|XP_016170500.1|uncharacterized protein LOC107613155 [Arachis ipaensis]	XP_016170500	6.92966e-61	100	144
Set2AB_CDS_2961	glutamate formimidoyltransferase-like isoform X1	429	gi|1021561837|ref|XP_016172113.1|glutamate formimidoyltransferase-like isoform X1 [Arachis ipaensis] gi|1021561839|ref|XP_016172114.1| glutamate formimidoyltransferase-like isoform X1 [Arachis ipaensis]	XP_016172113, XP_016172114	3.13088e-71	99.3007	143
Set2AB_CDS_2969	coumaroyl- :anthocyanidin 3-O-glucoside-6 -O-coumaroyltransferase 2-like	471	gi|1021556453|ref|XP_016169583.1|coumaroyl-CoA:anthocyanidin 3-O-glucoside-6''-O-coumaroyltransferase 2-like [Arachis ipaensis]	XP_016169583	3.86263e-95	100	157
Set2AB_CDS_2977	vacuolar sorting-associated 18 homolog	2976	gi|1021557249|ref|XP_016169945.1|vacuolar protein sorting-associated protein 18 homolog [Arachis ipaensis]	XP_016169945	0	99.8991	991
Set2AB_CDS_2985	diacylglycerol kinase 5	1467	gi|1021557613|ref|XP_016170130.1|diacylglycerol kinase 5 [Arachis ipaensis]	XP_016170130	0	100	481
Set2AB_CDS_2993	uncharacterized protein LOC107613875 isoform X4	351	gi|1191776420|ref|XP_020964985.1|uncharacterized protein LOC107613875 isoform X4 [Arachis ipaensis]	XP_020964985	1.07163e-51	93.4211	76
Set2AB_CDS_3001	PAM71- chloroplastic isoform X1	576	gi|1012036607|ref|XP_015953310.1|protein PAM71-homolog, chloroplastic isoform X1 [Arachis duranensis] gi|1012036609|ref|XP_015953311.1| protein PAM71-homolog, chloroplastic isoform X1 [Arachis duranensis]	XP_015953310, XP_015953311	3.0592e-40	100	72
Set2AB_CDS_3009	F-box SKIP23	984	gi|1021557867|ref|XP_016170251.1|F-box protein SKIP23 [Arachis ipaensis] gi|1021557872|ref|XP_016170252.1| F-box protein SKIP23 [Arachis ipaensis] gi|1191778103|ref|XP_020965354.1| F-box protein SKIP23 [Arachis ipaensis]	XP_016170251, XP_016170252, XP_020965354	0	100	328
Set2AB_CDS_3017	cellulose synthase A catalytic subunit 3 [UDP-forming]	3231	gi|1193793756|ref|XP_020985226.1|cellulose synthase A catalytic subunit 3 [UDP-forming] [Arachis duranensis]	XP_020985226	0	99.9071	1076
Set2AB_CDS_3025	DETOXIFICATION 43	651	gi|1021561450|ref|XP_016171947.1|protein DETOXIFICATION 43 [Arachis ipaensis]	XP_016171947	2.36693e-108	100	174
Set2AB_CDS_3033	probable GTP diphosphokinase chloroplastic	465	gi|1021560316|ref|XP_016171423.1|probable GTP diphosphokinase CRSH, chloroplastic [Arachis ipaensis]	XP_016171423	2.48062e-81	95.4545	154
Set2AB_CDS_3041	uncharacterized protein LOC107458780	333	gi|1012208362|ref|XP_015932466.1|uncharacterized protein LOC107458780 [Arachis duranensis]	XP_015932466	4.72417e-73	100	110
Set2AB_CDS_3049	receptor kinase HSL1	2586	gi|1021558597|ref|XP_016170600.1|receptor-like protein kinase HSL1 [Arachis ipaensis]	XP_016170600	0	99.7672	859
Set2AB_CDS_3057	NAC domain-containing 73	885	gi|1021561502|ref|XP_016171970.1|NAC domain-containing protein 73 [Arachis ipaensis] gi|1191774426|ref|XP_020964526.1| NAC domain-containing protein 73 [Arachis ipaensis] gi|1191774428|ref|XP_020964527.1| NAC domain-containing protein 73 [Arachis ipaensis]	XP_016171970, XP_020964526, XP_020964527	0	99.6599	294
Set2AB_CDS_3065	E3 ubiquitin- ligase RING1a isoform X2	357	gi|1012223192|ref|XP_015936306.1|putative E3 ubiquitin-protein ligase RING1a isoform X2 [Arachis duranensis]	XP_015936306	1.50583e-26	99.0196	102
Set2AB_CDS_3073	FAR1-RELATED SEQUENCE 5-like isoform X1	318	gi|1191755670|ref|XP_020959700.1|protein FAR1-RELATED SEQUENCE 5-like isoform X1 [Arachis ipaensis] gi|1191755672|ref|XP_020959701.1| protein FAR1-RELATED SEQUENCE 5-like isoform X1 [Arachis ipaensis]	XP_020959700, XP_020959701	1.78077e-07	76.1905	42
Set2AB_CDS_3081	uncharacterized protein LOC107459831 isoform X2	1269	gi|1012212695|ref|XP_015933599.1|uncharacterized protein LOC107459831 isoform X2 [Arachis duranensis] gi|1021559667|ref|XP_016171120.1| uncharacterized protein LOC107613566 isoform X2 [Arachis ipaensis]	XP_015933599, XP_016171120	0	100	422
Set2AB_CDS_3089	inactive kinase SELMODRAFT_444075	552	gi|1012220083|ref|XP_015935522.1|inactive protein kinase SELMODRAFT_444075 [Arachis duranensis] gi|1193791543|ref|XP_020984703.1| inactive protein kinase SELMODRAFT_444075 [Arachis duranensis] gi|1193791545|ref|XP_020984704.1| inactive protein kinase SELMODRAFT_444075 [Arachis duranensis]	XP_015935522, XP_020984703, XP_020984704	2.1781e-130	100	184
Set2AB_CDS_3097	coatomer subunit zeta-3	543	gi|1012219425|ref|XP_015935351.1|coatomer subunit zeta-3 [Arachis duranensis] gi|1021555561|ref|XP_016169214.1| coatomer subunit zeta-3 [Arachis ipaensis]	XP_015935351, XP_016169214	2.10438e-110	100	180
Set2AB_CDS_3105	uncharacterized protein LOC107461360	396	gi|1193791734|ref|XP_020984747.1|uncharacterized protein LOC107461360 [Arachis duranensis]	XP_020984747	7.61422e-90	98.4733	131
Set2AB_CDS_3113	uncharacterized protein LOC107613573	1074	gi|1021559687|ref|XP_016171131.1|uncharacterized protein LOC107613573 [Arachis ipaensis]	XP_016171131	0	100	358
Set2AB_CDS_3121	peroxisomal membrane 13	900	gi|1021558292|ref|XP_016170453.1|peroxisomal membrane protein 13 [Arachis ipaensis]	XP_016170453	1.09449e-55	100	126
Set2AB_CDS_3129	uncharacterized protein LOC107461523 isoform X1	714	gi|1012220111|ref|XP_015935530.1|uncharacterized protein LOC107461523 isoform X1 [Arachis duranensis]	XP_015935530	5.75806e-166	100	237
Set2AB_CDS_3137	nuclear transcription factor Y subunit A-8 isoform X1	324	gi|1021560346|ref|XP_016171434.1|nuclear transcription factor Y subunit A-8 isoform X1 [Arachis ipaensis] gi|1021560348|ref|XP_016171435.1| nuclear transcription factor Y subunit A-8 isoform X1 [Arachis ipaensis]	XP_016171434, XP_016171435	3.34907e-44	100	73
Set2AB_CDS_3145	probable hydroxyacylglutathione hydrolase chloroplastic	366	gi|1021557733|ref|XP_016170187.1|probable hydroxyacylglutathione hydrolase 2, chloroplastic [Arachis ipaensis]	XP_016170187	9.93527e-40	100	70
Set2AB_CDS_3153	uncharacterized protein LOC107614556	360	gi|1021562120|ref|XP_016172232.1|uncharacterized protein LOC107614556 [Arachis ipaensis]	XP_016172232	1.16627e-55	98.3193	119
Set2AB_CDS_3161	uncharacterized protein LOC107614556	360	gi|1021562120|ref|XP_016172232.1|uncharacterized protein LOC107614556 [Arachis ipaensis]	XP_016172232	1.16627e-55	98.3193	119
Set2AB_CDS_3169	uncharacterized protein LOC107614556	324	gi|1021562120|ref|XP_016172232.1|uncharacterized protein LOC107614556 [Arachis ipaensis]	XP_016172232	4.86342e-63	99.0654	107
Set2AB_CDS_3177	serine threonine phosphatase 2A 55 kDa regulatory subunit B beta isoform isoform X1	1542	gi|1021557047|ref|XP_016169842.1|serine/threonine protein phosphatase 2A 55 kDa regulatory subunit B beta isoform isoform X1 [Arachis ipaensis]	XP_016169842	0	100	513
Set2AB_CDS_3185	NADP-specific glutamate dehydrogenase isoform X2	1896	gi|1021558947|ref|XP_016170767.1|NADP-specific glutamate dehydrogenase isoform X2 [Arachis ipaensis]	XP_016170767	0	100	631
Set2AB_CDS_3193	pentatricopeptide repeat-containing At2g36240	537	gi|1191796076|ref|XP_020969690.1|pentatricopeptide repeat-containing protein At2g36240 [Arachis ipaensis]	XP_020969690	5.08748e-44	94.7368	95
Set2AB_CDS_3201	disease resistance At4g11170	498	gi|1021553064|ref|XP_016167834.1|putative disease resistance protein At4g11170 [Arachis ipaensis]	XP_016167834	4.12191e-92	98.1818	165
Set2AB_CDS_3209	phospholipase D alpha 4	378	gi|1021557162|ref|XP_016169899.1|phospholipase D alpha 4 [Arachis ipaensis]	XP_016169899	2.08834e-82	98.4127	126
Set2AB_CDS_3217	PAF1 homolog isoform X4	1362	gi|1191772770|ref|XP_020964127.1|protein PAF1 homolog isoform X4 [Arachis ipaensis]	XP_020964127	2.065e-146	100	287
Set2AB_CDS_3225	LOW QUALITY PROTEIN: uncharacterized protein LOC107459714	444	gi|1012212095|ref|XP_015933437.1|LOW QUALITY PROTEIN: uncharacterized protein LOC107459714 [Arachis duranensis]	XP_015933437	1.90652e-29	100	57
Set2AB_CDS_3233	uncharacterized protein LOC107459804	1023	gi|1012212549|ref|XP_015933557.1|uncharacterized protein LOC107459804 [Arachis duranensis]	XP_015933557	0	99.1176	340
Set2AB_CDS_3241	tRNase Z mitochondrial	1086	gi|1021559459|ref|XP_016171015.1|tRNase Z TRZ3, mitochondrial [Arachis ipaensis]	XP_016171015	0	100	362
Set2AB_CDS_3249	DEAD-box ATP-dependent RNA helicase 10	504	gi|1012226687|ref|XP_015937229.1|DEAD-box ATP-dependent RNA helicase 10 [Arachis duranensis] gi|1021559157|ref|XP_016170860.1| DEAD-box ATP-dependent RNA helicase 10 [Arachis ipaensis]	XP_015937229, XP_016170860	3.67318e-106	100	157
Set2AB_CDS_3257	auxin-responsive IAA27	366	gi|1021559529|ref|XP_016171053.1|auxin-responsive protein IAA27 [Arachis ipaensis]	XP_016171053	2.13994e-77	99.1736	121
Set2AB_CDS_3265	peroxisome biogenesis 2	342	gi|1021560769|ref|XP_016171635.1|peroxisome biogenesis protein 2 [Arachis ipaensis]	XP_016171635	1.23656e-38	100	89
Set2AB_CDS_3273	heat shock 70 kDa 14	321	gi|1021556801|ref|XP_016169721.1|heat shock 70 kDa protein 14 [Arachis ipaensis]	XP_016169721	9.8353e-63	100	106
Set2AB_CDS_3281	ABC transporter G family member 29-like	420	gi|1021557030|ref|XP_016169834.1|ABC transporter G family member 29-like [Arachis ipaensis]	XP_016169834	1.24939e-88	100	140
Set2AB_CDS_3289	ABC transporter G family member 29-like	303	gi|1021557030|ref|XP_016169834.1|ABC transporter G family member 29-like [Arachis ipaensis]	XP_016169834	2.12929e-64	100	101
Set2AB_CDS_3297	electron transfer flavo -ubiquinone mitochondrial	1302	gi|1021557659|ref|XP_016170151.1|electron transfer flavoprotein-ubiquinone oxidoreductase, mitochondrial [Arachis ipaensis]	XP_016170151	0	99.4975	398
Set2AB_CDS_3305	clavaminate synthase At3g21360	948	gi|1021558977|ref|XP_016170784.1|clavaminate synthase-like protein At3g21360 [Arachis ipaensis]	XP_016170784	0	100	315
Set2AB_CDS_3313	uncharacterized protein LOC107458976 isoform X1	315	gi|1193787112|ref|XP_020983583.1|uncharacterized protein LOC107458976 isoform X1 [Arachis duranensis]	XP_020983583	5.45202e-64	100	104
Set2AB_CDS_3321	uncharacterized protein LOC107613795	345	gi|1021560350|ref|XP_016171436.1|uncharacterized protein LOC107613795 [Arachis ipaensis]	XP_016171436	2.14273e-68	100	114
Set2AB_CDS_3329	G-type lectin S-receptor-like serine threonine- kinase At4g27290	501	gi|1021558266|ref|XP_016170438.1|G-type lectin S-receptor-like serine/threonine-protein kinase At4g27290 [Arachis ipaensis]	XP_016170438	1.03099e-108	98.2036	167
Set2AB_CDS_3337	pentatricopeptide repeat-containing At5g06540-like	300	gi|1191779523|ref|XP_020965701.1|pentatricopeptide repeat-containing protein At5g06540-like [Arachis ipaensis] gi|1191779525|ref|XP_020965702.1| pentatricopeptide repeat-containing protein At5g06540-like [Arachis ipaensis] gi|1191779527|ref|XP_020965703.1| pentatricopeptide repeat-containing protein At5g06540-like [Arachis ipaensis] gi|1191779529|ref|XP_020965704.1| pentatricopeptide repeat-conta…	XP_020965701, XP_020965702, XP_020965703, XP_020965704, XP_020965705, XP_020965706, XP_020965707, XP_020965708	1.05354e-62	98.9899	99
Set2AB_CDS_3345	cysteine--tRNA chloroplastic mitochondrial isoform X1	387	gi|1021559857|ref|XP_016171212.1|cysteine--tRNA ligase, chloroplastic/mitochondrial isoform X1 [Arachis ipaensis]	XP_016171212	5.6534e-74	100	129
Set2AB_CDS_3353	bifunctional phosphatase chloroplastic isoform X1	417	gi|1021560136|ref|XP_016171336.1|bifunctional phosphatase IMPL2, chloroplastic isoform X1 [Arachis ipaensis]	XP_016171336	8.34148e-95	100	138
Set2AB_CDS_3361	N/A	333	No Blast Hit
Set2AB_CDS_3369	pentatricopeptide repeat-containing chloroplastic-like	348	gi|1021507209|ref|XP_016196923.1|pentatricopeptide repeat-containing protein At4g14190, chloroplastic-like [Arachis ipaensis]	XP_016196923	7.02514e-72	98.2609	115
Set2AB_CDS_3377	sodium calcium exchanger NCL	1704	gi|1012212376|ref|XP_015933512.1|sodium/calcium exchanger NCL [Arachis duranensis]	XP_015933512	0	100	568
Set2AB_CDS_3385	N/A	408	No Blast Hit
Set2AB_CDS_3393	N/A	564	No Blast Hit
Set2AB_CDS_3401	phospholipase D alpha 1-like	303	gi|1012227903|ref|XP_015937569.1|phospholipase D alpha 1-like [Arachis duranensis]	XP_015937569	2.51608e-62	99.0099	101
Set2AB_CDS_3409	pentatricopeptide repeat-containing At2g17140-like	312	gi|1021560582|ref|XP_016171543.1|pentatricopeptide repeat-containing protein At2g17140-like [Arachis ipaensis]	XP_016171543	9.38639e-61	100	103
Set2AB_CDS_3417	F-box kelch-repeat At3g23880-like	393	gi|1012227867|ref|XP_015937559.1|F-box/kelch-repeat protein At3g23880-like [Arachis duranensis] gi|1012227871|ref|XP_015937560.1| F-box/kelch-repeat protein At3g23880-like [Arachis duranensis]	XP_015937559, XP_015937560	5.01222e-85	98.4733	131
Set2AB_CDS_3425	isocitrate dehydrogenase [NAD] catalytic subunit mitochondrial	795	gi|1012208871|ref|XP_015932583.1|isocitrate dehydrogenase [NAD] catalytic subunit 5, mitochondrial [Arachis duranensis] gi|1021556910|ref|XP_016169777.1| isocitrate dehydrogenase [NAD] catalytic subunit 5, mitochondrial [Arachis ipaensis]	XP_015932583, XP_016169777	0	100	264
Set2AB_CDS_3433	uncharacterized protein LOC110268640	333	gi|1191714716|ref|XP_020970854.1|uncharacterized protein LOC110268640 [Arachis ipaensis]	XP_020970854	9.0152e-45	76.5766	111
Set2AB_CDS_3441	uncharacterized protein LOC107606362 isoform X9	459	gi|1191766254|ref|XP_020962293.1|uncharacterized protein LOC107606362 isoform X9 [Arachis ipaensis] gi|1191766256|ref|XP_020962294.1| uncharacterized protein LOC107606362 isoform X9 [Arachis ipaensis]	XP_020962293, XP_020962294	1.4816e-75	88.1119	143
Set2AB_CDS_3449	uncharacterized protein LOC107612599	1398	gi|1021556906|ref|XP_016169774.1|uncharacterized protein LOC107612599 [Arachis ipaensis]	XP_016169774	0	99.7653	426
Set2AB_CDS_3457	N/A	492	No Blast Hit
Set2AB_CDS_3465	FLX-like 1 isoform X2	969	gi|1012208370|ref|XP_015932468.1|protein FLX-like 1 isoform X2 [Arachis duranensis]	XP_015932468	0	99.3789	322
Set2AB_CDS_3473	N/A	615	No Blast Hit
Set2AB_CDS_3481	glutathione S-transferase U19	300	gi|1012211681|ref|XP_015933335.1|glutathione S-transferase U19 [Arachis duranensis]	XP_015933335	2.64917e-62	98.9899	99
Set2AB_CDS_3489	bet1-like SNARE 1-	306	gi|1191761764|ref|XP_020961109.1|bet1-like SNARE 1-1, partial [Arachis ipaensis]	XP_020961109	1.9097e-47	100	77
Set2AB_CDS_3497	VQ motif-containing 1-like	375	gi|1021558331|ref|XP_016170469.1|VQ motif-containing protein 1-like [Arachis ipaensis]	XP_016170469	5.76513e-46	100	124
Set2AB_CDS_3505	uncharacterized protein LOC107607211	807	gi|1021535283|ref|XP_016164673.1|uncharacterized protein LOC107607211 [Arachis ipaensis]	XP_016164673	2.21203e-129	85.8209	268
Set2AB_CDS_3513	probable peroxygenase 5	366	gi|1021555848|ref|XP_016169330.1|probable peroxygenase 5 [Arachis ipaensis]	XP_016169330	1.04014e-80	100	121
Set2AB_CDS_3521	uncharacterized protein LOC107462873	510	gi|1193796018|ref|XP_020985874.1|uncharacterized protein LOC107462873 [Arachis duranensis]	XP_020985874	1.51825e-56	100	133
Set2AB_CDS_3529	N/A	312	No Blast Hit
Set2AB_CDS_3537	hydroxyproline O-arabinosyltransferase 3	786	gi|1012225784|ref|XP_015936987.1|hydroxyproline O-arabinosyltransferase 3 [Arachis duranensis] gi|1012225788|ref|XP_015936989.1| hydroxyproline O-arabinosyltransferase 3 [Arachis duranensis] gi|1012225791|ref|XP_015936990.1| hydroxyproline O-arabinosyltransferase 3 [Arachis duranensis] gi|1021560338|ref|XP_016171430.1| hydroxyproline O-arabinosyltransferase 3 [Arachis ipaensis] gi|1021560340|ref|…	XP_015936987, XP_015936989, XP_015936990, XP_016171430, XP_016171431, XP_016171432, XP_016171433, XP_020965456, XP_020965457	0	99.6109	257
Set2AB_CDS_3545	uncharacterized protein LOC107462924	1245	gi|1012226184|ref|XP_015937089.1|uncharacterized protein LOC107462924 [Arachis duranensis] gi|1012226188|ref|XP_015937090.1| uncharacterized protein LOC107462924 [Arachis duranensis]	XP_015937089, XP_015937090	0	100	414
Set2AB_CDS_3553	uncharacterized protein LOC107614204	309	gi|1191777097|ref|XP_020965144.1|uncharacterized protein LOC107614204 [Arachis ipaensis]	XP_020965144	1.4631e-42	75	136
Set2AB_CDS_3561	clp protease adapter chloroplastic-like isoform X1	324	gi|1021585267|ref|XP_016181968.1|clp protease adapter protein ClpF, chloroplastic-like isoform X1 [Arachis ipaensis]	XP_016181968	4.96078e-28	100	50
Set2AB_CDS_3569	probable inactive shikimate kinase like chloroplastic isoform X1	489	gi|1021480630|ref|XP_016183473.1|probable inactive shikimate kinase like 1, chloroplastic isoform X1 [Arachis ipaensis] gi|1021558779|ref|XP_016170680.1| probable inactive shikimate kinase like 1, chloroplastic isoform X1 [Arachis ipaensis]	XP_016183473, XP_016170680	4.49051e-94	100	157
Set2AB_CDS_3577	peptidyl-prolyl cis-trans isomerase FKBP4	456	gi|1012207821|ref|XP_015932349.1|peptidyl-prolyl cis-trans isomerase FKBP4 [Arachis duranensis]	XP_015932349	2.11457e-78	100	129
Set2AB_CDS_3585	uncharacterized protein LOC107458732 isoform X3	306	gi|1193786650|ref|XP_020983474.1|uncharacterized protein LOC107458732 isoform X3 [Arachis duranensis]	XP_020983474	1.14245e-12	79.6296	54
Set2AB_CDS_3593	D -box ATP-dependent RNA helicase chloroplastic isoform X1	369	gi|1193786652|ref|XP_020983475.1|DExH-box ATP-dependent RNA helicase DExH7, chloroplastic isoform X1 [Arachis duranensis] gi|1193786654|ref|XP_020983476.1| DExH-box ATP-dependent RNA helicase DExH7, chloroplastic isoform X1 [Arachis duranensis]	XP_020983475, XP_020983476	1.66274e-75	99.1803	122
Set2AB_CDS_3601	N/A	408	No Blast Hit
Set2AB_CDS_3609	N/A	297	No Blast Hit
Set2AB_CDS_3617	thiosulfate 3-mercaptopyruvate sulfurtransferase mitochondrial isoform X2	420	gi|1012207755|ref|XP_015932337.1|thiosulfate/3-mercaptopyruvate sulfurtransferase 1, mitochondrial isoform X2 [Arachis duranensis] gi|1021558663|ref|XP_016170628.1| thiosulfate/3-mercaptopyruvate sulfurtransferase 1, mitochondrial isoform X2 [Arachis ipaensis] gi|1193786579|ref|XP_020983459.1| thiosulfate/3-mercaptopyruvate sulfurtransferase 1, mitochondrial isoform X2 [Arachis duranensis]	XP_015932337, XP_016170628, XP_020983459	4.43911e-69	100	108
Set2AB_CDS_3625	uncharacterized protein LOC107614187	330	gi|1021561340|ref|XP_016171906.1|uncharacterized protein LOC107614187 [Arachis ipaensis]	XP_016171906	8.73827e-72	100	109
Set2AB_CDS_3633	ferredoxin-dependent glutamate chloroplastic-like isoform X2	327	gi|1191780142|ref|XP_020965859.1|ferredoxin-dependent glutamate synthase, chloroplastic-like isoform X2 [Arachis ipaensis]	XP_020965859	6.20188e-63	100	96
Set2AB_CDS_3641	omega-hydroxypalmitate O-feruloyl transferase	1305	gi|1012228871|ref|XP_015937817.1|omega-hydroxypalmitate O-feruloyl transferase [Arachis duranensis]	XP_015937817	0	99.7696	434
Set2AB_CDS_3649	F-box LRR-repeat At5g63520	843	gi|1021557253|ref|XP_016169947.1|F-box/LRR-repeat protein At5g63520 [Arachis ipaensis]	XP_016169947	0	100	280
Set2AB_CDS_3657	uncharacterized protein LOC107611784	471	gi|1191780166|ref|XP_020965869.1|uncharacterized protein LOC107611784 [Arachis ipaensis]	XP_020965869	1.06494e-110	100	157
Set2AB_CDS_3665	protein DEK	312	gi|1012228869|ref|XP_015937816.1|protein DEK [Arachis duranensis]	XP_015937816	1.08861e-65	100	104
Set2AB_CDS_3673	serine threonine- kinase CTR1	1170	gi|1021558078|ref|XP_016170353.1|serine/threonine-protein kinase CTR1 [Arachis ipaensis]	XP_016170353	0	100	378
Set2AB_CDS_3681	uncharacterized protein LOC107612817 isoform X2	306	gi|1191776452|ref|XP_020964992.1|uncharacterized protein LOC107612817 isoform X2 [Arachis ipaensis]	XP_020964992	2.07855e-46	100	101
Set2AB_CDS_3689	FAM133 isoform X3	858	gi|1191776481|ref|XP_020965001.1|protein FAM133 isoform X3 [Arachis ipaensis]	XP_020965001	3.96004e-132	100	257
Set2AB_CDS_3697	pyruvate kinase cytosolic	1236	gi|1021557930|ref|XP_016170278.1|pyruvate kinase 1, cytosolic [Arachis ipaensis]	XP_016170278	0	100	411
Set2AB_CDS_3705	60S ribosomal L23a	465	gi|1012220495|ref|XP_015935618.1|60S ribosomal protein L23a [Arachis duranensis] gi|1021560866|ref|XP_016171684.1| 60S ribosomal protein L23a [Arachis ipaensis]	XP_015935618, XP_016171684	1.09914e-77	100	154
Set2AB_CDS_3713	UDP-glucuronic acid decarboxylase 5	1041	gi|1021559357|ref|XP_016170959.1|UDP-glucuronic acid decarboxylase 5 [Arachis ipaensis] gi|1021559359|ref|XP_016170960.1| UDP-glucuronic acid decarboxylase 5 [Arachis ipaensis]	XP_016170959, XP_016170960	0	100	346
Set2AB_CDS_3721	ACT domain-containing ACR9 isoform X1	1272	gi|1021560984|ref|XP_016171741.1|ACT domain-containing protein ACR9 isoform X1 [Arachis ipaensis]	XP_016171741	0	99.7555	409
Set2AB_CDS_3729	hypothetical protein CCACVL1_00239, partial	327	gi|1137261473|gb|OMP11840.1|hypothetical protein CCACVL1_00239, partial [Corchorus capsularis]	OMP11840	2.08848e-74	100	109
Set2AB_CDS_3737	elongation factor 1-alpha	330	gi|1021558329|ref|XP_016170468.1|elongation factor 1-alpha [Arachis ipaensis]	XP_016170468	4.91833e-71	100	110
Set2AB_CDS_3745	ethylene-responsive transcription factor RAP2-7 isoform X2	729	gi|1012220661|ref|XP_015935663.1|ethylene-responsive transcription factor RAP2-7 isoform X2 [Arachis duranensis]	XP_015935663	4.18373e-146	89.0688	247
Set2AB_CDS_3753	uncharacterized protein YKR070W isoform X1	345	gi|1012220803|ref|XP_015935699.1|uncharacterized protein YKR070W isoform X1 [Arachis duranensis]	XP_015935699	1.17957e-48	100	112
Set2AB_CDS_3761	NRT1 PTR FAMILY -like isoform X2	333	gi|1193792079|ref|XP_020984821.1|protein NRT1/ PTR FAMILY 2.6-like isoform X2 [Arachis duranensis]	XP_020984821	4.07525e-59	100	111
Set2AB_CDS_3769	phototropin-1 isoform X2	666	gi|1012170959|ref|XP_015965704.1|phototropin-1 isoform X2 [Arachis duranensis] gi|1193768647|ref|XP_020998404.1| phototropin-1 isoform X2 [Arachis duranensis]	XP_015965704, XP_020998404	1.30391e-147	100	222
Set2AB_CDS_3777	zinc finger CONSTANS-like	723	gi|1021556360|ref|XP_016169550.1|zinc finger protein CONSTANS-like [Arachis ipaensis]	XP_016169550	3.07882e-144	99.5833	240
Set2AB_CDS_3785	uncharacterized protein LOC107612901	4047	gi|1021557687|ref|XP_016170164.1|uncharacterized protein LOC107612901 [Arachis ipaensis] gi|1191773311|ref|XP_020964253.1| uncharacterized protein LOC107612901 [Arachis ipaensis]	XP_016170164, XP_020964253	0	99.8516	1348
Set2AB_CDS_3793	uncharacterized protein LOC107612145	531	gi|1021556124|ref|XP_016169453.1|uncharacterized protein LOC107612145 [Arachis ipaensis]	XP_016169453	5.49905e-114	100	176
Set2AB_CDS_3801	probable leucine-rich repeat receptor kinase At1g35710 isoform X1	300	gi|1191773806|ref|XP_016169412.2|probable leucine-rich repeat receptor-like protein kinase At1g35710 isoform X1 [Arachis ipaensis]	XP_016169412	2.50288e-37	98.8506	87
Set2AB_CDS_3809	uncharacterized protein At1g08160 isoform X3	822	gi|1193792532|ref|XP_015936146.2|uncharacterized protein At1g08160 isoform X3 [Arachis duranensis]	XP_015936146	6.34681e-143	100	246
Set2AB_CDS_3817	cellulose synthase B4	648	gi|1021559699|ref|XP_016171137.1|cellulose synthase-like protein B4 [Arachis ipaensis]	XP_016171137	8.18274e-107	100	179
Set2AB_CDS_3825	cellulose synthase B4	648	gi|1021559699|ref|XP_016171137.1|cellulose synthase-like protein B4 [Arachis ipaensis]	XP_016171137	8.18274e-107	100	179
Set2AB_CDS_3833	IQ-DOMAIN 1 isoform X1	1287	gi|1021558616|ref|XP_016170608.1|protein IQ-DOMAIN 1 isoform X1 [Arachis ipaensis] gi|1021558618|ref|XP_016170609.1| protein IQ-DOMAIN 1 isoform X1 [Arachis ipaensis] gi|1191773851|ref|XP_020964388.1| protein IQ-DOMAIN 1 isoform X1 [Arachis ipaensis]	XP_016170608, XP_016170609, XP_020964388	0	99.7664	428
Set2AB_CDS_3841	aluminum-activated malate transporter 2-like	426	gi|1021553222|ref|XP_016167923.1|aluminum-activated malate transporter 2-like [Arachis ipaensis]	XP_016167923	9.52191e-85	100	142
Set2AB_CDS_3849	N/A	471	No Blast Hit
Set2AB_CDS_3857	nucleolar 58 isoform X1	1050	gi|1021560022|ref|XP_016171278.1|nucleolar protein 58 isoform X1 [Arachis ipaensis]	XP_016171278	8.36968e-120	100	168
Set2AB_CDS_3865	uncharacterized protein LOC110264961	303	gi|1191770577|ref|XP_020963305.1|uncharacterized protein LOC110264961 [Arachis ipaensis]	XP_020963305	9.13419e-38	98.4615	65
Set2AB_CDS_3873	choline transporter 2	315	gi|1021560487|ref|XP_016171498.1|choline transporter-like protein 2 [Arachis ipaensis]	XP_016171498	2.88935e-61	100	104
Set2AB_CDS_3881	thymidylate kinase isoform X2	789	gi|1021560980|ref|XP_016171739.1|thymidylate kinase isoform X2 [Arachis ipaensis] gi|1021560982|ref|XP_016171740.1| thymidylate kinase isoform X2 [Arachis ipaensis] gi|1191775609|ref|XP_020964803.1| thymidylate kinase isoform X2 [Arachis ipaensis] gi|1191775611|ref|XP_020964804.1| thymidylate kinase isoform X2 [Arachis ipaensis]	XP_016171739, XP_016171740, XP_020964803, XP_020964804	1.6265e-177	100	262
Set2AB_CDS_3889	hypothetical protein TSUD_413680	348	gi|1045356970|dbj|GAU51479.1|hypothetical protein TSUD_413680 [Trifolium subterraneum]	GAU51479	1.97865e-30	74.7475	99
Set2AB_CDS_3897	uncharacterized Rho GTPase-activating At5g61530	318	gi|1021559757|ref|XP_016171160.1|uncharacterized Rho GTPase-activating protein At5g61530 [Arachis ipaensis]	XP_016171160	6.58127e-43	100	79
Set2AB_CDS_3905	probable WRKY transcription factor 11	552	gi|1021559899|ref|XP_016171228.1|probable WRKY transcription factor 11 [Arachis ipaensis]	XP_016171228	2.53429e-82	100	166
Set2AB_CDS_3913	ABC transporter I family member chloroplastic isoform X1	798	gi|1021560707|ref|XP_016171604.1|ABC transporter I family member 10, chloroplastic isoform X1 [Arachis ipaensis] gi|1021560709|ref|XP_016171605.1| ABC transporter I family member 10, chloroplastic isoform X1 [Arachis ipaensis] gi|1021560711|ref|XP_016171606.1| ABC transporter I family member 10, chloroplastic isoform X1 [Arachis ipaensis] gi|1021560715|ref|XP_016171609.1| ABC transporter I family…	XP_016171604, XP_016171605, XP_016171606, XP_016171609, XP_016171610	0	100	265
Set2AB_CDS_3921	RING-H2 finger ATL7 isoform X1	348	gi|1021560378|ref|XP_016171451.1|RING-H2 finger protein ATL7 isoform X1 [Arachis ipaensis]	XP_016171451	2.19914e-48	100	98
Set2AB_CDS_3929	uncharacterized protein LOC107459408	315	gi|1012210993|ref|XP_015933127.1|uncharacterized protein LOC107459408 [Arachis duranensis]	XP_015933127	6.48076e-38	97.1014	69
Set2AB_CDS_3937	N/A	306	No Blast Hit
Set2AB_CDS_3945	uncharacterized protein LOC107614178 isoform X5	333	gi|1191773954|ref|XP_020964416.1|uncharacterized protein LOC107614178 isoform X5 [Arachis ipaensis]	XP_020964416	1.59155e-67	94.4444	108
Set2AB_CDS_3953	-tyrosine sulfotransferase isoform X3	1470	gi|1012222429|ref|XP_015936116.1|protein-tyrosine sulfotransferase isoform X3 [Arachis duranensis]	XP_015936116	0	99.784	463
Set2AB_CDS_3961	transmembrane E3 ubiquitin- ligase 1 isoform X2	822	gi|1021556480|ref|XP_016169592.1|transmembrane E3 ubiquitin-protein ligase 1 isoform X2 [Arachis ipaensis]	XP_016169592	9.88821e-175	100	269
Set2AB_CDS_3969	ion channel POLLUX isoform X2	378	gi|1021507887|ref|XP_016197282.1|ion channel POLLUX isoform X2 [Arachis ipaensis]	XP_016197282	3.10319e-39	96.875	96
Set2AB_CDS_3977	uncharacterized protein LOC107614003	492	gi|1021560895|ref|XP_016171698.1|uncharacterized protein LOC107614003 [Arachis ipaensis]	XP_016171698	7.94518e-82	100	142
Set2AB_CDS_3985	dynamin-related 5A	723	gi|1021561210|ref|XP_016171846.1|dynamin-related protein 5A [Arachis ipaensis]	XP_016171846	6.07526e-170	99.5833	240
Set2AB_CDS_3993	proton pump-interactor 1	594	gi|1021557885|ref|XP_016170258.1|proton pump-interactor 1 [Arachis ipaensis] gi|1021557887|ref|XP_016170259.1| proton pump-interactor 1 [Arachis ipaensis]	XP_016170258, XP_016170259	2.60253e-59	100	181
Set2AB_CDS_4001	probable leucine-rich repeat receptor-like serine threonine- kinase At3g14840	387	gi|1021557878|ref|XP_016170255.1|probable leucine-rich repeat receptor-like serine/threonine-protein kinase At3g14840 [Arachis ipaensis]	XP_016170255	7.14711e-52	100	125
Set2AB_CDS_4009	BES1 BZR1 homolog 4	465	gi|1021561292|ref|XP_016171887.1|BES1/BZR1 homolog protein 4 [Arachis ipaensis]	XP_016171887	1.41106e-92	100	148
Set2AB_CDS_4017	uncharacterized protein LOC107613721 isoform X2	333	gi|1021560121|ref|XP_016171329.1|uncharacterized protein LOC107613721 isoform X2 [Arachis ipaensis]	XP_016171329	4.31991e-37	100	95
Set2AB_CDS_4025	uncharacterized protein LOC107613614	1263	gi|1021559806|ref|XP_016171186.1|uncharacterized protein LOC107613614 [Arachis ipaensis]	XP_016171186	0	99.7512	402
Set2AB_CDS_4033	LATERAL ROOT PRIMORDIUM 1 isoform X2	666	gi|1021561675|ref|XP_016172037.1|protein LATERAL ROOT PRIMORDIUM 1 isoform X2 [Arachis ipaensis]	XP_016172037	1.64161e-100	99.5074	203
Set2AB_CDS_4041	NRT1 PTR FAMILY isoform X1	816	gi|1021560990|ref|XP_016171744.1|protein NRT1/ PTR FAMILY 5.4 isoform X1 [Arachis ipaensis] gi|1021560992|ref|XP_016171745.1| protein NRT1/ PTR FAMILY 5.4 isoform X2 [Arachis ipaensis]	XP_016171744, XP_016171745	1.2102e-166	100	272
Set2AB_CDS_4049	DNA-directed RNA polymerase V subunit 1 isoform X2	300	gi|1021557160|ref|XP_016169898.1|DNA-directed RNA polymerase V subunit 1 isoform X2 [Arachis ipaensis]	XP_016169898	7.38672e-42	100	99
Set2AB_CDS_4057	probable LRR receptor-like serine threonine- kinase RFK1	300	gi|1191776151|ref|XP_020964927.1|probable LRR receptor-like serine/threonine-protein kinase RFK1 [Arachis ipaensis]	XP_020964927	1.46204e-50	100	82
Set2AB_CDS_4065	probable leucine-rich repeat receptor-like serine threonine- kinase At3g14840 isoform X2	834	gi|1021558562|ref|XP_016170582.1|probable leucine-rich repeat receptor-like serine/threonine-protein kinase At3g14840 isoform X2 [Arachis ipaensis]	XP_016170582	3.85486e-157	98.1818	275
Set2AB_CDS_4073	probable leucine-rich repeat receptor-like serine threonine- kinase At3g14840 isoform X2	801	gi|1191776187|ref|XP_020964934.1|probable leucine-rich repeat receptor-like serine/threonine-protein kinase At3g14840 isoform X2 [Arachis ipaensis]	XP_020964934	7.93343e-140	100	211
Set2AB_CDS_4081	probable leucine-rich repeat receptor-like serine threonine- kinase At3g14840 isoform X2	573	gi|1191776187|ref|XP_020964934.1|probable leucine-rich repeat receptor-like serine/threonine-protein kinase At3g14840 isoform X2 [Arachis ipaensis]	XP_020964934	2.18858e-124	100	190
Set2AB_CDS_4089	probable leucine-rich repeat receptor-like serine threonine- kinase At3g14840 isoform X1	360	gi|1021558628|ref|XP_016170614.1|probable leucine-rich repeat receptor-like serine/threonine-protein kinase At3g14840 isoform X1 [Arachis ipaensis]	XP_016170614	2.22716e-73	100	119
Set2AB_CDS_4097	N/A	354	No Blast Hit
Set2AB_CDS_4105	autophagy-related 18f	2172	gi|1021558344|ref|XP_016170472.1|autophagy-related protein 18f [Arachis ipaensis]	XP_016170472	0	99.5822	718
Set2AB_CDS_4113	uncharacterized protein LOC107613025 isoform X1	3663	gi|1021558048|ref|XP_016170336.1|uncharacterized protein LOC107613025 isoform X1 [Arachis ipaensis]	XP_016170336	0	99.6721	1220
Set2AB_CDS_4121	uncharacterized protein LOC107612224 isoform X1	471	gi|1021556269|ref|XP_016169514.1|uncharacterized protein LOC107612224 isoform X1 [Arachis ipaensis]	XP_016169514	2.56386e-82	100	157
Set2AB_CDS_4129	probable magnesium transporter NIPA6 isoform X1	837	gi|1021560974|ref|XP_016171734.1|probable magnesium transporter NIPA6 isoform X1 [Arachis ipaensis]	XP_016171734	0	100	279
Set2AB_CDS_4137	uncharacterized protein LOC107613990	1119	gi|1021560873|ref|XP_016171687.1|uncharacterized protein LOC107613990 [Arachis ipaensis]	XP_016171687	0	100	372
Set2AB_CDS_4145	uncharacterized protein LOC110278760	570	gi|1193745314|ref|XP_020992662.1|uncharacterized protein LOC110278760 [Arachis duranensis]	XP_020992662	5.28888e-35	61.5385	156
Set2AB_CDS_4153	60S acidic ribosomal P0	555	gi|1021561850|ref|XP_016172119.1|60S acidic ribosomal protein P0 [Arachis ipaensis]	XP_016172119	3.42245e-129	100	184
Set2AB_CDS_4161	ultraviolet-B receptor UVR8	636	gi|1021560437|ref|XP_016171478.1|ultraviolet-B receptor UVR8 [Arachis ipaensis]	XP_016171478	7.19073e-143	98.0676	207
Set2AB_CDS_4169	uncharacterized protein LOC107611759	321	gi|1021555396|ref|XP_016169139.1|uncharacterized protein LOC107611759 [Arachis ipaensis]	XP_016169139	1.31265e-35	97.7528	89
Set2AB_CDS_4177	14-3-3 B isoform X1	450	gi|1191779936|ref|XP_020965806.1|14-3-3-like protein B isoform X1 [Arachis ipaensis]	XP_020965806	1.8365e-76	100	114
Set2AB_CDS_4185	probable manganese-transporting ATPase PDR2	963	gi|1191779960|ref|XP_020965815.1|probable manganese-transporting ATPase PDR2 [Arachis ipaensis]	XP_020965815	0	100	320
Set2AB_CDS_4193	telomere length regulation TEL2 homolog isoform X1	3006	gi|1021559090|ref|XP_016170833.1|telomere length regulation protein TEL2 homolog isoform X1 [Arachis ipaensis]	XP_016170833	0	99.8002	1001
Set2AB_CDS_4201	snurportin-1	1344	gi|1021557926|ref|XP_016170276.1|snurportin-1 [Arachis ipaensis] gi|1021557928|ref|XP_016170277.1| snurportin-1 [Arachis ipaensis]	XP_016170276, XP_016170277	0	100	422
Set2AB_CDS_4209	uncharacterized protein LOC107478854	300	gi|1012088994|ref|XP_015954489.1|uncharacterized protein LOC107478854 [Arachis duranensis]	XP_015954489	2.69535e-58	100	99
Set2AB_CDS_4217	adenylate kinase 4	744	gi|1021561134|ref|XP_016171813.1|adenylate kinase 4 [Arachis ipaensis]	XP_016171813	5.1738e-178	100	247
Set2AB_CDS_4225	uncharacterized protein LOC107463454	480	gi|1193796122|ref|XP_020985916.1|uncharacterized protein LOC107463454 [Arachis duranensis]	XP_020985916	9.19095e-32	98.4615	65
Set2AB_CDS_4233	PLASTID TRANSCRIPTIONALLY ACTIVE 10	537	gi|1021556445|ref|XP_016169581.1|protein PLASTID TRANSCRIPTIONALLY ACTIVE 10 [Arachis ipaensis]	XP_016169581	8.3826e-94	100	146
Set2AB_CDS_4241	TITAN isoform X2	1008	gi|1191780193|ref|XP_016171683.2|TITAN-like protein isoform X2 [Arachis ipaensis]	XP_016171683	1.46937e-178	99.5968	248
Set2AB_CDS_4249	anaphase-promoting complex subunit 10 isoform X2	492	gi|1021559039|ref|XP_016170812.1|anaphase-promoting complex subunit 10 isoform X2 [Arachis ipaensis] gi|1191778670|ref|XP_020965481.1| anaphase-promoting complex subunit 10 isoform X2 [Arachis ipaensis]	XP_016170812, XP_020965481	4.35695e-117	99.3865	163
Set2AB_CDS_4257	uncharacterized protein At4g37920, chloroplastic isoform X2	492	gi|1021557948|ref|XP_016170287.1|uncharacterized protein At4g37920, chloroplastic isoform X2 [Arachis ipaensis]	XP_016170287	7.04576e-79	100	161
Set2AB_CDS_4265	dirigent 21	549	gi|1021561633|ref|XP_016172019.1|dirigent protein 21 [Arachis ipaensis]	XP_016172019	9.57038e-115	99.4505	182
Set2AB_CDS_4273	pre-mRNA-splicing factor CWC22 homolog	2040	gi|1021557541|ref|XP_016170092.1|pre-mRNA-splicing factor CWC22 homolog [Arachis ipaensis]	XP_016170092	0	99.8415	631
Set2AB_CDS_4281	unknown	339	gi|118482717|gb|ABK93277.1|unknown [Populus trichocarpa]	ABK93277	3.42904e-20	94.1176	51
Set2AB_CDS_4289	succinate-semialdehyde mitochondrial isoform X2	348	gi|1021557741|ref|XP_016170191.1|succinate-semialdehyde dehydrogenase, mitochondrial isoform X2 [Arachis ipaensis]	XP_016170191	2.01395e-73	100	115
Set2AB_CDS_4297	myb-related 330	1089	gi|1191777606|ref|XP_016169394.2|myb-related protein 330 [Arachis ipaensis]	XP_016169394	0	99.7238	362
Set2AB_CDS_4305	zinc finger WIP3	993	gi|1021561723|ref|XP_016172058.1|zinc finger protein WIP3 [Arachis ipaensis]	XP_016172058	3.4086e-164	100	330
Set2AB_CDS_4313	transmembrane emp24 domain-containing p24delta3	645	gi|1021557934|ref|XP_016170280.1|transmembrane emp24 domain-containing protein p24delta3 [Arachis ipaensis]	XP_016170280	1.36846e-147	100	203
Set2AB_CDS_4321	uncharacterized protein LOC107461882	357	gi|1012221682|ref|XP_015935926.1|uncharacterized protein LOC107461882 [Arachis duranensis]	XP_015935926	5.38097e-48	100	77
Set2AB_CDS_4329	SUPPRESSOR OF K(+) TRANSPORT GROWTH DEFECT 1	360	gi|1021557394|ref|XP_016170016.1|protein SUPPRESSOR OF K(+) TRANSPORT GROWTH DEFECT 1 [Arachis ipaensis]	XP_016170016	3.94447e-47	100	79
Set2AB_CDS_4337	probable prefoldin subunit 2	453	gi|1191777185|ref|XP_020965166.1|probable prefoldin subunit 2 [Arachis ipaensis]	XP_020965166	1.38918e-100	100	150
Set2AB_CDS_4345	uncharacterized protein LOC107613649 isoform X2	1113	gi|1021559901|ref|XP_016171229.1|uncharacterized protein LOC107613649 isoform X2 [Arachis ipaensis]	XP_016171229	0	99.7297	370
Set2AB_CDS_4353	NAC domain-containing 21 22-like	465	gi|1191777181|ref|XP_016169220.2|NAC domain-containing protein 21/22-like [Arachis ipaensis]	XP_016169220	1.08075e-56	99.3506	154
Set2AB_CDS_4361	tetratricopeptide repeat 4 homolog	594	gi|1012225584|ref|XP_015936933.1|tetratricopeptide repeat protein 4 homolog [Arachis duranensis] gi|1012225586|ref|XP_015936934.1| tetratricopeptide repeat protein 4 homolog [Arachis duranensis] gi|1012225594|ref|XP_015936937.1| tetratricopeptide repeat protein 4 homolog [Arachis duranensis] gi|1193793902|ref|XP_020985253.1| tetratricopeptide repeat protein 4 homolog [Arachis duranensis]	XP_015936933, XP_015936934, XP_015936937, XP_020985253	2.33549e-140	100	197
Set2AB_CDS_4369	uncharacterized protein LOC107609093, partial	432	gi|1191766706|ref|XP_016166413.2|uncharacterized protein LOC107609093, partial [Arachis ipaensis]	XP_016166413	1.15867e-11	75	84
Set2AB_CDS_4377	serrate RNA effector molecule	2262	gi|1021557829|ref|XP_016170231.1|serrate RNA effector molecule [Arachis ipaensis]	XP_016170231	0	99.8273	579
Set2AB_CDS_4385	uncharacterized protein LOC107613872 isoform X1	1731	gi|1021560566|ref|XP_016171534.1|uncharacterized protein LOC107613872 isoform X1 [Arachis ipaensis]	XP_016171534	0	99.4526	548
Set2AB_CDS_4393	DCN1 2 isoform X2	783	gi|1012208107|ref|XP_015932408.1|DCN1-like protein 2 isoform X2 [Arachis duranensis] gi|1021557574|ref|XP_016170109.1| DCN1-like protein 2 isoform X2 [Arachis ipaensis]	XP_015932408, XP_016170109	0	100	260
Set2AB_CDS_4401	uncharacterized protein LOC107612498 isoform X1	1779	gi|1021556692|ref|XP_016169674.1|uncharacterized protein LOC107612498 isoform X1 [Arachis ipaensis]	XP_016169674	0	99.6622	592
Set2AB_CDS_4409	probable DNA replication complex GINS PSF1 isoform X1	588	gi|1021561272|ref|XP_016171876.1|probable DNA replication complex GINS protein PSF1 isoform X1 [Arachis ipaensis] gi|1021561274|ref|XP_016171877.1| probable DNA replication complex GINS protein PSF1 isoform X1 [Arachis ipaensis] gi|1021561276|ref|XP_016171878.1| probable DNA replication complex GINS protein PSF1 isoform X1 [Arachis ipaensis]	XP_016171876, XP_016171877, XP_016171878	4.02041e-142	100	196
Set2AB_CDS_4417	uncharacterized protein LOC107462595	351	gi|1012224708|ref|XP_015936692.1|uncharacterized protein LOC107462595 [Arachis duranensis] gi|1193793510|ref|XP_020985172.1| uncharacterized protein LOC107462595 [Arachis duranensis]	XP_015936692, XP_020985172	4.60109e-72	100	116
Set2AB_CDS_4425	probable phosphoribosylformylglycinamidine chloroplastic mitochondrial	339	gi|1021557292|ref|XP_016169968.1|probable phosphoribosylformylglycinamidine synthase, chloroplastic/mitochondrial [Arachis ipaensis] gi|1021557294|ref|XP_016169969.1| probable phosphoribosylformylglycinamidine synthase, chloroplastic/mitochondrial [Arachis ipaensis] gi|1191775488|ref|XP_020964777.1| probable phosphoribosylformylglycinamidine synthase, chloroplastic/mitochondrial [Arachis ipaensis]	XP_016169968, XP_016169969, XP_020964777	1.88035e-68	100	112
Set2AB_CDS_4433	uncharacterized protein LOC107613137 isoform X2	507	gi|1021558360|ref|XP_016170481.1|uncharacterized protein LOC107613137 isoform X2 [Arachis ipaensis]	XP_016170481	1.97275e-54	100	103
Set2AB_CDS_4441	uncharacterized protein LOC107610728	3024	gi|1191771887|ref|XP_016168219.2|uncharacterized protein LOC107610728 [Arachis ipaensis]	XP_016168219	0	99.8014	1007
Set2AB_CDS_4449	universal stress PHOS32 isoform X3	759	gi|1021556832|ref|XP_016169737.1|universal stress protein PHOS32 isoform X3 [Arachis ipaensis]	XP_016169737	6.74735e-140	99.6032	252
Set2AB_CDS_4457	zinc finger CONSTANS-LIKE 1	444	gi|1021561250|ref|XP_016171865.1|zinc finger protein CONSTANS-LIKE 1 [Arachis ipaensis]	XP_016171865	3.26868e-39	100	139
Set2AB_CDS_4465	ubiquitin carboxyl-terminal hydrolase 14	2433	gi|1021558258|ref|XP_016170434.1|ubiquitin carboxyl-terminal hydrolase 14 [Arachis ipaensis]	XP_016170434	0	100	810
Set2AB_CDS_4473	F-box protein	360	gi|703092533|ref|XP_010094658.1|F-box protein [Morus notabilis] gi|587867082|gb|EXB56509.1| F-box protein [Morus notabilis]	XP_010094658, EXB56509	1.79015e-10	95	40
Set2AB_CDS_4481	receptor kinase THESEUS 1	411	gi|1021559218|ref|XP_016170890.1|receptor-like protein kinase THESEUS 1 [Arachis ipaensis] gi|1021559222|ref|XP_016170892.1| receptor-like protein kinase THESEUS 1 [Arachis ipaensis] gi|1191775363|ref|XP_020964748.1| receptor-like protein kinase THESEUS 1 [Arachis ipaensis]	XP_016170890, XP_016170892, XP_020964748	4.81547e-88	100	137
Set2AB_CDS_4489	vacuolar sorting-associated 20 homolog 2	642	gi|1012227830|ref|XP_015937551.1|vacuolar protein sorting-associated protein 20 homolog 2 [Arachis duranensis] gi|1012227837|ref|XP_015937552.1| vacuolar protein sorting-associated protein 20 homolog 2 [Arachis duranensis] gi|1021557508|ref|XP_016170074.1| vacuolar protein sorting-associated protein 20 homolog 2 [Arachis ipaensis] gi|1021557510|ref|XP_016170075.1| vacuolar protein sorting-associa…	XP_015937551, XP_015937552, XP_016170074, XP_016170075	3.44716e-102	100	213
Set2AB_CDS_4497	psbP domain-containing chloroplastic-like isoform X1	468	gi|1191779687|ref|XP_020965745.1|psbP domain-containing protein 2, chloroplastic-like isoform X1 [Arachis ipaensis]	XP_020965745	1.08005e-90	98.7179	156
Set2AB_CDS_4505	ultraviolet-B receptor UVR8	1338	gi|1012227626|ref|XP_015937494.1|ultraviolet-B receptor UVR8 [Arachis duranensis]	XP_015937494	0	99.7753	445
Set2AB_CDS_4513	auxilin-related 2-like	318	gi|1193794928|ref|XP_015937488.2|LOW QUALITY PROTEIN: auxilin-related protein 2-like [Arachis duranensis]	XP_015937488	2.05204e-41	100	105
Set2AB_CDS_4521	aspartic ase Asp1	429	gi|1021561658|ref|XP_016172030.1|aspartic proteinase Asp1 [Arachis ipaensis]	XP_016172030	1.68329e-92	100	137
Set2AB_CDS_4529	E3 ubiquitin- ligase RGLG3 isoform X2	366	gi|1021560010|ref|XP_016171271.1|E3 ubiquitin-protein ligase RGLG3 isoform X2 [Arachis ipaensis]	XP_016171271	5.14759e-48	99.1736	121
Set2AB_CDS_4537	TMV resistance N-like isoform X2	399	gi|1021556607|ref|XP_016169636.1|TMV resistance protein N-like isoform X2 [Arachis ipaensis]	XP_016169636	8.15566e-85	100	132
Set2AB_CDS_4545	filament-like plant 3	2178	gi|1012227534|ref|XP_015937467.1|filament-like plant protein 3 [Arachis duranensis] gi|1193794956|ref|XP_020985531.1| filament-like plant protein 3 [Arachis duranensis]	XP_015937467, XP_020985531	0	98.3448	725
Set2AB_CDS_4553	hypothetical protein TSUD_303610, partial	414	gi|1045399109|dbj|GAU19548.1|hypothetical protein TSUD_303610, partial [Trifolium subterraneum]	GAU19548	4.87391e-44	98.7013	77
Set2AB_CDS_4561	CBS domain-containing CBSCBSPB3 isoform X1	1095	gi|1021557352|ref|XP_016169995.1|CBS domain-containing protein CBSCBSPB3 isoform X1 [Arachis ipaensis]	XP_016169995	0	90.9341	364
Set2AB_CDS_4569	9-cis-epoxycarotenoid dioxygenase chloroplastic	1818	gi|1021560040|ref|XP_016171287.1|9-cis-epoxycarotenoid dioxygenase NCED1, chloroplastic [Arachis ipaensis]	XP_016171287	0	100	605
Set2AB_CDS_4577	uncharacterized protein LOC110279358	357	gi|1193751779|ref|XP_020994307.1|uncharacterized protein LOC110279358 [Arachis duranensis]	XP_020994307	2.77189e-75	98.3193	119
Set2AB_CDS_4585	putative ribosomal protein L2, partial	456	gi|21304463|emb|CAD29834.2|putative ribosomal protein L2, partial [Vitis vinifera]	CAD29834	5.47639e-90	99.3377	151
Set2AB_CDS_4593	N/A	312	No Blast Hit
Set2AB_CDS_4601	SHOOT GRAVITROPISM 6-like	324	gi|1191746884|ref|XP_020979231.1|protein SHOOT GRAVITROPISM 6-like [Arachis ipaensis]	XP_020979231	2.85942e-52	96.6292	89
Set2AB_CDS_4609	uncharacterized protein LOC107629560	360	gi|1191721969|ref|XP_020972815.1|uncharacterized protein LOC107629560 [Arachis ipaensis]	XP_020972815	2.76629e-33	96.9231	65
Set2AB_CDS_4617	beta-galactosidase 15 isoform X1	315	gi|1012247465|ref|XP_015942650.1|beta-galactosidase 15 isoform X1 [Arachis duranensis]	XP_015942650	1.11855e-42	96.4912	57
Set2AB_CDS_4625	uncharacterized protein LOC107612626	297	gi|1021556978|ref|XP_016169809.1|uncharacterized protein LOC107612626 [Arachis ipaensis]	XP_016169809	2.16058e-32	100	79
Set2AB_CDS_4633	uncharacterized protein LOC110273030	339	gi|1193778981|ref|XP_020981524.1|uncharacterized protein LOC110273030 [Arachis duranensis]	XP_020981524	1.07065e-40	80.7339	109
Set2AB_CDS_4641	N/A	351	No Blast Hit
Set2AB_CDS_4649	tetratricopeptide repeat SKI3-like	387	gi|1191771881|ref|XP_020963834.1|tetratricopeptide repeat protein SKI3-like [Arachis ipaensis]	XP_020963834	1.43204e-85	100	128
Set2AB_CDS_4657	tetratricopeptide repeat SKI3-like	387	gi|1191771881|ref|XP_020963834.1|tetratricopeptide repeat protein SKI3-like [Arachis ipaensis]	XP_020963834	1.43204e-85	100	128
Set2AB_CDS_4665	programmed cell death 2-like	339	gi|1193802425|ref|XP_020987386.1|programmed cell death protein 2-like [Arachis duranensis]	XP_020987386	1.42125e-32	80.7692	52
Set2AB_CDS_4673	probable solanesyl-diphosphate synthase chloroplastic	318	gi|1021560392|ref|XP_016171459.1|probable solanesyl-diphosphate synthase 3, chloroplastic [Arachis ipaensis]	XP_016171459	1.09453e-33	98.3871	62
Set2AB_CDS_4681	phosphoenolpyruvate housekeeping isozyme-like	438	gi|1021496786|ref|XP_016191445.1|phosphoenolpyruvate carboxylase, housekeeping isozyme-like [Arachis ipaensis]	XP_016191445	4.93758e-23	87.0968	62
Set2AB_CDS_4689	increased DNA methylation 1 isoform X1	4032	gi|1021557518|ref|XP_016170080.1|increased DNA methylation 1 isoform X1 [Arachis ipaensis]	XP_016170080	0	100	1343
Set2AB_CDS_4697	serine threonine- kinase	366	gi|1021560077|ref|XP_016171306.1|putative serine/threonine-protein kinase [Arachis ipaensis]	XP_016171306	3.83172e-34	100	63
Set2AB_CDS_4705	TPR repeat-containing thioredoxin TTL1	858	gi|1191775881|ref|XP_020964860.1|TPR repeat-containing thioredoxin TTL1 [Arachis ipaensis]	XP_020964860	0	99.6491	285
Set2AB_CDS_4713	gamma-glutamyl hydrolase 2 isoform X2	543	gi|1021558745|ref|XP_016170670.1|gamma-glutamyl hydrolase 2 isoform X2 [Arachis ipaensis]	XP_016170670	1.85274e-101	100	176
Set2AB_CDS_4721	uncharacterized protein LOC107613490	1509	gi|1021559421|ref|XP_016170995.1|uncharacterized protein LOC107613490 [Arachis ipaensis]	XP_016170995	0	100	502
Set2AB_CDS_4729	uncharacterized protein LOC107611085 isoform X4	1464	gi|1191776949|ref|XP_020965129.1|uncharacterized protein LOC107611085 isoform X4 [Arachis ipaensis]	XP_020965129	0	99.3878	490
Set2AB_CDS_4737	PHD finger ING1-like isoform X3	621	gi|1021480642|ref|XP_016183478.1|PHD finger protein ING1-like isoform X3 [Arachis ipaensis] gi|1021480644|ref|XP_016183479.1| PHD finger protein ING1-like isoform X3 [Arachis ipaensis] gi|1021559465|ref|XP_016171018.1| PHD finger protein ING1-like isoform X3 [Arachis ipaensis] gi|1021559467|ref|XP_016171020.1| PHD finger protein ING1-like isoform X3 [Arachis ipaensis]	XP_016183478, XP_016183479, XP_016171018, XP_016171020	8.7231e-91	100	138
Set2AB_CDS_4745	PHD finger ING1-like isoform X1	684	gi|1191717549|ref|XP_020971539.1|PHD finger protein ING1-like isoform X1 [Arachis ipaensis] gi|1191776358|ref|XP_020964971.1| PHD finger protein ING1-like isoform X1 [Arachis ipaensis]	XP_020971539, XP_020964971	1.59776e-132	99.0291	206
Set2AB_CDS_4753	claspin-like	552	gi|1021480650|ref|XP_016183482.1|claspin-like [Arachis ipaensis] gi|1021560614|ref|XP_016171559.1| claspin-like [Arachis ipaensis] gi|1191717541|ref|XP_020971537.1| claspin-like [Arachis ipaensis] gi|1191776370|ref|XP_020964974.1| claspin-like [Arachis ipaensis]	XP_016183482, XP_016171559, XP_020971537, XP_020964974	4.44141e-108	100	171
Set2AB_CDS_4761	N/A	336	No Blast Hit
Set2AB_CDS_4769	uncharacterized protein LOC107623468	342	gi|1021583687|ref|XP_016181222.1|uncharacterized protein LOC107623468 [Arachis ipaensis]	XP_016181222	1.26086e-25	78.9474	95
Set2AB_CDS_4777	FAR1-RELATED SEQUENCE 5-like isoform X3	540	gi|1191775724|ref|XP_020964833.1|protein FAR1-RELATED SEQUENCE 5-like isoform X3 [Arachis ipaensis]	XP_020964833	9.25242e-118	97.7778	180
Set2AB_CDS_4785	uncharacterized protein LOC107462654	300	gi|1012224955|ref|XP_015936761.1|uncharacterized protein LOC107462654 [Arachis duranensis]	XP_015936761	1.3028e-61	100	99
Set2AB_CDS_4793	E3 SUMO- ligase MMS21	324	gi|1193793659|ref|XP_020985206.1|E3 SUMO-protein ligase MMS21 [Arachis duranensis]	XP_020985206	4.07537e-70	100	107
Set2AB_CDS_4801	uncharacterized aarF domain-containing kinase chloroplastic isoform X3	330	gi|1012180135|ref|XP_015967951.1|uncharacterized aarF domain-containing protein kinase At1g71810, chloroplastic isoform X3 [Arachis duranensis]	XP_015967951	1.37417e-31	91.8367	49
Set2AB_CDS_4809	probable boron transporter 7 isoform X2	432	gi|1193794713|ref|XP_020985471.1|probable boron transporter 7 isoform X2 [Arachis duranensis]	XP_020985471	6.79388e-91	100	144
Set2AB_CDS_4817	hypothetical protein PHAVU_009G096600g	591	gi|593286535|ref|XP_007137062.1|hypothetical protein PHAVU_009G096600g [Phaseolus vulgaris] gi|561010149|gb|ESW09056.1| hypothetical protein PHAVU_009G096600g [Phaseolus vulgaris]	XP_007137062, ESW09056	7.3509e-54	95.9184	98
Set2AB_CDS_4825	probable phosphatase 2C 22 isoform X2	1008	gi|1021558403|ref|XP_016170498.1|probable protein phosphatase 2C 22 isoform X2 [Arachis ipaensis]	XP_016170498	0	100	336
Set2AB_CDS_4833	polyadenylate-binding -interacting 6	708	gi|1021560833|ref|XP_016171670.1|polyadenylate-binding protein-interacting protein 6 [Arachis ipaensis]	XP_016171670	1.72606e-105	100	168
Set2AB_CDS_4841	uncharacterized protein LOC107612765	4941	gi|1021557328|ref|XP_016169982.1|uncharacterized protein LOC107612765 [Arachis ipaensis]	XP_016169982	0	99.8177	1646
Set2AB_CDS_4849	cyclin-A2-1, partial	1374	gi|1191772250|ref|XP_020964009.1|cyclin-A2-1, partial [Arachis ipaensis]	XP_020964009	0	100	456
Set2AB_CDS_4857	topless-related 1-like isoform X1	693	gi|1021558584|ref|XP_016170594.1|topless-related protein 1-like isoform X1 [Arachis ipaensis] gi|1191779330|ref|XP_020965653.1| topless-related protein 1-like isoform X1 [Arachis ipaensis] gi|1191779332|ref|XP_020965654.1| topless-related protein 1-like isoform X1 [Arachis ipaensis] gi|1191779334|ref|XP_020965655.1| topless-related protein 1-like isoform X1 [Arachis ipaensis] gi|1191779336|ref|XP…	XP_016170594, XP_020965653, XP_020965654, XP_020965655, XP_020965656	1.17804e-150	100	230
Set2AB_CDS_4865	calcium homeostasis endoplasmic reticulum isoform X2	321	gi|1012227651|ref|XP_015937500.1|calcium homeostasis endoplasmic reticulum protein isoform X2 [Arachis duranensis]	XP_015937500	1.83391e-64	100	106
Set2AB_CDS_4873	uncharacterized protein LOC107612622 isoform X2	6831	gi|1021556963|ref|XP_016169802.1|uncharacterized protein LOC107612622 isoform X2 [Arachis ipaensis]	XP_016169802	0	99.8682	2276
Set2AB_CDS_4881	tetratricopeptide repeat SKI3 isoform X1	375	gi|1021558013|ref|XP_016170319.1|tetratricopeptide repeat protein SKI3 isoform X1 [Arachis ipaensis] gi|1021558016|ref|XP_016170320.1| tetratricopeptide repeat protein SKI3 isoform X1 [Arachis ipaensis]	XP_016170319, XP_016170320	1.86781e-78	100	124
Set2AB_CDS_4889	formimidoyltransferase-cyclodeaminase	954	gi|1012222782|ref|XP_015936204.1|formimidoyltransferase-cyclodeaminase [Arachis duranensis] gi|1021558653|ref|XP_016170623.1| formimidoyltransferase-cyclodeaminase [Arachis ipaensis]	XP_015936204, XP_016170623	0	100	317
Set2AB_CDS_4897	uncharacterized protein LOC107613550 isoform X2	330	gi|1191774275|ref|XP_020964491.1|uncharacterized protein LOC107613550 isoform X2 [Arachis ipaensis]	XP_020964491	7.0943e-31	100	109
Set2AB_CDS_4905	uncharacterized protein LOC107614301, partial	861	gi|1021561597|ref|XP_016172006.1|uncharacterized protein LOC107614301, partial [Arachis ipaensis]	XP_016172006	0	99.3031	287
Set2AB_CDS_4913	dual specificity kinase splB	558	gi|1012223605|ref|XP_015936417.1|LOW QUALITY PROTEIN: dual specificity protein kinase splB [Arachis duranensis]	XP_015936417	1.24657e-128	100	185
Set2AB_CDS_4921	shaggy-related kinase eta	1257	gi|1012223991|ref|XP_015936504.1|shaggy-related protein kinase eta [Arachis duranensis] gi|1021558990|ref|XP_016170791.1| shaggy-related protein kinase eta [Arachis ipaensis]	XP_015936504, XP_016170791	0	100	396
Set2AB_CDS_4929	TMV resistance N-like	1032	gi|1021562041|ref|XP_016172194.1|TMV resistance protein N-like [Arachis ipaensis]	XP_016172194	0	99.4169	343
Set2AB_CDS_4937	pentatricopeptide repeat-containing mitochondrial isoform X3	1536	gi|1193793166|ref|XP_020985095.1|putative pentatricopeptide repeat-containing protein At1g12700, mitochondrial isoform X3 [Arachis duranensis] gi|1193793168|ref|XP_020985096.1| putative pentatricopeptide repeat-containing protein At1g12700, mitochondrial isoform X3 [Arachis duranensis] gi|1193793170|ref|XP_020985097.1| putative pentatricopeptide repeat-containing protein At1g12700, mitochondrial …	XP_020985095, XP_020985096, XP_020985097	0	99.8043	511
Set2AB_CDS_4945	TMV resistance N isoform X1	3195	gi|1191774621|ref|XP_020964570.1|TMV resistance protein N isoform X1 [Arachis ipaensis]	XP_020964570	0	92.2932	1064
Set2AB_CDS_4953	N/A	399	No Blast Hit
Set2AB_CDS_4961	plant cysteine oxidase 4 isoform X1	711	gi|1021560079|ref|XP_016171307.1|plant cysteine oxidase 4 isoform X1 [Arachis ipaensis] gi|1021560081|ref|XP_016171308.1| plant cysteine oxidase 4 isoform X1 [Arachis ipaensis] gi|1021560083|ref|XP_016171309.1| plant cysteine oxidase 4 isoform X1 [Arachis ipaensis] gi|1021560085|ref|XP_016171310.1| plant cysteine oxidase 4 isoform X1 [Arachis ipaensis] gi|1021560087|ref|XP_016171311.1| plant cyst…	XP_016171307, XP_016171308, XP_016171309, XP_016171310, XP_016171311, XP_016171313	2.23705e-174	100	236
Set2AB_CDS_4969	uncharacterized protein LOC107612687	831	gi|1021557116|ref|XP_016169877.1|uncharacterized protein LOC107612687 [Arachis ipaensis]	XP_016169877	1.7242e-147	99.6377	276
Set2AB_CDS_4977	N/A	372	No Blast Hit
Set2AB_CDS_4985	50S ribosomal chloroplastic isoform X1	438	gi|1012226833|ref|XP_015937270.1|50S ribosomal protein L28, chloroplastic isoform X1 [Arachis duranensis] gi|1012226837|ref|XP_015937271.1| 50S ribosomal protein L28, chloroplastic isoform X1 [Arachis duranensis] gi|1193794483|ref|XP_020985408.1| 50S ribosomal protein L28, chloroplastic isoform X1 [Arachis duranensis]	XP_015937270, XP_015937271, XP_020985408	3.96092e-82	99.3103	145
Set2AB_CDS_4993	probable E3 ubiquitin- ligase HIP1 isoform X1	1758	gi|1021558254|ref|XP_016170432.1|probable E3 ubiquitin-protein ligase HIP1 isoform X1 [Arachis ipaensis] gi|1191779135|ref|XP_020965592.1| probable E3 ubiquitin-protein ligase HIP1 isoform X1 [Arachis ipaensis]	XP_016170432, XP_020965592	0	99.4455	541
Set2AB_CDS_5001	uncharacterized protein LOC107614103	543	gi|1021561154|ref|XP_016171823.1|uncharacterized protein LOC107614103 [Arachis ipaensis]	XP_016171823	5.37354e-68	98.0645	155
Set2AB_CDS_5009	uncharacterized protein LOC107614266	408	gi|1021561520|ref|XP_016171978.1|uncharacterized protein LOC107614266 [Arachis ipaensis]	XP_016171978	4.69578e-90	100	136
Set2AB_CDS_5017	cryptochrome chloroplastic mitochondrial	438	gi|1012227045|ref|XP_015937327.1|LOW QUALITY PROTEIN: cryptochrome DASH, chloroplastic/mitochondrial [Arachis duranensis]	XP_015937327	5.20338e-87	100	146
Set2AB_CDS_5025	acetylglutamate chloroplastic	438	gi|1012226397|ref|XP_015937142.1|acetylglutamate kinase, chloroplastic [Arachis duranensis]	XP_015937142	8.05013e-97	100	145
Set2AB_CDS_5033	capsanthin capsorubin chromoplastic-like	816	gi|1021562068|ref|XP_016172208.1|capsanthin/capsorubin synthase, chromoplastic-like [Arachis ipaensis]	XP_016172208	0	99.6324	272
Set2AB_CDS_5041	N/A	336	No Blast Hit
Set2AB_CDS_5049	probable CCR4-associated factor 1 homolog 9	858	gi|1021559381|ref|XP_016170972.1|probable CCR4-associated factor 1 homolog 9 [Arachis ipaensis]	XP_016170972	0	100	285
Set2AB_CDS_5057	DNA primase small subunit-like	399	gi|1193733533|ref|XP_015973692.2|DNA primase small subunit-like [Arachis duranensis]	XP_015973692	2.54714e-15	97.619	42
Set2AB_CDS_5065	uncharacterized protein LOC107611817	354	gi|1191773742|ref|XP_016169193.2|uncharacterized protein LOC107611817 [Arachis ipaensis] gi|1193792485|ref|XP_015935942.2| uncharacterized protein LOC107461896 [Arachis duranensis]	XP_016169193, XP_015935942	3.13759e-29	100	77
Set2AB_CDS_5073	alpha-1,3 1,6-mannosyltransferase ALG2	498	gi|1012212429|ref|XP_015933527.1|alpha-1,3/1,6-mannosyltransferase ALG2 [Arachis duranensis]	XP_015933527	2.33734e-115	100	165
Set2AB_CDS_5081	G-type lectin S-receptor-like serine threonine- kinase At4g03230	372	gi|1021556860|ref|XP_016169752.1|G-type lectin S-receptor-like serine/threonine-protein kinase At4g03230 [Arachis ipaensis]	XP_016169752	1.41827e-79	100	124
Set2AB_CDS_5089	uncharacterized protein LOC107612581	342	gi|1191774092|ref|XP_016169758.2|uncharacterized protein LOC107612581 [Arachis ipaensis]	XP_016169758	7.73644e-71	99.1228	114
Set2AB_CDS_5097	uncharacterized protein LOC107610448	468	gi|1191771715|ref|XP_020963758.1|uncharacterized protein LOC107610448 [Arachis ipaensis]	XP_020963758	3.14786e-102	96.2733	161
Set2AB_CDS_5105	uncharacterized protein LOC107491315	333	gi|1193732758|ref|XP_020997356.1|uncharacterized protein LOC107491315 [Arachis duranensis]	XP_020997356	1.11026e-10	87.5	40
Set2AB_CDS_5113	uncharacterized protein LOC107613444	789	gi|1021559302|ref|XP_016170930.1|uncharacterized protein LOC107613444 [Arachis ipaensis]	XP_016170930	0	100	262
Set2AB_CDS_5121	E3 ubiquitin- ligase makorin	1077	gi|1021558988|ref|XP_016170789.1|E3 ubiquitin-protein ligase makorin [Arachis ipaensis]	XP_016170789	0	100	358
Set2AB_CDS_5129	hypothetical protein CICLE_v100308631mg, partial	306	gi|567888840|ref|XP_006436942.1|hypothetical protein CICLE_v100308631mg, partial [Citrus clementina] gi|557539138|gb|ESR50182.1| hypothetical protein CICLE_v100308631mg, partial [Citrus clementina]	XP_006436942, ESR50182	1.81027e-24	72.9412	85
Set2AB_CDS_5137	clustered mitochondria	4173	gi|1021557073|ref|XP_016169857.1|clustered mitochondria protein [Arachis ipaensis] gi|1021557075|ref|XP_016169858.1| clustered mitochondria protein [Arachis ipaensis]	XP_016169857, XP_016169858	0	99.9281	1390
Set2AB_CDS_5145	glutamate decarboxylase isoform X2	567	gi|1021519860|ref|XP_016203344.1|glutamate decarboxylase isoform X2 [Arachis ipaensis]	XP_016203344	2.00135e-116	93.5484	186
Set2AB_CDS_5153	probable galactinol--sucrose galactosyltransferase 6	507	gi|1021473374|ref|XP_016199370.1|probable galactinol--sucrose galactosyltransferase 6 [Arachis ipaensis]	XP_016199370	3.99042e-56	87.0588	85
Set2AB_CDS_5161	serine threonine- kinase isoform X1	1176	gi|1021561335|ref|XP_016171904.1|putative serine/threonine-protein kinase isoform X1 [Arachis ipaensis]	XP_016171904	0	100	391
Set2AB_CDS_5169	WAT1-related At5g07050	516	gi|1021561034|ref|XP_016171765.1|WAT1-related protein At5g07050 [Arachis ipaensis]	XP_016171765	1.61363e-107	99.4186	172
Set2AB_CDS_5177	N/A	375	No Blast Hit
Set2AB_CDS_5185	N/A	411	No Blast Hit
Set2AB_CDS_5193	SRSF kinase 1	1617	gi|1021556953|ref|XP_016169797.1|SRSF protein kinase 1 [Arachis ipaensis]	XP_016169797	0	100	538
Set2AB_CDS_5201	SWI SNF-related matrix-associated actin-dependent regulator of chromatin subfamily A member 3-like 2 isoform X1	2802	gi|1021559367|ref|XP_016170964.1|putative SWI/SNF-related matrix-associated actin-dependent regulator of chromatin subfamily A member 3-like 2 isoform X1 [Arachis ipaensis]	XP_016170964	0	99.5717	934
Set2AB_CDS_5209	magnesium transporter MRS2- chloroplastic isoform X1	297	gi|1012221590|ref|XP_015935900.1|magnesium transporter MRS2-11, chloroplastic isoform X1 [Arachis duranensis]	XP_015935900	9.62761e-58	98.9899	99
Set2AB_CDS_5217	uncharacterized protein LOC107614507	861	gi|1021562020|ref|XP_016172184.1|uncharacterized protein LOC107614507 [Arachis ipaensis]	XP_016172184	0	99.6516	287
Set2AB_CDS_5225	CLP1 homolog	756	gi|1021558700|ref|XP_016170647.1|protein CLP1 homolog [Arachis ipaensis] gi|1191776587|ref|XP_020965044.1| protein CLP1 homolog [Arachis ipaensis] gi|1191776590|ref|XP_020965045.1| protein CLP1 homolog [Arachis ipaensis]	XP_016170647, XP_020965044, XP_020965045	3.14912e-163	100	239
Set2AB_CDS_5233	mitogen-activated kinase 19	627	gi|1021558106|ref|XP_016170368.1|mitogen-activated protein kinase 19 [Arachis ipaensis]	XP_016170368	5.13408e-148	100	207
Set2AB_CDS_5241	probable sodium metabolite cotransporter chloroplastic	384	gi|1012212941|ref|XP_015933673.1|probable sodium/metabolite cotransporter BASS1, chloroplastic [Arachis duranensis]	XP_015933673	4.43891e-79	100	128
Set2AB_CDS_5249	F-box FBD LRR-repeat	348	gi|734413500|gb|KHN36945.1|F-box/FBD/LRR-repeat protein [Glycine soja]	KHN36945	8.27602e-23	65.1786	112
Set2AB_CDS_5257	receptor-like cytosolic serine threonine- kinase RBK2	399	gi|1191776516|ref|XP_020965010.1|LOW QUALITY PROTEIN: receptor-like cytosolic serine/threonine-protein kinase RBK2 [Arachis ipaensis]	XP_020965010	2.54182e-74	100	112
Set2AB_CDS_5265	NEOXANTHIN-DEFICIENT 1 isoform X2	381	gi|1012212659|ref|XP_015933589.1|protein NEOXANTHIN-DEFICIENT 1 isoform X2 [Arachis duranensis]	XP_015933589	2.07958e-57	100	96
Set2AB_CDS_5273	random slug 5	891	gi|1021559475|ref|XP_016171024.1|random slug protein 5 [Arachis ipaensis] gi|1021559477|ref|XP_016171025.1| random slug protein 5 [Arachis ipaensis] gi|1021559479|ref|XP_016171026.1| random slug protein 5 [Arachis ipaensis] gi|1191778431|ref|XP_020965419.1| random slug protein 5 [Arachis ipaensis]	XP_016171024, XP_016171025, XP_016171026, XP_020965419	0	100	281
Set2AB_CDS_5281	uncharacterized protein LOC107640392 isoform X1	498	gi|1021473384|ref|XP_016199404.1|uncharacterized protein LOC107640392 isoform X1 [Arachis ipaensis]	XP_016199404	8.36798e-37	92.4731	93
Set2AB_CDS_5289	uncharacterized protein LOC107614247	516	gi|1021561474|ref|XP_016171958.1|uncharacterized protein LOC107614247 [Arachis ipaensis]	XP_016171958	2.65118e-104	97.5155	161
Set2AB_CDS_5297	uncharacterized protein LOC110269081	306	gi|1191720128|ref|XP_020972149.1|uncharacterized protein LOC110269081 [Arachis ipaensis]	XP_020972149	9.87034e-43	78.2178	101
Set2AB_CDS_5305	GDSL esterase lipase At5g22810	315	gi|1012221606|ref|XP_015935904.1|GDSL esterase/lipase At5g22810 [Arachis duranensis]	XP_015935904	3.7896e-40	95.0617	81
Set2AB_CDS_5313	uncharacterized protein LOC107622923 isoform X1	1116	gi|1021582194|ref|XP_016180486.1|uncharacterized protein LOC107622923 isoform X1 [Arachis ipaensis] gi|1021582196|ref|XP_016180487.1| uncharacterized protein LOC107622923 isoform X1 [Arachis ipaensis] gi|1021582198|ref|XP_016180489.1| uncharacterized protein LOC107622923 isoform X1 [Arachis ipaensis] gi|1021582200|ref|XP_016180490.1| uncharacterized protein LOC107622923 isoform X1 [Arachis ipaens…	XP_016180486, XP_016180487, XP_016180489, XP_016180490	0	98.9218	371
Set2AB_CDS_5321	pyridine nucleotide-disulfide oxidoreductase domain-containing 2	462	gi|1012225281|ref|XP_015936853.1|pyridine nucleotide-disulfide oxidoreductase domain-containing protein 2 [Arachis duranensis]	XP_015936853	3.92828e-99	98.6577	149
Set2AB_CDS_5329	uncharacterized protein LOC107612976	453	gi|1021557916|ref|XP_016170270.1|uncharacterized protein LOC107612976 [Arachis ipaensis]	XP_016170270	2.80945e-74	100	114
Set2AB_CDS_5337	D -box ATP-dependent RNA helicase mitochondrial	2511	gi|1021559989|ref|XP_016171267.1|DExH-box ATP-dependent RNA helicase DExH18, mitochondrial [Arachis ipaensis]	XP_016171267	0	99.6411	836
Set2AB_CDS_5345	disease resistance RML1B-like isoform X3	1143	gi|1191778975|ref|XP_020965566.1|disease resistance protein RML1B-like isoform X3 [Arachis ipaensis]	XP_020965566	0	89.0339	383
Set2AB_CDS_5353	TMV resistance N	1404	gi|1012226431|ref|XP_015937153.1|TMV resistance protein N [Arachis duranensis]	XP_015937153	0	94.6695	469
Set2AB_CDS_5361	TRAUCO isoform X2	564	gi|1012034270|ref|XP_015952765.1|protein TRAUCO isoform X2 [Arachis duranensis]	XP_015952765	3.57565e-70	99.1071	112
Set2AB_CDS_5369	DNA topoisomerase 6 subunit A	1254	gi|1021558880|ref|XP_016170733.1|DNA topoisomerase 6 subunit A [Arachis ipaensis]	XP_016170733	0	99.7602	417
Set2AB_CDS_5377	DNA-directed RNA polymerases II and V subunit 8A	423	gi|1012227084|ref|XP_015937339.1|DNA-directed RNA polymerases II and V subunit 8A [Arachis duranensis] gi|1193794416|ref|XP_020985392.1| DNA-directed RNA polymerases II and V subunit 8A [Arachis duranensis]	XP_015937339, XP_020985392	1.37619e-97	100	140
Set2AB_CDS_5385	pentatricopeptide repeat-containing mitochondrial-like	564	gi|1021559077|ref|XP_016170831.1|pentatricopeptide repeat-containing protein At4g01400, mitochondrial-like [Arachis ipaensis]	XP_016170831	3.06801e-126	100	185
Set2AB_CDS_5393	DNA damage-repair toleration DRT100	537	gi|1021561348|ref|XP_016171910.1|DNA damage-repair/toleration protein DRT100 [Arachis ipaensis]	XP_016171910	6.4849e-118	100	179
Set2AB_CDS_5401	gamma response 1 isoform X3	795	gi|1021561026|ref|XP_016171762.1|protein gamma response 1 isoform X3 [Arachis ipaensis]	XP_016171762	0	100	265
Set2AB_CDS_5409	FAR1-RELATED SEQUENCE 12	549	gi|1021561983|ref|XP_016172169.1|protein FAR1-RELATED SEQUENCE 12 [Arachis ipaensis]	XP_016172169	4.24819e-129	99.4505	182
Set2AB_CDS_5417	uncharacterized protein LOC107612021	675	gi|1191772228|ref|XP_020963996.1|uncharacterized protein LOC107612021 [Arachis ipaensis]	XP_020963996	3.70322e-105	97.3545	189
Set2AB_CDS_5425	histone-lysine N-methyltransferase ATXR3	1257	gi|1012222164|ref|XP_015936045.1|histone-lysine N-methyltransferase ATXR3 [Arachis duranensis]	XP_015936045	0	100	419
Set2AB_CDS_5433	peroxidase 3	363	gi|1021560406|ref|XP_016171466.1|peroxidase 3 [Arachis ipaensis]	XP_016171466	3.25162e-79	99.1667	120
Set2AB_CDS_5441	aconitate cytoplasmic	2976	gi|1021557489|ref|XP_016170065.1|aconitate hydratase, cytoplasmic [Arachis ipaensis]	XP_016170065	0	99.892	926
Set2AB_CDS_5449	APO mitochondrial isoform X1	1080	gi|1191774020|ref|XP_020964435.1|APO protein 4, mitochondrial isoform X1 [Arachis ipaensis]	XP_020964435	0	99.3827	324
Set2AB_CDS_5457	transcription factor bHLH115	711	gi|1193792688|ref|XP_015936074.2|transcription factor bHLH115 [Arachis duranensis]	XP_015936074	1.85045e-172	99.5763	236
Set2AB_CDS_5465	probable monogalactosyldiacylglycerol chloroplastic	471	gi|1021584091|ref|XP_016181420.1|probable monogalactosyldiacylglycerol synthase, chloroplastic [Arachis ipaensis]	XP_016181420	1.50561e-109	100	157
Set2AB_CDS_5473	uncharacterized protein LOC107623224	312	gi|1191799285|ref|XP_020970668.1|uncharacterized protein LOC107623224 [Arachis ipaensis]	XP_020970668	2.23565e-47	100	76
Set2AB_CDS_5481	dormancy-associated 1	321	gi|1012249297|ref|XP_015943136.1|dormancy-associated protein 1 [Arachis duranensis]	XP_015943136	3.73929e-19	98.0392	51
Set2AB_CDS_5489	glyoxysomal processing glyoxysomal	1230	gi|1021582340|ref|XP_016180560.1|glyoxysomal processing protease, glyoxysomal [Arachis ipaensis]	XP_016180560	0	100	409
Set2AB_CDS_5497	pentatricopeptide repeat-containing mitochondrial isoform X1	372	gi|1021576789|ref|XP_016179564.1|pentatricopeptide repeat-containing protein At4g21705, mitochondrial isoform X1 [Arachis ipaensis]	XP_016179564	3.77651e-83	100	124
Set2AB_CDS_5505	ethylene-responsive transcription factor 12	594	gi|1012249320|ref|XP_015943144.1|ethylene-responsive transcription factor 12 [Arachis duranensis]	XP_015943144	1.92488e-80	100	186
Set2AB_CDS_5513	probable ubiquitin-conjugating enzyme E2 24	2781	gi|1021576752|ref|XP_016179549.1|probable ubiquitin-conjugating enzyme E2 24 [Arachis ipaensis] gi|1021576754|ref|XP_016179550.1| probable ubiquitin-conjugating enzyme E2 24 [Arachis ipaensis]	XP_016179549, XP_016179550	0	99.568	926
Set2AB_CDS_5521	ethylene-responsive transcription factor 4	408	gi|1021583449|ref|XP_016181103.1|ethylene-responsive transcription factor 4 [Arachis ipaensis]	XP_016181103	6.63675e-33	100	78
Set2AB_CDS_5529	protein E6	828	gi|1021584499|ref|XP_016181607.1|protein E6 [Arachis ipaensis]	XP_016181607	4.90996e-90	100	275
Set2AB_CDS_5537	probable 2-carboxy-D-arabinitol-1-phosphatase	342	gi|1021586077|ref|XP_016182361.1|probable 2-carboxy-D-arabinitol-1-phosphatase [Arachis ipaensis]	XP_016182361	1.06096e-71	97.3451	113
Set2AB_CDS_5545	uncharacterized calcium-binding At1g02270 isoform X2	309	gi|1012256471|ref|XP_015944979.1|uncharacterized calcium-binding protein At1g02270 isoform X2 [Arachis duranensis] gi|1021584423|ref|XP_016181576.1| uncharacterized calcium-binding protein At1g02270 isoform X2 [Arachis ipaensis]	XP_015944979, XP_016181576	1.24045e-21	100	44
Set2AB_CDS_5553	uncharacterized protein LOC107622773	627	gi|1021581794|ref|XP_016180281.1|uncharacterized protein LOC107622773 [Arachis ipaensis]	XP_016180281	6.37198e-128	100	208
Set2AB_CDS_5561	pre-mRNA-splicing factor SYF1 isoform X2	366	gi|1012230968|ref|XP_015938369.1|pre-mRNA-splicing factor SYF1 isoform X2 [Arachis duranensis] gi|1012230972|ref|XP_015938370.1| pre-mRNA-splicing factor SYF1 isoform X2 [Arachis duranensis]	XP_015938369, XP_015938370	9.6152e-38	60.7362	163
Set2AB_CDS_5569	pentatricopeptide repeat-containing At1g74400	495	gi|1021584429|ref|XP_016181579.1|putative pentatricopeptide repeat-containing protein At1g74400 [Arachis ipaensis]	XP_016181579	1.03462e-115	100	164
Set2AB_CDS_5577	uncharacterized protein LOC107464590	366	gi|1193802719|ref|XP_020987465.1|uncharacterized protein LOC107464590 [Arachis duranensis]	XP_020987465	2.29924e-19	66.6667	93
Set2AB_CDS_5585	glutaredoxin-C1	378	gi|1012228761|ref|XP_015937795.1|glutaredoxin-C1 [Arachis duranensis]	XP_015937795	1.05588e-84	99.2	125
Set2AB_CDS_5593	anthranilate chloroplastic	1272	gi|1021576734|ref|XP_016179541.1|anthranilate phosphoribosyltransferase, chloroplastic [Arachis ipaensis]	XP_016179541	0	100	409
Set2AB_CDS_5601	heparanase 1	1044	gi|1021581621|ref|XP_016180188.1|heparanase-like protein 1 [Arachis ipaensis]	XP_016180188	0	99.7126	348
Set2AB_CDS_5609	probable LRR receptor-like serine threonine- kinase At1g74360	333	gi|1021583648|ref|XP_016181204.1|probable LRR receptor-like serine/threonine-protein kinase At1g74360 [Arachis ipaensis]	XP_016181204	9.19367e-58	100	110
Set2AB_CDS_5617	uncharacterized protein LOC107463577	393	gi|1012229111|ref|XP_015937876.1|uncharacterized protein LOC107463577 [Arachis duranensis]	XP_015937876	5.60311e-75	99.2308	130
Set2AB_CDS_5625	F-box kelch-repeat At3g23880-like	1299	gi|1012265250|ref|XP_015947197.1|F-box/kelch-repeat protein At3g23880-like [Arachis duranensis] gi|1012265258|ref|XP_015947199.1| F-box/kelch-repeat protein At3g23880-like [Arachis duranensis]	XP_015947197, XP_015947199	0	91.8224	428
Set2AB_CDS_5633	DNA annealing helicase and endonuclease ZRANB3	360	gi|1021585738|ref|XP_016182204.1|DNA annealing helicase and endonuclease ZRANB3 [Arachis ipaensis]	XP_016182204	7.17102e-76	100	120
Set2AB_CDS_5641	transcription termination factor chloroplastic-like isoform X1	1779	gi|1191794767|ref|XP_020969398.1|transcription termination factor MTERF9, chloroplastic-like isoform X1 [Arachis ipaensis]	XP_020969398	0	100	590
Set2AB_CDS_5649	uncharacterized protein LOC107475985	654	gi|1011994349|ref|XP_015951186.1|uncharacterized protein LOC107475985 [Arachis duranensis] gi|1011994352|ref|XP_015951194.1| uncharacterized protein LOC107475985 [Arachis duranensis]	XP_015951186, XP_015951194	8.08864e-131	97.2477	218
Set2AB_CDS_5657	phospho-N-acetylmuramoyl-pentapeptide-transferase homolog	576	gi|1021583699|ref|XP_016181229.1|phospho-N-acetylmuramoyl-pentapeptide-transferase homolog [Arachis ipaensis]	XP_016181229	6.56021e-93	100	191
Set2AB_CDS_5665	cytochrome P450 710A1	1524	gi|1012248493|ref|XP_015942917.1|cytochrome P450 710A1 [Arachis duranensis] gi|1193808141|ref|XP_020988804.1| cytochrome P450 710A1 [Arachis duranensis]	XP_015942917, XP_020988804	0	99.8028	507
Set2AB_CDS_5673	GDSL esterase lipase At1g28580	891	gi|1021581172|ref|XP_016179950.1|GDSL esterase/lipase At1g28580 [Arachis ipaensis]	XP_016179950	0	100	297
Set2AB_CDS_5681	pentatricopeptide repeat-containing At5g46100	1440	gi|1191791271|ref|XP_020968635.1|pentatricopeptide repeat-containing protein At5g46100 [Arachis ipaensis] gi|1191791273|ref|XP_020968637.1| pentatricopeptide repeat-containing protein At5g46100 [Arachis ipaensis] gi|1191791275|ref|XP_020968638.1| pentatricopeptide repeat-containing protein At5g46100 [Arachis ipaensis] gi|1191791277|ref|XP_020968639.1| pentatricopeptide repeat-containing protein A…	XP_020968635, XP_020968637, XP_020968638, XP_020968639, XP_020968640, XP_020968641	0	100	479
Set2AB_CDS_5689	pyruvate decarboxylase 1	1725	gi|1021582545|ref|XP_016180668.1|pyruvate decarboxylase 1 [Arachis ipaensis]	XP_016180668	0	99.6516	574
Set2AB_CDS_5697	receptor kinase HSL1	867	gi|1021583996|ref|XP_016181377.1|LOW QUALITY PROTEIN: receptor-like protein kinase HSL1 [Arachis ipaensis]	XP_016181377	1.84071e-142	99.308	289
Set2AB_CDS_5705	uncharacterized protein LOC107623762	375	gi|1021584509|ref|XP_016181612.1|uncharacterized protein LOC107623762 [Arachis ipaensis]	XP_016181612	2.08608e-44	100	124
Set2AB_CDS_5713	uncharacterized protein LOC107468279 isoform X1	372	gi|1012248882|ref|XP_015943026.1|uncharacterized protein LOC107468279 isoform X1 [Arachis duranensis]	XP_015943026	3.72221e-41	97.2222	72
Set2AB_CDS_5721	NAC domain-containing 73	975	gi|1021576136|ref|XP_016179280.1|NAC domain-containing protein 73 [Arachis ipaensis]	XP_016179280	0	100	324
Set2AB_CDS_5729	glycogen phosphorylase 1	354	gi|1021584173|ref|XP_016181456.1|glycogen phosphorylase 1 [Arachis ipaensis]	XP_016181456	1.90334e-74	100	118
Set2AB_CDS_5737	probable leucine-rich repeat receptor kinase At5g49770	2364	gi|1021584026|ref|XP_016181391.1|probable leucine-rich repeat receptor-like protein kinase At5g49770 [Arachis ipaensis]	XP_016181391	0	100	771
Set2AB_CDS_5745	homeobox-DDT domain RLT1	2127	gi|1021575654|ref|XP_016179055.1|homeobox-DDT domain protein RLT1 [Arachis ipaensis]	XP_016179055	0	99.7179	709
Set2AB_CDS_5753	uncharacterized protein YNL011C isoform X2	945	gi|1021583349|ref|XP_016181052.1|uncharacterized protein YNL011C isoform X2 [Arachis ipaensis]	XP_016181052	4.38037e-159	97.482	278
Set2AB_CDS_5761	uncharacterized protein LOC107623398	366	gi|1021583486|ref|XP_016181122.1|uncharacterized protein LOC107623398 [Arachis ipaensis]	XP_016181122	6.24838e-36	100	70
Set2AB_CDS_5769	uncharacterized protein LOC107474597, partial	405	gi|1193743952|ref|XP_020992088.1|uncharacterized protein LOC107474597, partial [Arachis duranensis]	XP_020992088	4.55625e-94	99.2593	135
Set2AB_CDS_5777	CSC1 ERD4	402	gi|1021580882|ref|XP_016179799.1|CSC1-like protein ERD4 [Arachis ipaensis]	XP_016179799	4.56798e-65	96.8	125
Set2AB_CDS_5785	uncharacterized protein LOC110265045	330	gi|1191770912|ref|XP_020963456.1|uncharacterized protein LOC110265045 [Arachis ipaensis]	XP_020963456	6.4261e-35	96.8085	94
Set2AB_CDS_5793	trafficking particle complex subunit 8	3135	gi|1012262095|ref|XP_015946368.1|trafficking protein particle complex subunit 8 [Arachis duranensis]	XP_015946368	0	99.8086	1045
Set2AB_CDS_5801	general transcription factor IIH subunit 2	1104	gi|1191790512|ref|XP_020968464.1|general transcription factor IIH subunit 2 [Arachis ipaensis] gi|1191790514|ref|XP_020968465.1| general transcription factor IIH subunit 2 [Arachis ipaensis] gi|1191790516|ref|XP_020968466.1| general transcription factor IIH subunit 2 [Arachis ipaensis] gi|1191790518|ref|XP_020968467.1| general transcription factor IIH subunit 2 [Arachis ipaensis] gi|1191790520|re…	XP_020968464, XP_020968465, XP_020968466, XP_020968467, XP_020968468	0	100	368
Set2AB_CDS_5809	dual specificity phosphatase 12	1092	gi|1012262440|ref|XP_015946462.1|dual specificity protein phosphatase 12 [Arachis duranensis]	XP_015946462	0	99.7245	363
Set2AB_CDS_5817	SWI SNF-related matrix-associated actin-dependent regulator of chromatin subfamily A member 3-like 1	2427	gi|1021583867|ref|XP_016181314.1|putative SWI/SNF-related matrix-associated actin-dependent regulator of chromatin subfamily A member 3-like 1 [Arachis ipaensis]	XP_016181314	0	99.7525	808
Set2AB_CDS_5825	G2 mitotic-specific cyclin S13-7	321	gi|1021584461|ref|XP_016181593.1|G2/mitotic-specific cyclin S13-7 [Arachis ipaensis]	XP_016181593	2.86428e-62	100	106
Set2AB_CDS_5833	caffeoylshikimate esterase isoform X2	1032	gi|1193809654|ref|XP_020989157.1|caffeoylshikimate esterase isoform X2 [Arachis duranensis]	XP_020989157	0	99.7085	343
Set2AB_CDS_5841	transcription factor MYBC1	531	gi|1021584315|ref|XP_016181526.1|transcription factor MYBC1 [Arachis ipaensis]	XP_016181526	1.61944e-55	100	177
Set2AB_CDS_5849	vegetative incompatibility HET-E-1 isoform X2	300	gi|1021585810|ref|XP_016182241.1|vegetative incompatibility protein HET-E-1 isoform X2 [Arachis ipaensis]	XP_016182241	2.35696e-48	100	100
Set2AB_CDS_5857	uncharacterized protein At1g04910	501	gi|1012257826|ref|XP_015945306.1|uncharacterized protein At1g04910 [Arachis duranensis]	XP_015945306	1.05851e-49	94.6746	169
Set2AB_CDS_5865	N/A	390	No Blast Hit
Set2AB_CDS_5873	pentatricopeptide repeat-containing mitochondrial-like isoform X1	420	gi|1012112661|ref|XP_015960370.1|pentatricopeptide repeat-containing protein At1g11710, mitochondrial-like isoform X1 [Arachis duranensis]	XP_015960370	1.84862e-25	81.6327	98
Set2AB_CDS_5881	histone-lysine N- H3 lysine-9 specific SUVH3-like	534	gi|1191799050|ref|XP_020970609.1|histone-lysine N-methyltransferase, H3 lysine-9 specific SUVH3-like [Arachis ipaensis]	XP_020970609	3.74632e-115	100	177
Set2AB_CDS_5889	ATP-dependent Clp protease proteolytic subunit-related chloroplastic isoform X2	405	gi|1011997255|ref|XP_015963839.1|ATP-dependent Clp protease proteolytic subunit-related protein 2, chloroplastic isoform X2 [Arachis duranensis]	XP_015963839	6.72153e-96	100	135
Set2AB_CDS_5897	hypothetical protein GLYMA_05G156900	390	gi|947110610|gb|KRH58936.1|hypothetical protein GLYMA_05G156900 [Glycine max]	KRH58936	3.75569e-48	96.8504	127
Set2AB_CDS_5905	uncharacterized protein LOC107622518	951	gi|1021581142|ref|XP_016179934.1|uncharacterized protein LOC107622518 [Arachis ipaensis]	XP_016179934	1.44728e-178	100	245
Set2AB_CDS_5913	oxidation resistance 1 isoform X2	1140	gi|1021581282|ref|XP_016180008.1|oxidation resistance protein 1 isoform X2 [Arachis ipaensis]	XP_016180008	0	100	379
Set2AB_CDS_5921	DETOXIFICATION 42-like isoform X1	348	gi|1191794843|ref|XP_020969418.1|protein DETOXIFICATION 42-like isoform X1 [Arachis ipaensis]	XP_020969418	2.23904e-44	96.0526	76
Set2AB_CDS_5929	kinase-interacting family -like isoform X2	306	gi|1021582258|ref|XP_016180518.1|kinase-interacting family protein-like isoform X2 [Arachis ipaensis]	XP_016180518	3.65869e-14	100	101
Set2AB_CDS_5937	uncharacterized protein LOC110273051	474	gi|1193779054|ref|XP_020981554.1|uncharacterized protein LOC110273051 [Arachis duranensis]	XP_020981554	5.94455e-06	52.1739	69
Set2AB_CDS_5945	N/A	318	No Blast Hit
Set2AB_CDS_5953	seleno K isoform X1	336	gi|1012255736|ref|XP_015944809.1|selenoprotein K isoform X1 [Arachis duranensis] gi|1012255739|ref|XP_015944810.1| selenoprotein K isoform X1 [Arachis duranensis] gi|1021585117|ref|XP_016181899.1| selenoprotein K isoform X1 [Arachis ipaensis]	XP_015944809, XP_015944810, XP_016181899	3.13536e-49	100	111
Set2AB_CDS_5961	two-component response regulator ARR12 isoform X2	1500	gi|1021582741|ref|XP_016180769.1|two-component response regulator ARR12 isoform X2 [Arachis ipaensis]	XP_016180769	0	99.7996	499
Set2AB_CDS_5969	probable CCR4-associated factor 1 homolog 7	822	gi|1012258024|ref|XP_015945361.1|probable CCR4-associated factor 1 homolog 7 [Arachis duranensis]	XP_015945361	0	100	273
Set2AB_CDS_5977	U-box domain-containing 62	1263	gi|1021584651|ref|XP_016181675.1|U-box domain-containing protein 62 [Arachis ipaensis]	XP_016181675	2.45984e-179	100	312
Set2AB_CDS_5985	N/A	303	No Blast Hit
Set2AB_CDS_5993	E3 ubiquitin- ligase rnf213-alpha isoform X2	387	gi|1191798711|ref|XP_020970532.1|E3 ubiquitin-protein ligase rnf213-alpha isoform X2 [Arachis ipaensis]	XP_020970532	3.43972e-83	100	128
Set2AB_CDS_6001	superoxide dismutase [Fe] chloroplastic isoform X2	786	gi|1191792194|ref|XP_020968841.1|superoxide dismutase [Fe] 3, chloroplastic isoform X2 [Arachis ipaensis] gi|1191792196|ref|XP_020968842.1| superoxide dismutase [Fe] 3, chloroplastic isoform X2 [Arachis ipaensis]	XP_020968841, XP_020968842	0	100	261
Set2AB_CDS_6009	uncharacterized protein LOC107624188	447	gi|1021585617|ref|XP_016182154.1|uncharacterized protein LOC107624188 [Arachis ipaensis]	XP_016182154	2.50897e-97	100	148
Set2AB_CDS_6017	cell division control 48 homolog B	1218	gi|1021581564|ref|XP_016180157.1|LOW QUALITY PROTEIN: cell division control protein 48 homolog B [Arachis ipaensis]	XP_016180157	0	100	405
Set2AB_CDS_6025	uncharacterized protein LOC107621512 isoform X2	1566	gi|1021575591|ref|XP_016179025.1|uncharacterized protein LOC107621512 isoform X2 [Arachis ipaensis]	XP_016179025	0	99.6161	521
Set2AB_CDS_6033	N/A	339	No Blast Hit
Set2AB_CDS_6041	guanine nucleotide-binding alpha-1 subunit isoform X1	981	gi|1021582097|ref|XP_016180435.1|guanine nucleotide-binding protein alpha-1 subunit isoform X1 [Arachis ipaensis] gi|1021582099|ref|XP_016180436.1| guanine nucleotide-binding protein alpha-1 subunit isoform X1 [Arachis ipaensis] gi|1021582103|ref|XP_016180438.1| guanine nucleotide-binding protein alpha-1 subunit isoform X1 [Arachis ipaensis]	XP_016180435, XP_016180436, XP_016180438	0	100	326
Set2AB_CDS_6049	guanine nucleotide-binding alpha-1 subunit isoform X2	384	gi|1021582105|ref|XP_016180439.1|guanine nucleotide-binding protein alpha-1 subunit isoform X2 [Arachis ipaensis] gi|1021582107|ref|XP_016180440.1| guanine nucleotide-binding protein alpha-1 subunit isoform X2 [Arachis ipaensis] gi|1191799236|ref|XP_020970654.1| guanine nucleotide-binding protein alpha-1 subunit isoform X2 [Arachis ipaensis]	XP_016180439, XP_016180440, XP_020970654	8.18781e-87	100	128
Set2AB_CDS_6057	polyadenylate-binding -interacting 7	1326	gi|1021577508|ref|XP_016179605.1|LOW QUALITY PROTEIN: polyadenylate-binding protein-interacting protein 7 [Arachis ipaensis]	XP_016179605	0	98.8479	434
Set2AB_CDS_6065	DNA cross-link repair SNM1 isoform X1	1101	gi|1012258906|ref|XP_015945565.1|DNA cross-link repair protein SNM1 isoform X1 [Arachis duranensis]	XP_015945565	0	99.4065	337
Set2AB_CDS_6073	G- coupled receptor 1 isoform X1	390	gi|1021581467|ref|XP_016180105.1|G-protein coupled receptor 1 isoform X1 [Arachis ipaensis]	XP_016180105	5.58002e-88	100	130
Set2AB_CDS_6081	uncharacterized protein LOC107623457	846	gi|1021583654|ref|XP_016181207.1|uncharacterized protein LOC107623457 [Arachis ipaensis] gi|1021583656|ref|XP_016181208.1| uncharacterized protein LOC107623457 [Arachis ipaensis] gi|1021583658|ref|XP_016181209.1| uncharacterized protein LOC107623457 [Arachis ipaensis] gi|1191795377|ref|XP_020969543.1| uncharacterized protein LOC107623457 [Arachis ipaensis] gi|1191795380|ref|XP_020969544.1| unchar…	XP_016181207, XP_016181208, XP_016181209, XP_020969543, XP_020969544, XP_020969545, XP_020969546, XP_020969547	0	100	281
Set2AB_CDS_6089	uncharacterized protein LOC107620173	918	gi|1191797686|ref|XP_016177865.2|uncharacterized protein LOC107620173 [Arachis ipaensis]	XP_016177865	0	99.6721	305
Set2AB_CDS_6097	uncharacterized protein LOC107622774	1161	gi|1021581798|ref|XP_016180283.1|uncharacterized protein LOC107622774 [Arachis ipaensis] gi|1021581806|ref|XP_016180288.1| uncharacterized protein LOC107622774 [Arachis ipaensis] gi|1021581808|ref|XP_016180289.1| uncharacterized protein LOC107622774 [Arachis ipaensis] gi|1191796581|ref|XP_020969800.1| uncharacterized protein LOC107622774 [Arachis ipaensis] gi|1191796583|ref|XP_020969801.1| unchar…	XP_016180283, XP_016180288, XP_016180289, XP_020969800, XP_020969801, XP_020969802, XP_020969803, XP_020969804, XP_020969805, XP_020969806, XP_020969807	0	100	386
Set2AB_CDS_6105	mediator of RNA polymerase II transcription subunit 36a isoform X2	837	gi|1191791663|ref|XP_020968740.1|mediator of RNA polymerase II transcription subunit 36a isoform X2 [Arachis ipaensis]	XP_020968740	3.90182e-147	100	205
Set2AB_CDS_6113	MAG2-interacting 2-like isoform X3	582	gi|1191798467|ref|XP_020970469.1|MAG2-interacting protein 2-like isoform X3 [Arachis ipaensis] gi|1191798469|ref|XP_020970470.1| MAG2-interacting protein 2-like isoform X3 [Arachis ipaensis]	XP_020970469, XP_020970470	7.41865e-137	99.4845	194
Set2AB_CDS_6121	N/A	315	No Blast Hit
Set2AB_CDS_6129	probable thimet oligopeptidase isoform X1	1314	gi|1012251767|ref|XP_015943807.1|probable thimet oligopeptidase isoform X1 [Arachis duranensis]	XP_015943807	0	100	437
Set2AB_CDS_6137	protein LYK5, partial	306	gi|1191733512|ref|XP_020975779.1|protein LYK5, partial [Arachis ipaensis]	XP_020975779	2.82517e-37	88	100
Set2AB_CDS_6145	protein HHL1, chloroplastic	717	gi|1021584497|ref|XP_016181606.1|protein HHL1, chloroplastic [Arachis ipaensis]	XP_016181606	1.40797e-140	100	238
Set2AB_CDS_6153	mitotic spindle checkpoint MAD2	465	gi|1012251789|ref|XP_015943815.1|mitotic spindle checkpoint protein MAD2 [Arachis duranensis] gi|1021586262|ref|XP_016182442.1| mitotic spindle checkpoint protein MAD2 [Arachis ipaensis]	XP_015943815, XP_016182442	2.28075e-107	100	154
Set2AB_CDS_6161	carotenoid cleavage dioxygenase 8 homolog chloroplastic	783	gi|1191799325|ref|XP_016181810.2|LOW QUALITY PROTEIN: carotenoid cleavage dioxygenase 8 homolog B, chloroplastic [Arachis ipaensis]	XP_016181810	0	100	258
Set2AB_CDS_6169	F-box At1g10780	423	gi|1012251317|ref|XP_015943691.1|F-box protein At1g10780 [Arachis duranensis]	XP_015943691	3.22461e-92	100	136
Set2AB_CDS_6177	uncharacterized protein LOC107622887 isoform X1	2478	gi|1021582110|ref|XP_016180441.1|uncharacterized protein LOC107622887 isoform X1 [Arachis ipaensis]	XP_016180441	0	100	825
Set2AB_CDS_6185	disease resistance RPS2	330	gi|1021581613|ref|XP_016180184.1|disease resistance protein RPS2 [Arachis ipaensis] gi|1191796397|ref|XP_020969765.1| disease resistance protein RPS2 [Arachis ipaensis]	XP_016180184, XP_020969765	3.61313e-66	100	109
Set2AB_CDS_6193	kinetochore NDC80 homolog isoform X1	1767	gi|1021585666|ref|XP_016182177.1|kinetochore protein NDC80 homolog isoform X1 [Arachis ipaensis]	XP_016182177	0	99.4898	588
Set2AB_CDS_6201	partner of Y14 and mago	726	gi|1021585554|ref|XP_016182120.1|partner of Y14 and mago [Arachis ipaensis]	XP_016182120	2.61496e-155	100	241
Set2AB_CDS_6209	uncharacterized protein LOC107620119	297	gi|1191797664|ref|XP_020970101.1|uncharacterized protein LOC107620119 [Arachis ipaensis]	XP_020970101	7.97287e-63	100	98
Set2AB_CDS_6217	RETICULATA-RELATED chloroplastic	381	gi|1021582619|ref|XP_016180705.1|LOW QUALITY PROTEIN: protein RETICULATA-RELATED 1, chloroplastic [Arachis ipaensis]	XP_016180705	7.38805e-36	93.2432	74
Set2AB_CDS_6225	uncharacterized protein LOC107624163	519	gi|1021585556|ref|XP_016182121.1|uncharacterized protein LOC107624163 [Arachis ipaensis] gi|1021585558|ref|XP_016182122.1| uncharacterized protein LOC107624163 [Arachis ipaensis] gi|1191793527|ref|XP_020969143.1| uncharacterized protein LOC107624163 [Arachis ipaensis] gi|1191793529|ref|XP_020969144.1| uncharacterized protein LOC107624163 [Arachis ipaensis]	XP_016182121, XP_016182122, XP_020969143, XP_020969144	6.05062e-92	100	151
Set2AB_CDS_6233	copper-transporting ATPase chloroplastic	2406	gi|1021582458|ref|XP_016180623.1|LOW QUALITY PROTEIN: copper-transporting ATPase PAA2, chloroplastic [Arachis ipaensis]	XP_016180623	0	100	765
Set2AB_CDS_6241	cytochrome P450 CYP72A219	1137	gi|1191792536|ref|XP_020968924.1|cytochrome P450 CYP72A219 [Arachis ipaensis]	XP_020968924	0	99.4709	378
Set2AB_CDS_6249	casein kinase II subunit alpha-like isoform X7	414	gi|1191790640|ref|XP_020968493.1|casein kinase II subunit alpha-like isoform X7 [Arachis ipaensis] gi|1191790642|ref|XP_020968494.1| casein kinase II subunit alpha-like isoform X7 [Arachis ipaensis]	XP_020968493, XP_020968494	2.68914e-60	100	120
Set2AB_CDS_6257	pentatricopeptide repeat-containing chloroplastic	405	gi|1021574592|ref|XP_016178462.1|pentatricopeptide repeat-containing protein At3g09650, chloroplastic [Arachis ipaensis]	XP_016178462	3.92126e-92	100	134
Set2AB_CDS_6265	PHD finger ING1	333	gi|1193745166|ref|XP_020992603.1|PHD finger protein ING1 [Arachis duranensis]	XP_020992603	2.04836e-07	85.1852	81
Set2AB_CDS_6273	transcription factor GTE7	333	gi|1193811724|ref|XP_020989818.1|transcription factor GTE7 [Arachis duranensis]	XP_020989818	4.69343e-35	90	80
Set2AB_CDS_6281	N/A	318	No Blast Hit
Set2AB_CDS_6289	probable inactive shikimate kinase like chloroplastic isoform X1	474	gi|1021582673|ref|XP_016180735.1|probable inactive shikimate kinase like 1, chloroplastic isoform X1 [Arachis ipaensis]	XP_016180735	1.56731e-71	100	111
Set2AB_CDS_6297	plastidial lipoyltransferase 2 isoform X2	927	gi|1021583228|ref|XP_016181003.1|plastidial lipoyltransferase 2 isoform X2 [Arachis ipaensis]	XP_016181003	0	99.6753	308
Set2AB_CDS_6305	boron transporter 1 isoform X1	381	gi|1191793166|ref|XP_020969066.1|boron transporter 1 isoform X1 [Arachis ipaensis] gi|1191793168|ref|XP_020969067.1| boron transporter 1 isoform X1 [Arachis ipaensis]	XP_020969066, XP_020969067	5.04782e-83	100	126
Set2AB_CDS_6313	uncharacterized protein LOC107620154 isoform X1	411	gi|1191794061|ref|XP_020969242.1|uncharacterized protein LOC107620154 isoform X1 [Arachis ipaensis]	XP_020969242	1.07675e-91	100	136
Set2AB_CDS_6321	mitogen-activated kinase kinase kinase 1 isoform X3	1938	gi|1021581745|ref|XP_016180256.1|mitogen-activated protein kinase kinase kinase 1 isoform X3 [Arachis ipaensis]	XP_016180256	0	99.845	645
Set2AB_CDS_6329	N/A	366	No Blast Hit
Set2AB_CDS_6337	thioredoxin chloroplastic isoform X2	399	gi|1021585373|ref|XP_016182021.1|thioredoxin M3, chloroplastic isoform X2 [Arachis ipaensis]	XP_016182021	4.13543e-83	100	119
Set2AB_CDS_6345	probable apyrase 7	2160	gi|1021581593|ref|XP_016180174.1|probable apyrase 7 [Arachis ipaensis]	XP_016180174	0	99.8609	719
Set2AB_CDS_6353	uncharacterized protein LOC107623725 isoform X3	501	gi|1191797365|ref|XP_020970002.1|uncharacterized protein LOC107623725 isoform X3 [Arachis ipaensis]	XP_020970002	7.17243e-113	99.4012	167
Set2AB_CDS_6361	uncharacterized protein LOC107479000 isoform X1	456	gi|1011995120|ref|XP_015954641.1|uncharacterized protein LOC107479000 isoform X1 [Arachis duranensis] gi|1011995122|ref|XP_015954646.1| uncharacterized protein LOC107479000 isoform X1 [Arachis duranensis]	XP_015954641, XP_015954646	1.07818e-18	91.5254	118
Set2AB_CDS_6369	uncharacterized protein LOC107623070	600	gi|1191797538|ref|XP_020970048.1|uncharacterized protein LOC107623070 [Arachis ipaensis]	XP_020970048	9.21633e-91	99.4975	199
Set2AB_CDS_6377	uncharacterized protein LOC107622264 isoform X1	1548	gi|1021577968|ref|XP_016179619.1|uncharacterized protein LOC107622264 isoform X1 [Arachis ipaensis] gi|1021577980|ref|XP_016179620.1| uncharacterized protein LOC107622264 isoform X1 [Arachis ipaensis] gi|1021577988|ref|XP_016179621.1| uncharacterized protein LOC107622264 isoform X1 [Arachis ipaensis]	XP_016179619, XP_016179620, XP_016179621	0	99.6117	515
Set2AB_CDS_6385	uncharacterized protein LOC110267815	321	gi|1191794267|ref|XP_020969287.1|uncharacterized protein LOC110267815 [Arachis ipaensis]	XP_020969287	1.23558e-65	100	106
Set2AB_CDS_6393	uncharacterized protein LOC110267813	711	gi|1191794250|ref|XP_020969282.1|uncharacterized protein LOC110267813 [Arachis ipaensis]	XP_020969282	9.36696e-147	76.3754	309
Set2AB_CDS_6401	uncharacterized protein LOC110267813	339	gi|1191794250|ref|XP_020969282.1|uncharacterized protein LOC110267813 [Arachis ipaensis]	XP_020969282	1.20955e-71	100	113
Set2AB_CDS_6409	MOB kinase activator-like 1B isoform X1	765	gi|1021582968|ref|XP_016180880.1|MOB kinase activator-like 1B isoform X1 [Arachis ipaensis] gi|1021582970|ref|XP_016180881.1| MOB kinase activator-like 1B isoform X2 [Arachis ipaensis]	XP_016180880, XP_016180881	1.25536e-173	100	254
Set2AB_CDS_6417	pentatricopeptide repeat-containing mitochondrial-like	303	gi|1021584900|ref|XP_016181796.1|pentatricopeptide repeat-containing protein At1g77360, mitochondrial-like [Arachis ipaensis]	XP_016181796	1.48132e-65	100	101
Set2AB_CDS_6425	LOW QUALITY PROTEIN: uncharacterized protein LOC107475400	1263	gi|1011994190|ref|XP_015950517.1|LOW QUALITY PROTEIN: uncharacterized protein LOC107475400 [Arachis duranensis]	XP_015950517	0	99.2366	393
Set2AB_CDS_6433	N/A	630	No Blast Hit
Set2AB_CDS_6441	N-acylphosphatidylethanolamine synthase	387	gi|1011994235|ref|XP_015950732.1|N-acylphosphatidylethanolamine synthase [Arachis duranensis] gi|1021584943|ref|XP_016181817.1| N-acylphosphatidylethanolamine synthase [Arachis ipaensis]	XP_015950732, XP_016181817	5.34563e-75	98.2759	116
Set2AB_CDS_6449	pectin acetylesterase 11	312	gi|1011994193|ref|XP_015950533.1|pectin acetylesterase 11 [Arachis duranensis]	XP_015950533	3.26937e-68	100	104
Set2AB_CDS_6457	thioredoxin reductase NTRB	345	gi|1021576808|ref|XP_016179574.1|thioredoxin reductase NTRB [Arachis ipaensis]	XP_016179574	1.10218e-58	100	115
Set2AB_CDS_6465	PIN-LIKES 3	453	gi|1021581455|ref|XP_016180099.1|protein PIN-LIKES 3 [Arachis ipaensis]	XP_016180099	1.09936e-96	100	150
Set2AB_CDS_6473	protein LYK5, partial	552	gi|1191733512|ref|XP_020975779.1|protein LYK5, partial [Arachis ipaensis]	XP_020975779	3.01363e-56	71.7514	177
Set2AB_CDS_6481	methylsterol monooxygenase 1-1	387	gi|1012261298|ref|XP_015946158.1|methylsterol monooxygenase 1-1 [Arachis duranensis] gi|1021584136|ref|XP_016181436.1| methylsterol monooxygenase 1-1 [Arachis ipaensis]	XP_015946158, XP_016181436	7.7897e-73	100	111
Set2AB_CDS_6489	zinc finger 830-like	948	gi|1021584211|ref|XP_016181477.1|zinc finger protein 830-like [Arachis ipaensis]	XP_016181477	2.12173e-162	100	315
Set2AB_CDS_6497	dynamin-related 4C-like	819	gi|1021499668|ref|XP_016193112.1|dynamin-related protein 4C-like [Arachis ipaensis]	XP_016193112	1.13964e-135	98.2222	225
Set2AB_CDS_6505	dynamin-related 4C-like	495	gi|1193803022|ref|XP_020987605.1|dynamin-related protein 4C-like [Arachis duranensis]	XP_020987605	6.15537e-68	95.5224	134
Set2AB_CDS_6513	LRR receptor-like serine threonine- kinase RPK2	369	gi|1021581723|ref|XP_016180243.1|LRR receptor-like serine/threonine-protein kinase RPK2 [Arachis ipaensis]	XP_016180243	1.83973e-74	100	122
Set2AB_CDS_6521	uncharacterized protein DDB_G0284459	1803	gi|1021583895|ref|XP_016181329.1|uncharacterized protein DDB_G0284459 [Arachis ipaensis] gi|1191799196|ref|XP_020970650.1| uncharacterized protein DDB_G0284459 [Arachis ipaensis]	XP_016181329, XP_020970650	0	100	600
Set2AB_CDS_6529	uncharacterized protein LOC107623681	504	gi|1021584288|ref|XP_016181512.1|uncharacterized protein LOC107623681 [Arachis ipaensis]	XP_016181512	8.74178e-88	99.4012	167
Set2AB_CDS_6537	alpha-1,4 glucan phosphorylase L chloroplastic amyloplastic	2943	gi|1021581268|ref|XP_016180001.1|alpha-1,4 glucan phosphorylase L isozyme, chloroplastic/amyloplastic [Arachis ipaensis]	XP_016180001	0	99.898	980
Set2AB_CDS_6545	UDP-glycosyltransferase 83A1	903	gi|1021586089|ref|XP_016182366.1|UDP-glycosyltransferase 83A1 [Arachis ipaensis]	XP_016182366	0	100	300
Set2AB_CDS_6553	probable inactive serine threonine- kinase bub1 isoform X1	777	gi|1021586113|ref|XP_016182378.1|probable inactive serine/threonine-protein kinase bub1 isoform X1 [Arachis ipaensis] gi|1191793647|ref|XP_020969163.1| probable inactive serine/threonine-protein kinase bub1 isoform X1 [Arachis ipaensis]	XP_016182378, XP_020969163	3.25539e-172	100	258
Set2AB_CDS_6561	sorting and assembly machinery component 50 homolog B	1605	gi|1021582828|ref|XP_016180808.1|sorting and assembly machinery component 50 homolog B [Arachis ipaensis]	XP_016180808	0	100	534
Set2AB_CDS_6569	pentatricopeptide repeat-containing At4g33990-like isoform X1	1728	gi|1021581625|ref|XP_016180191.1|pentatricopeptide repeat-containing protein At4g33990-like isoform X1 [Arachis ipaensis] gi|1021581627|ref|XP_016180192.1| pentatricopeptide repeat-containing protein At4g33990-like isoform X1 [Arachis ipaensis] gi|1021581629|ref|XP_016180193.1| pentatricopeptide repeat-containing protein At4g33990-like isoform X1 [Arachis ipaensis]	XP_016180191, XP_016180192, XP_016180193	0	100	576
Set2AB_CDS_6577	UPF0235 C15orf40 homolog	381	gi|1021575753|ref|XP_016179108.1|UPF0235 protein C15orf40 homolog [Arachis ipaensis]	XP_016179108	1.18254e-71	100	111
Set2AB_CDS_6585	serine threonine- kinase ATG1t isoform X1	912	gi|1021581707|ref|XP_016180233.1|serine/threonine-protein kinase ATG1t isoform X1 [Arachis ipaensis]	XP_016180233	0	99.631	271
Set2AB_CDS_6593	uncharacterized protein LOC110281209	582	gi|1193769037|ref|XP_020998494.1|uncharacterized protein LOC110281209 [Arachis duranensis]	XP_020998494	2.19852e-19	61.8497	173
Set2AB_CDS_6601	uncharacterized protein LOC107621902	438	gi|1021576313|ref|XP_016179362.1|uncharacterized protein LOC107621902 [Arachis ipaensis]	XP_016179362	2.65146e-97	100	138
Set2AB_CDS_6609	vesicle transport v-SNARE 13	666	gi|1012261294|ref|XP_015946157.1|vesicle transport v-SNARE 13 [Arachis duranensis] gi|1021583938|ref|XP_016181350.1| vesicle transport v-SNARE 13 [Arachis ipaensis]	XP_015946157, XP_016181350	1.27281e-142	100	221
Set2AB_CDS_6617	cystathionine gamma-synthase chloroplastic isoform X3	336	gi|1191797266|ref|XP_020969975.1|cystathionine gamma-synthase 1, chloroplastic isoform X3 [Arachis ipaensis]	XP_020969975	6.4436e-72	100	111
Set2AB_CDS_6625	uncharacterized protein LOC107624414	324	gi|1021586156|ref|XP_016182393.1|uncharacterized protein LOC107624414 [Arachis ipaensis]	XP_016182393	6.35001e-71	100	108
Set2AB_CDS_6633	ras-related RABC1	627	gi|1012258114|ref|XP_015945377.1|ras-related protein RABC1 [Arachis duranensis] gi|1012258116|ref|XP_015945378.1| ras-related protein RABC1 [Arachis duranensis] gi|1021585010|ref|XP_016181851.1| ras-related protein RABC1 [Arachis ipaensis] gi|1021585012|ref|XP_016181852.1| ras-related protein RABC1 [Arachis ipaensis]	XP_015945377, XP_015945378, XP_016181851, XP_016181852	3.22858e-149	100	208
Set2AB_CDS_6641	2-oxoisovalerate dehydrogenase subunit alpha mitochondrial isoform X2	504	gi|1021584207|ref|XP_016181474.1|2-oxoisovalerate dehydrogenase subunit alpha 2, mitochondrial isoform X2 [Arachis ipaensis]	XP_016181474	7.31091e-107	99.3711	159
Set2AB_CDS_6649	probable polygalacturonase	321	gi|1012257976|ref|XP_015945349.1|probable polygalacturonase [Arachis duranensis]	XP_015945349	4.14365e-54	100	106
Set2AB_CDS_6657	SMAX1-LIKE 7-like isoform X1	399	gi|1021583340|ref|XP_016181048.1|protein SMAX1-LIKE 7-like isoform X1 [Arachis ipaensis]	XP_016181048	1.35128e-44	99.0991	111
Set2AB_CDS_6665	26S proteasome non-ATPase regulatory subunit 12 homolog A isoform X1	1332	gi|1021581033|ref|XP_016179877.1|26S proteasome non-ATPase regulatory subunit 12 homolog A isoform X1 [Arachis ipaensis] gi|1021581035|ref|XP_016179878.1| 26S proteasome non-ATPase regulatory subunit 12 homolog A isoform X2 [Arachis ipaensis]	XP_016179877, XP_016179878	0	99.7743	443
Set2AB_CDS_6673	transcription factor HRS1	1398	gi|1012256297|ref|XP_015944942.1|transcription factor HRS1 [Arachis duranensis]	XP_015944942	0	99.7854	466
Set2AB_CDS_6681	kinesin KIN-12D isoform X1	537	gi|1021582227|ref|XP_016180503.1|kinesin-like protein KIN-12D isoform X1 [Arachis ipaensis]	XP_016180503	2.21479e-110	100	179
Set2AB_CDS_6689	abscisate beta-glucosyltransferase	330	gi|1021585873|ref|XP_016182270.1|abscisate beta-glucosyltransferase [Arachis ipaensis]	XP_016182270	1.90166e-71	100	110
Set2AB_CDS_6697	two-on-two hemoglobin-3 isoform X1	552	gi|1021585668|ref|XP_016182178.1|two-on-two hemoglobin-3 isoform X1 [Arachis ipaensis]	XP_016182178	6.16921e-113	100	174
Set2AB_CDS_6705	ANTI-SILENCING 1 isoform X4	372	gi|1191795581|ref|XP_020969596.1|protein ANTI-SILENCING 1 isoform X4 [Arachis ipaensis]	XP_020969596	1.3063e-74	100	123
Set2AB_CDS_6713	serine threonine- kinase AFC3	867	gi|1021583461|ref|XP_016181109.1|serine/threonine-protein kinase AFC3 [Arachis ipaensis]	XP_016181109	0	100	288
Set2AB_CDS_6721	pentatricopeptide repeat-containing mitochondrial	339	gi|1193733506|ref|XP_020999011.1|pentatricopeptide repeat-containing protein At4g32450, mitochondrial [Arachis duranensis]	XP_020999011	1.10355e-19	69.4737	95
Set2AB_CDS_6729	probable E3 ubiquitin ligase SUD1 isoform X2	1071	gi|1021581140|ref|XP_016179933.1|probable E3 ubiquitin ligase SUD1 isoform X2 [Arachis ipaensis]	XP_016179933	0	100	312
Set2AB_CDS_6737	N/A	396	No Blast Hit
Set2AB_CDS_6745	uncharacterized protein LOC107621919	309	gi|1021576335|ref|XP_016179371.1|uncharacterized protein LOC107621919 [Arachis ipaensis]	XP_016179371	3.28245e-68	100	102
Set2AB_CDS_6753	hypothetical protein (mitochondrion)	630	gi|442803231|gb|AGC78966.1|hypothetical protein (mitochondrion) [Vicia faba] gi|442803258|gb|AGC78993.1| hypothetical protein (mitochondrion) [Vicia faba]	AGC78966, AGC78993	6.70336e-126	95.6938	209
Set2AB_CDS_6761	UDP-xylose transporter 2	1050	gi|1012256981|ref|XP_015945097.1|UDP-xylose transporter 2 [Arachis duranensis] gi|1021583457|ref|XP_016181107.1| UDP-xylose transporter 2 [Arachis ipaensis]	XP_015945097, XP_016181107	0	100	349
Set2AB_CDS_6769	uncharacterized protein LOC107623019 isoform X1	1260	gi|1021582460|ref|XP_016180624.1|uncharacterized protein LOC107623019 isoform X1 [Arachis ipaensis] gi|1021582462|ref|XP_016180625.1| uncharacterized protein LOC107623019 isoform X1 [Arachis ipaensis] gi|1021582464|ref|XP_016180626.1| uncharacterized protein LOC107623019 isoform X1 [Arachis ipaensis] gi|1021582466|ref|XP_016180627.1| uncharacterized protein LOC107623019 isoform X1 [Arachis ipaens…	XP_016180624, XP_016180625, XP_016180626, XP_016180627	0	100	380
Set2AB_CDS_6777	uncharacterized protein LOC107470171	438	gi|1012256780|ref|XP_015945044.1|uncharacterized protein LOC107470171 [Arachis duranensis]	XP_015945044	2.04361e-103	100	145
Set2AB_CDS_6785	UNC93 1	408	gi|1012256812|ref|XP_015945053.1|UNC93-like protein 1 [Arachis duranensis]	XP_015945053	1.41552e-75	100	135
Set2AB_CDS_6793	uncharacterized protein LOC107470059	1068	gi|1193807469|ref|XP_015944929.2|uncharacterized protein LOC107470059 [Arachis duranensis]	XP_015944929	0	97.7401	354
Set2AB_CDS_6801	probable disease resistance At4g27220	300	gi|1191798202|ref|XP_020970377.1|probable disease resistance protein At4g27220 [Arachis ipaensis]	XP_020970377	4.60665e-58	99	100
Set2AB_CDS_6809	isoprenylcysteine alpha-carbonyl methylesterase ICME	1167	gi|1012262181|ref|XP_015946392.1|isoprenylcysteine alpha-carbonyl methylesterase ICME [Arachis duranensis]	XP_015946392	0	99.7423	388
Set2AB_CDS_6817	peroxisome biogenesis factor 10 isoform X2	1359	gi|1191793097|ref|XP_016181678.2|peroxisome biogenesis factor 10 isoform X2 [Arachis ipaensis]	XP_016181678	0	99.4949	396
Set2AB_CDS_6825	calcium-transporting ATPase plasma membrane-type isoform X3	771	gi|1191796853|ref|XP_020969871.1|calcium-transporting ATPase 8, plasma membrane-type isoform X3 [Arachis ipaensis]	XP_020969871	3.99523e-173	99.6094	256
Set2AB_CDS_6833	pentatricopeptide repeat-containing mitochondrial-like	393	gi|1012262022|ref|XP_015946346.1|pentatricopeptide repeat-containing protein At3g07290, mitochondrial-like [Arachis duranensis]	XP_015946346	2.031e-86	100	131
Set2AB_CDS_6841	FLX-like 2	417	gi|1021584280|ref|XP_016181508.1|protein FLX-like 2 [Arachis ipaensis]	XP_016181508	2.37346e-87	100	139
Set2AB_CDS_6849	zinc finger CCHC domain-containing 8	1017	gi|1021581583|ref|XP_016180168.1|zinc finger CCHC domain-containing protein 8 [Arachis ipaensis]	XP_016180168	1.94345e-131	100	232
Set2AB_CDS_6857	la-related 6C isoform X2	333	gi|1191799152|ref|XP_020970637.1|la-related protein 6C isoform X2 [Arachis ipaensis]	XP_020970637	6.82595e-34	100	78
Set2AB_CDS_6865	hypothetical protein BVC80_6935g6	414	gi|1201303492|gb|OVA05263.1|hypothetical protein BVC80_6935g6 [Macleaya cordata]	OVA05263	7.29237e-27	98.1132	53
Set2AB_CDS_6873	receptor kinase At3g47110 isoform X4	885	gi|1191791362|ref|XP_020968660.1|putative receptor-like protein kinase At3g47110 isoform X4 [Arachis ipaensis]	XP_020968660	1.12692e-157	99.3103	290
Set2AB_CDS_6881	LIGHT-DEPENDENT SHORT HYPOCOTYLS 10	816	gi|1021585128|ref|XP_016181903.1|protein LIGHT-DEPENDENT SHORT HYPOCOTYLS 10 [Arachis ipaensis] gi|1021585130|ref|XP_016181904.1| protein LIGHT-DEPENDENT SHORT HYPOCOTYLS 10 [Arachis ipaensis]	XP_016181903, XP_016181904	7.68534e-115	100	199
Set2AB_CDS_6889	transcription repressor OFP5-like	297	gi|1012248466|ref|XP_015942909.1|transcription repressor OFP5-like [Arachis duranensis]	XP_015942909	2.51707e-52	100	87
Set2AB_CDS_6897	uncharacterized protein LOC107619931	531	gi|1191794884|ref|XP_020969429.1|uncharacterized protein LOC107619931 [Arachis ipaensis]	XP_020969429	4.43027e-113	99.435	177
Set2AB_CDS_6905	uncharacterized protein LOC107619931	975	gi|1191794884|ref|XP_020969429.1|uncharacterized protein LOC107619931 [Arachis ipaensis]	XP_020969429	0	100	325
Set2AB_CDS_6913	protein FMP32, mitochondrial	690	gi|1021584286|ref|XP_016181511.1|protein FMP32, mitochondrial [Arachis ipaensis] gi|1191791567|ref|XP_020968712.1| protein FMP32, mitochondrial [Arachis ipaensis] gi|1191791569|ref|XP_020968713.1| protein FMP32, mitochondrial [Arachis ipaensis]	XP_016181511, XP_020968712, XP_020968713	4.39221e-144	100	229
Set2AB_CDS_6921	N/A	297	No Blast Hit
Set2AB_CDS_6929	heat stress transcription factor A-4c	1194	gi|1021584935|ref|XP_016181813.1|heat stress transcription factor A-4c [Arachis ipaensis] gi|1021584937|ref|XP_016181814.1| heat stress transcription factor A-4c [Arachis ipaensis]	XP_016181813, XP_016181814	0	100	397
Set2AB_CDS_6937	MACPF domain-containing CAD1	1707	gi|1021583640|ref|XP_016181199.1|MACPF domain-containing protein CAD1 [Arachis ipaensis]	XP_016181199	0	100	568
Set2AB_CDS_6945	pentatricopeptide repeat-containing chloroplastic isoform X2	858	gi|1191794539|ref|XP_020969348.1|pentatricopeptide repeat-containing protein At4g18975, chloroplastic isoform X2 [Arachis ipaensis]	XP_020969348	3.64913e-146	95.2381	273
Set2AB_CDS_6953	uncharacterized protein LOC107623839	348	gi|1021584734|ref|XP_016181712.1|uncharacterized protein LOC107623839 [Arachis ipaensis] gi|1191790976|ref|XP_020968581.1| uncharacterized protein LOC107623839 [Arachis ipaensis]	XP_016181712, XP_020968581	7.17453e-72	100	116
Set2AB_CDS_6961	GDSL esterase lipase At5g45670	1023	gi|1021582035|ref|XP_016180405.1|GDSL esterase/lipase At5g45670 [Arachis ipaensis]	XP_016180405	0	100	340
Set2AB_CDS_6969	protein kibra-like	678	gi|1021576076|ref|XP_016179253.1|protein kibra-like [Arachis ipaensis]	XP_016179253	1.31908e-125	100	223
Set2AB_CDS_6977	CSC1 ERD4 isoform X3	318	gi|1191793872|ref|XP_020969204.1|CSC1-like protein ERD4 isoform X3 [Arachis ipaensis]	XP_020969204	2.86124e-65	100	106
Set2AB_CDS_6985	CSC1 ERD4 isoform X3	477	gi|1191793872|ref|XP_020969204.1|CSC1-like protein ERD4 isoform X3 [Arachis ipaensis]	XP_020969204	1.0029e-97	100	159
Set2AB_CDS_6993	peroxisomal (S)-2-hydroxy-acid oxidase GLO1 isoform X5	429	gi|1193809625|ref|XP_015942876.2|peroxisomal (S)-2-hydroxy-acid oxidase GLO1 isoform X5 [Arachis duranensis]	XP_015942876	3.57457e-88	99.3007	143
Set2AB_CDS_7001	uncharacterized protein LOC107624525 isoform X2	657	gi|1021586396|ref|XP_016182511.1|uncharacterized protein LOC107624525 isoform X2 [Arachis ipaensis]	XP_016182511	3.58772e-162	100	218
Set2AB_CDS_7009	uncharacterized protein LOC107624525 isoform X2	489	gi|1021586396|ref|XP_016182511.1|uncharacterized protein LOC107624525 isoform X2 [Arachis ipaensis]	XP_016182511	6.9945e-117	100	162
Set2AB_CDS_7017	peroxisomal (S)-2-hydroxy-acid oxidase	324	gi|1021585758|ref|XP_016182215.1|peroxisomal (S)-2-hydroxy-acid oxidase [Arachis ipaensis] gi|1021585760|ref|XP_016182216.1| peroxisomal (S)-2-hydroxy-acid oxidase [Arachis ipaensis] gi|1021585762|ref|XP_016182217.1| peroxisomal (S)-2-hydroxy-acid oxidase [Arachis ipaensis] gi|1021585764|ref|XP_016182218.1| peroxisomal (S)-2-hydroxy-acid oxidase [Arachis ipaensis] gi|1191792589|ref|XP_020968938.1…	XP_016182215, XP_016182216, XP_016182217, XP_016182218, XP_020968938	6.73025e-61	100	100
Set2AB_CDS_7025	peroxisomal (S)-2-hydroxy-acid oxidase	324	gi|1021585758|ref|XP_016182215.1|peroxisomal (S)-2-hydroxy-acid oxidase [Arachis ipaensis] gi|1021585760|ref|XP_016182216.1| peroxisomal (S)-2-hydroxy-acid oxidase [Arachis ipaensis] gi|1021585762|ref|XP_016182217.1| peroxisomal (S)-2-hydroxy-acid oxidase [Arachis ipaensis] gi|1021585764|ref|XP_016182218.1| peroxisomal (S)-2-hydroxy-acid oxidase [Arachis ipaensis] gi|1191792589|ref|XP_020968938.1…	XP_016182215, XP_016182216, XP_016182217, XP_016182218, XP_020968938	6.73025e-61	100	100
Set2AB_CDS_7033	peroxisomal (S)-2-hydroxy-acid oxidase	324	gi|1021585758|ref|XP_016182215.1|peroxisomal (S)-2-hydroxy-acid oxidase [Arachis ipaensis] gi|1021585760|ref|XP_016182216.1| peroxisomal (S)-2-hydroxy-acid oxidase [Arachis ipaensis] gi|1021585762|ref|XP_016182217.1| peroxisomal (S)-2-hydroxy-acid oxidase [Arachis ipaensis] gi|1021585764|ref|XP_016182218.1| peroxisomal (S)-2-hydroxy-acid oxidase [Arachis ipaensis] gi|1191792589|ref|XP_020968938.1…	XP_016182215, XP_016182216, XP_016182217, XP_016182218, XP_020968938	6.73025e-61	100	100
Set2AB_CDS_7041	CSC1 ERD4 isoform X2	330	gi|1021580886|ref|XP_016179801.1|CSC1-like protein ERD4 isoform X2 [Arachis ipaensis]	XP_016179801	5.48343e-48	97.6744	86
Set2AB_CDS_7049	TIFY 5A	534	gi|1021586408|ref|XP_016182516.1|protein TIFY 5A [Arachis ipaensis]	XP_016182516	2.06958e-75	100	132
Set2AB_CDS_7057	uncharacterized protein LOC107622588 isoform X1	318	gi|1021581314|ref|XP_016180027.1|uncharacterized protein LOC107622588 isoform X1 [Arachis ipaensis]	XP_016180027	1.63313e-46	99.0099	101
Set2AB_CDS_7065	spotted leaf 11-like	960	gi|1021575864|ref|XP_016179164.1|protein spotted leaf 11-like [Arachis ipaensis]	XP_016179164	0	100	319
Set2AB_CDS_7073	disease resistance At3g14460	360	gi|1021586054|ref|XP_016182351.1|putative disease resistance protein At3g14460 [Arachis ipaensis] gi|1021586056|ref|XP_016182352.1| putative disease resistance protein At3g14460 [Arachis ipaensis]	XP_016182351, XP_016182352	4.75804e-48	100	119
Set2AB_CDS_7081	annexin RJ4 isoform X2	1029	gi|1021581164|ref|XP_016179946.1|annexin-like protein RJ4 isoform X2 [Arachis ipaensis]	XP_016179946	0	100	315
Set2AB_CDS_7089	F-box At3g54460 isoform X3	546	gi|1012264414|ref|XP_015946974.1|F-box protein At3g54460 isoform X3 [Arachis duranensis]	XP_015946974	2.91089e-122	99.4505	182
Set2AB_CDS_7097	NADPH:quinone oxidoreductase	495	gi|1021575886|ref|XP_016179173.1|NADPH:quinone oxidoreductase [Arachis ipaensis]	XP_016179173	6.7952e-102	100	164
Set2AB_CDS_7105	uncharacterized protein LOC107494380	357	gi|1193775824|ref|XP_015970922.2|uncharacterized protein LOC107494380 [Arachis duranensis]	XP_015970922	1.60821e-16	77.9412	68
Set2AB_CDS_7113	E3 ubiquitin- ligase KEG	384	gi|1012263881|ref|XP_015946835.1|LOW QUALITY PROTEIN: E3 ubiquitin-protein ligase KEG [Arachis duranensis]	XP_015946835	1.75182e-69	100	113
Set2AB_CDS_7121	uncharacterized protein LOC107469654	840	gi|1012006785|ref|XP_015944521.1|uncharacterized protein LOC107469654 [Arachis duranensis] gi|1021581578|ref|XP_016180165.1| uncharacterized protein LOC107622697 [Arachis ipaensis]	XP_015944521, XP_016180165	4.06575e-178	100	279
Set2AB_CDS_7129	N/A	447	No Blast Hit
Set2AB_CDS_7137	uncharacterized protein LOC107624178 isoform X1	402	gi|1021585594|ref|XP_016182143.1|uncharacterized protein LOC107624178 isoform X1 [Arachis ipaensis]	XP_016182143	7.94162e-90	100	134
Set2AB_CDS_7145	uncharacterized protein LOC107622875	405	gi|1021582075|ref|XP_016180424.1|uncharacterized protein LOC107622875 [Arachis ipaensis] gi|1191797159|ref|XP_020969947.1| uncharacterized protein LOC107622875 [Arachis ipaensis]	XP_016180424, XP_020969947	2.33571e-71	100	134
Set2AB_CDS_7153	uncharacterized protein LOC110266925	354	gi|1191787338|ref|XP_020967665.1|uncharacterized protein LOC110266925 [Arachis ipaensis]	XP_020967665	2.20999e-77	96.6102	118
Set2AB_CDS_7161	ABC transporter B family member 15 isoform X1	3846	gi|1021581833|ref|XP_016180302.1|ABC transporter B family member 15 isoform X1 [Arachis ipaensis] gi|1021581835|ref|XP_016180303.1| ABC transporter B family member 15 isoform X2 [Arachis ipaensis]	XP_016180302, XP_016180303	0	100	1281
Set2AB_CDS_7169	AAA-ATPase At3g28540-like	726	gi|1191793943|ref|XP_020969215.1|AAA-ATPase At3g28540-like [Arachis ipaensis]	XP_020969215	5.10441e-160	100	224
Set2AB_CDS_7177	E3 ubiquitin- ligase MBR2 isoform X2	369	gi|1193806837|ref|XP_020988551.1|E3 ubiquitin-protein ligase MBR2 isoform X2 [Arachis duranensis]	XP_020988551	1.31271e-83	100	122
Set2AB_CDS_7185	KH domain-containing HEN4	1428	gi|1021581916|ref|XP_016180341.1|KH domain-containing protein HEN4 [Arachis ipaensis]	XP_016180341	0	100	475
Set2AB_CDS_7193	MADS-box SVP-like isoform X4	351	gi|1193805419|ref|XP_020988232.1|MADS-box protein SVP-like isoform X4 [Arachis duranensis] gi|1193805421|ref|XP_020988233.1| MADS-box protein SVP-like isoform X4 [Arachis duranensis] gi|1193805423|ref|XP_020988234.1| MADS-box protein SVP-like isoform X4 [Arachis duranensis]	XP_020988232, XP_020988233, XP_020988234	1.82493e-59	96.0784	102
Set2AB_CDS_7201	uncharacterized protein C6C3.02c	414	gi|1021582923|ref|XP_016180856.1|uncharacterized protein C6C3.02c [Arachis ipaensis]	XP_016180856	5.87455e-54	100	91
Set2AB_CDS_7209	nudix hydrolase chloroplastic	468	gi|1012006889|ref|XP_015944676.1|nudix hydrolase 19, chloroplastic [Arachis duranensis]	XP_015944676	5.76131e-83	100	125
Set2AB_CDS_7217	chaperone dnaJ 49	1113	gi|1021582675|ref|XP_016180736.1|chaperone protein dnaJ 49 [Arachis ipaensis] gi|1021582677|ref|XP_016180737.1| chaperone protein dnaJ 49 [Arachis ipaensis]	XP_016180736, XP_016180737	0	100	370
Set2AB_CDS_7225	uncharacterized protein LOC107621778	537	gi|1021576105|ref|XP_016179266.1|uncharacterized protein LOC107621778 [Arachis ipaensis]	XP_016179266	4.52052e-114	100	179
Set2AB_CDS_7233	uncharacterized protein LOC107623213 isoform X2	1023	gi|1021582982|ref|XP_016180885.1|uncharacterized protein LOC107623213 isoform X2 [Arachis ipaensis]	XP_016180885	0	99.1202	341
Set2AB_CDS_7241	nuclease HARBI1 isoform X1	804	gi|1021585522|ref|XP_016182102.1|putative nuclease HARBI1 isoform X1 [Arachis ipaensis]	XP_016182102	0	100	268
Set2AB_CDS_7249	uncharacterized protein LOC107487000 isoform X2	492	gi|1011997050|ref|XP_015963071.1|uncharacterized protein LOC107487000 isoform X2 [Arachis duranensis]	XP_015963071	2.30042e-07	70.5882	51
Set2AB_CDS_7257	hydroxyethylthiazole kinase-like	537	gi|1021480672|ref|XP_016183490.1|hydroxyethylthiazole kinase-like [Arachis ipaensis] gi|1021480676|ref|XP_016183492.1| hydroxyethylthiazole kinase-like [Arachis ipaensis] gi|1021480678|ref|XP_016183493.1| hydroxyethylthiazole kinase-like [Arachis ipaensis] gi|1021480680|ref|XP_016183494.1| hydroxyethylthiazole kinase-like [Arachis ipaensis] gi|1021557378|ref|XP_016170008.1| hydroxyethylthiazole k…	XP_016183490, XP_016183492, XP_016183493, XP_016183494, XP_016170008, XP_016170010, XP_016170011, XP_016170012, XP_020971534, XP_020971535, XP_020964977, XP_020964978	1.69496e-114	99.3902	164
Set2AB_CDS_7265	uncharacterized protein LOC107621659	306	gi|1021575879|ref|XP_016179170.1|uncharacterized protein LOC107621659 [Arachis ipaensis]	XP_016179170	7.36114e-41	100	79
Set2AB_CDS_7273	cell division cycle-associated 7 isoform X1	654	gi|1021582066|ref|XP_016180419.1|cell division cycle-associated protein 7 isoform X1 [Arachis ipaensis]	XP_016180419	2.52053e-131	100	202
Set2AB_CDS_7281	transcription factor bHLH153 isoform X3	513	gi|1021583216|ref|XP_016180996.1|transcription factor bHLH153 isoform X3 [Arachis ipaensis]	XP_016180996	5.54124e-121	100	170
Set2AB_CDS_7289	DMR6-LIKE OXYGENASE 2	501	gi|1012254237|ref|XP_015944422.1|protein DMR6-LIKE OXYGENASE 2 [Arachis duranensis]	XP_015944422	2.27158e-116	99.4012	167
Set2AB_CDS_7297	sexual differentiation process isp7 isoform X2	606	gi|1191794981|ref|XP_020969453.1|sexual differentiation process protein isp7 isoform X2 [Arachis ipaensis]	XP_020969453	7.60585e-117	96.5347	202
Set2AB_CDS_7305	CCG-binding 1	615	gi|1021585109|ref|XP_016181894.1|CCG-binding protein 1 [Arachis ipaensis]	XP_016181894	2.51745e-147	100	204
Set2AB_CDS_7313	uncharacterized protein LOC107472920 isoform X2	396	gi|1193737685|ref|XP_020990452.1|uncharacterized protein LOC107472920 isoform X2 [Arachis duranensis]	XP_020990452	5.50956e-25	77.5	80
Set2AB_CDS_7321	cycloartenol synthase isoform X2	429	gi|1021581041|ref|XP_016179881.1|cycloartenol synthase isoform X2 [Arachis ipaensis] gi|1021581045|ref|XP_016179883.1| cycloartenol synthase isoform X2 [Arachis ipaensis] gi|1021581053|ref|XP_016179887.1| cycloartenol synthase isoform X2 [Arachis ipaensis] gi|1191791461|ref|XP_020968691.1| cycloartenol synthase isoform X2 [Arachis ipaensis] gi|1191791464|ref|XP_020968692.1| cycloartenol synthase …	XP_016179881, XP_016179883, XP_016179887, XP_020968691, XP_020968692	2.38259e-85	100	129
Set2AB_CDS_7329	cycloartenol synthase isoform X2	774	gi|1021581041|ref|XP_016179881.1|cycloartenol synthase isoform X2 [Arachis ipaensis] gi|1021581045|ref|XP_016179883.1| cycloartenol synthase isoform X2 [Arachis ipaensis] gi|1021581053|ref|XP_016179887.1| cycloartenol synthase isoform X2 [Arachis ipaensis] gi|1191791461|ref|XP_020968691.1| cycloartenol synthase isoform X2 [Arachis ipaensis] gi|1191791464|ref|XP_020968692.1| cycloartenol synthase …	XP_016179881, XP_016179883, XP_016179887, XP_020968691, XP_020968692	1.76375e-180	100	252
Set2AB_CDS_7337	DEAD-box ATP-dependent RNA helicase 18	1428	gi|1021582276|ref|XP_016180528.1|DEAD-box ATP-dependent RNA helicase 18 [Arachis ipaensis] gi|1021582278|ref|XP_016180529.1| DEAD-box ATP-dependent RNA helicase 18 [Arachis ipaensis] gi|1191797278|ref|XP_020969978.1| DEAD-box ATP-dependent RNA helicase 18 [Arachis ipaensis] gi|1191797281|ref|XP_020969979.1| DEAD-box ATP-dependent RNA helicase 18 [Arachis ipaensis] gi|1191797283|ref|XP_020969980.1…	XP_016180528, XP_016180529, XP_020969978, XP_020969979, XP_020969980, XP_020969981	0	100	476
Set2AB_CDS_7345	D -box ATP-dependent RNA helicase D 1 isoform X4	387	gi|1191720717|ref|XP_020972318.1|DExH-box ATP-dependent RNA helicase DExH1 isoform X4 [Arachis ipaensis] gi|1191720719|ref|XP_020972319.1| DExH-box ATP-dependent RNA helicase DExH1 isoform X4 [Arachis ipaensis] gi|1191720721|ref|XP_020972320.1| DExH-box ATP-dependent RNA helicase DExH1 isoform X4 [Arachis ipaensis]	XP_020972318, XP_020972319, XP_020972320	1.29957e-20	95.8904	73
Set2AB_CDS_7353	BURP domain RD22	366	gi|1191798628|ref|XP_016181674.2|BURP domain protein RD22 [Arachis ipaensis]	XP_016181674	1.10692e-80	100	121
Set2AB_CDS_7361	ras-related RHN1 isoform X2	462	gi|1021583441|ref|XP_016181099.1|ras-related protein RHN1 isoform X2 [Arachis ipaensis]	XP_016181099	5.00553e-104	98.6842	152
Set2AB_CDS_7369	uncharacterized protein LOC107623146	1335	gi|1021582787|ref|XP_016180790.1|uncharacterized protein LOC107623146 [Arachis ipaensis]	XP_016180790	0	99.5506	445
Set2AB_CDS_7377	UDP-glycosyltransferase 76F1	306	gi|1012254496|ref|XP_015944488.1|UDP-glycosyltransferase 76F1 [Arachis duranensis]	XP_015944488	1.62382e-50	100	102
Set2AB_CDS_7385	peroxisomal nicotinamide adenine dinucleotide carrier-like isoform X2	723	gi|1191793572|ref|XP_020969153.1|peroxisomal nicotinamide adenine dinucleotide carrier-like isoform X2 [Arachis ipaensis]	XP_020969153	1.01831e-175	100	241
Set2AB_CDS_7393	peptidyl-prolyl cis-trans isomerase CYP59 isoform X4	315	gi|1191798534|ref|XP_020970486.1|peptidyl-prolyl cis-trans isomerase CYP59 isoform X4 [Arachis ipaensis]	XP_020970486	1.83896e-51	100	104
Set2AB_CDS_7401	integrator complex subunit 9 homolog isoform X2	381	gi|1191798898|ref|XP_020970566.1|integrator complex subunit 9 homolog isoform X2 [Arachis ipaensis] gi|1191798900|ref|XP_020970567.1| integrator complex subunit 9 homolog isoform X2 [Arachis ipaensis]	XP_020970566, XP_020970567	1.17372e-81	100	127
Set2AB_CDS_7409	pentatricopeptide repeat-containing At5g39710	618	gi|1012264719|ref|XP_015947060.1|pentatricopeptide repeat-containing protein At5g39710 [Arachis duranensis]	XP_015947060	2.26797e-141	100	206
Set2AB_CDS_7417	pentatricopeptide repeat-containing At5g39710	312	gi|1021584945|ref|XP_016181818.1|pentatricopeptide repeat-containing protein At5g39710 [Arachis ipaensis] gi|1021584947|ref|XP_016181819.1| pentatricopeptide repeat-containing protein At5g39710 [Arachis ipaensis] gi|1021584949|ref|XP_016181820.1| pentatricopeptide repeat-containing protein At5g39710 [Arachis ipaensis] gi|1021584951|ref|XP_016181821.1| pentatricopeptide repeat-containing protein A…	XP_016181818, XP_016181819, XP_016181820, XP_016181821, XP_016181822, XP_020969694	2.18778e-63	100	103
Set2AB_CDS_7425	probable 2-oxoglutarate-dependent dioxygenase At5g05600	324	gi|1021574410|ref|XP_016178368.1|probable 2-oxoglutarate-dependent dioxygenase At5g05600 [Arachis ipaensis]	XP_016178368	1.67552e-71	100	108
Set2AB_CDS_7433	uncharacterized protein LOC107483632	354	gi|1012110010|ref|XP_015959729.1|uncharacterized protein LOC107483632 [Arachis duranensis]	XP_015959729	1.52174e-25	87.931	58
Set2AB_CDS_7441	histone-lysine N-methyltransferase family member SUVH9-like	375	gi|1012264575|ref|XP_015947018.1|histone-lysine N-methyltransferase family member SUVH9-like [Arachis duranensis]	XP_015947018	2.42463e-69	100	108
Set2AB_CDS_7449	DMR6-LIKE OXYGENASE 2	555	gi|1021574408|ref|XP_016178367.1|protein DMR6-LIKE OXYGENASE 2 [Arachis ipaensis]	XP_016178367	2.07307e-116	99.4565	184
Set2AB_CDS_7457	armadillo repeat-containing 6	366	gi|1021580999|ref|XP_016179858.1|armadillo repeat-containing protein 6 [Arachis ipaensis]	XP_016179858	1.52657e-74	100	121
Set2AB_CDS_7465	LOW QUALITY PROTEIN: sacsin	1806	gi|1191798282|ref|XP_020970416.1|LOW QUALITY PROTEIN: sacsin [Arachis ipaensis]	XP_020970416	0	99.6678	602
Set2AB_CDS_7473	disease resistance RGA1 isoform X1	1512	gi|1191793174|ref|XP_020969070.1|putative disease resistance protein RGA1 isoform X1 [Arachis ipaensis] gi|1191793177|ref|XP_020969071.1| putative disease resistance protein RGA1 isoform X1 [Arachis ipaensis]	XP_020969070, XP_020969071	0	100	503
Set2AB_CDS_7481	pyridine nucleotide-disulfide oxidoreductase domain-containing 2-like	915	gi|1021581364|ref|XP_016180051.1|LOW QUALITY PROTEIN: pyridine nucleotide-disulfide oxidoreductase domain-containing protein 2-like [Arachis ipaensis]	XP_016180051	0	100	304
Set2AB_CDS_7489	probable disease resistance At4g27220	321	gi|1021583728|ref|XP_016181241.1|probable disease resistance protein At4g27220 [Arachis ipaensis]	XP_016181241	6.89883e-38	100	106
Set2AB_CDS_7497	long chain acyl- synthetase 2 isoform X1	1986	gi|1021574392|ref|XP_016178359.1|long chain acyl-CoA synthetase 2 isoform X1 [Arachis ipaensis]	XP_016178359	0	99.5461	661
Set2AB_CDS_7505	isoliquiritigenin 2 -O-methyltransferase	444	gi|1021581013|ref|XP_016179866.1|isoliquiritigenin 2'-O-methyltransferase [Arachis ipaensis]	XP_016179866	1.10382e-88	94.6667	150
Set2AB_CDS_7513	receptor 12	3321	gi|1021575615|ref|XP_016179036.1|receptor-like protein 12 [Arachis ipaensis]	XP_016179036	0	88.8093	1117
Set2AB_CDS_7521	receptor 12	1782	gi|1021575617|ref|XP_016179037.1|receptor-like protein 12 [Arachis ipaensis]	XP_016179037	0	92.0875	594
Set2AB_CDS_7529	LRR receptor-like serine threonine- kinase GSO1	519	gi|1021575611|ref|XP_016179034.1|LRR receptor-like serine/threonine-protein kinase GSO1 [Arachis ipaensis]	XP_016179034	6.93657e-61	100	173
Set2AB_CDS_7537	annexin RJ4	657	gi|1021581160|ref|XP_016179944.1|annexin-like protein RJ4 [Arachis ipaensis]	XP_016179944	2.05496e-156	100	219
Set2AB_CDS_7545	probable uridine nucleosidase 2	417	gi|1021583222|ref|XP_016181000.1|probable uridine nucleosidase 2 [Arachis ipaensis]	XP_016181000	1.18173e-89	100	137
Set2AB_CDS_7553	probable arginine N-methyltransferase 6 isoform X1	348	gi|1012264310|ref|XP_015946945.1|probable protein arginine N-methyltransferase 6 isoform X1 [Arachis duranensis] gi|1012264314|ref|XP_015946946.1| probable protein arginine N-methyltransferase 6 isoform X1 [Arachis duranensis]	XP_015946945, XP_015946946	5.80917e-52	100	85
Set2AB_CDS_7561	G-type lectin S-receptor-like serine threonine- kinase At1g34300	600	gi|1021582252|ref|XP_016180515.1|G-type lectin S-receptor-like serine/threonine-protein kinase At1g34300 [Arachis ipaensis]	XP_016180515	6.93236e-85	100	174
Set2AB_CDS_7569	aladin isoform X2	531	gi|1012264583|ref|XP_015947020.1|aladin isoform X2 [Arachis duranensis]	XP_015947020	7.16261e-102	99.4152	171
Set2AB_CDS_7577	flavin-containing monooxygenase FMO GS-OX-like 2	513	gi|1021581158|ref|XP_016179942.1|flavin-containing monooxygenase FMO GS-OX-like 2 [Arachis ipaensis]	XP_016179942	4.00865e-118	100	171
Set2AB_CDS_7585	uncharacterized protein LOC110275228	534	gi|1193798723|ref|XP_020986569.1|uncharacterized protein LOC110275228 [Arachis duranensis]	XP_020986569	8.48771e-22	89.8305	59
Set2AB_CDS_7593	uncharacterized protein At1g66480	801	gi|1191796842|ref|XP_016179692.2|uncharacterized protein At1g66480 [Arachis ipaensis]	XP_016179692	6.22061e-108	100	236
Set2AB_CDS_7601	G-type lectin S-receptor-like serine threonine- kinase At1g34300	1809	gi|1021582252|ref|XP_016180515.1|G-type lectin S-receptor-like serine/threonine-protein kinase At1g34300 [Arachis ipaensis]	XP_016180515	0	100	602
Set2AB_CDS_7609	nicotinate-nucleotide pyrophosphorylase [carboxylating] chloroplastic isoform X2	465	gi|1021580659|ref|XP_016179690.1|nicotinate-nucleotide pyrophosphorylase [carboxylating], chloroplastic isoform X2 [Arachis ipaensis]	XP_016179690	1.77627e-85	100	154
Set2AB_CDS_7617	probable copper-transporting ATPase HMA5	474	gi|1012264535|ref|XP_015947007.1|probable copper-transporting ATPase HMA5 [Arachis duranensis]	XP_015947007	1.04473e-65	100	148
Set2AB_CDS_7625	uncharacterized protein LOC107620244, partial	624	gi|1021573604|ref|XP_016177921.1|uncharacterized protein LOC107620244, partial [Arachis ipaensis]	XP_016177921	5.3617e-147	99.5192	208
Set2AB_CDS_7633	D-cysteine desulfhydrase mitochondrial isoform X3	549	gi|1191792641|ref|XP_020968948.1|D-cysteine desulfhydrase 2, mitochondrial isoform X3 [Arachis ipaensis]	XP_020968948	2.53948e-114	100	182
Set2AB_CDS_7641	pentatricopeptide repeat-containing At3g06920	2703	gi|1021582722|ref|XP_016180761.1|pentatricopeptide repeat-containing protein At3g06920 [Arachis ipaensis]	XP_016180761	0	100	900
Set2AB_CDS_7649	coilin isoform X2	396	gi|1021581350|ref|XP_016180043.1|coilin isoform X2 [Arachis ipaensis]	XP_016180043	1.19625e-85	100	131
Set2AB_CDS_7657	digalactosyldiacylglycerol synthase chloroplastic	2397	gi|1021581284|ref|XP_016180009.1|digalactosyldiacylglycerol synthase 1, chloroplastic [Arachis ipaensis] gi|354809602|gb|AER42341.1| digalactosyldiacylglycerol synthase 1 [Arachis hypogaea]	XP_016180009, AER42341	0	99.8747	798
Set2AB_CDS_7665	PREDICTED: uncharacterized protein LOC100807520	651	gi|356503848|ref|XP_003520714.1|PREDICTED: uncharacterized protein LOC100807520 [Glycine max] gi|947119749|gb|KRH67998.1| hypothetical protein GLYMA_03G201700 [Glycine max]	XP_003520714, KRH67998	7.98561e-28	64.9215	191
Set2AB_CDS_7673	uncharacterized protein LOC107471360	1536	gi|1012261846|ref|XP_015946299.1|uncharacterized protein LOC107471360 [Arachis duranensis]	XP_015946299	0	99.8043	511
Set2AB_CDS_7681	receptor kinase TMK1	324	gi|1012261760|ref|XP_015946274.1|receptor protein kinase TMK1 [Arachis duranensis]	XP_015946274	5.02725e-65	100	107
Set2AB_CDS_7689	calcium-dependent kinase 26	783	gi|1012261931|ref|XP_015946322.1|calcium-dependent protein kinase 26 [Arachis duranensis]	XP_015946322	0	99.6154	260
Set2AB_CDS_7697	ABC transporter G family member 22 isoform X1	525	gi|1021582452|ref|XP_016180619.1|ABC transporter G family member 22 isoform X1 [Arachis ipaensis]	XP_016180619	8.4329e-55	100	136
Set2AB_CDS_7705	uncharacterized protein LOC107623866	609	gi|1021584796|ref|XP_016181745.1|uncharacterized protein LOC107623866 [Arachis ipaensis]	XP_016181745	1.99592e-89	100	158
Set2AB_CDS_7713	class I heat shock -like	327	gi|1012262159|ref|XP_015946386.1|class I heat shock protein-like [Arachis duranensis]	XP_015946386	3.1836e-56	100	99
Set2AB_CDS_7721	vacuolar fusion CCZ1 homolog B isoform X1	363	gi|1191799030|ref|XP_020970602.1|vacuolar fusion protein CCZ1 homolog B isoform X1 [Arachis ipaensis]	XP_020970602	1.23666e-57	100	93
Set2AB_CDS_7729	vacuolar fusion CCZ1 homolog B isoform X3	894	gi|1012262197|ref|XP_015946396.1|vacuolar fusion protein CCZ1 homolog B isoform X3 [Arachis duranensis]	XP_015946396	0	100	298
Set2AB_CDS_7737	uncharacterized protein LOC110269527	381	gi|1191722503|ref|XP_020973090.1|uncharacterized protein LOC110269527 [Arachis ipaensis]	XP_020973090	1.90823e-21	89.6552	58
Set2AB_CDS_7745	allene oxide chloroplastic	411	gi|1012262212|ref|XP_015946400.1|allene oxide cyclase, chloroplastic [Arachis duranensis]	XP_015946400	7.80447e-52	100	84
Set2AB_CDS_7753	uncharacterized protein LOC107624280 isoform X3	432	gi|1021585842|ref|XP_016182256.1|uncharacterized protein LOC107624280 isoform X3 [Arachis ipaensis]	XP_016182256	3.27041e-97	100	143
Set2AB_CDS_7761	SCY1 2 isoform X1	1062	gi|1021581492|ref|XP_016180119.1|SCY1-like protein 2 isoform X1 [Arachis ipaensis] gi|1021581494|ref|XP_016180120.1| SCY1-like protein 2 isoform X2 [Arachis ipaensis]	XP_016180119, XP_016180120	0	100	340
Set2AB_CDS_7769	probable acyl-activating enzyme peroxisomal isoform X3	591	gi|1012259994|ref|XP_015945841.1|probable acyl-activating enzyme 17, peroxisomal isoform X3 [Arachis duranensis]	XP_015945841	1.35661e-134	100	196
Set2AB_CDS_7777	phospholipid-transporting ATPase 9	438	gi|1012259687|ref|XP_015945766.1|putative phospholipid-transporting ATPase 9 [Arachis duranensis]	XP_015945766	1.78857e-74	100	134
Set2AB_CDS_7785	agamous-like MADS-box AGL16	354	gi|1021526472|ref|XP_016206709.1|agamous-like MADS-box protein AGL16 [Arachis ipaensis]	XP_016206709	4.83357e-25	91.3793	58
Set2AB_CDS_7793	cation H(+) antiporter 19-like	333	gi|1021497088|ref|XP_016191614.1|cation/H(+) antiporter 19-like [Arachis ipaensis]	XP_016191614	4.21451e-20	95.8333	48
Set2AB_CDS_7801	glycosyltransferase family 64 C4	312	gi|1012254746|ref|XP_015944550.1|glycosyltransferase family 64 protein C4 [Arachis duranensis]	XP_015944550	2.96308e-66	100	103
Set2AB_CDS_7809	small GTPase LIP1	996	gi|1021585326|ref|XP_016181997.1|small GTPase LIP1 [Arachis ipaensis]	XP_016181997	0	100	331
Set2AB_CDS_7817	probable 20S rRNA accumulation 4	561	gi|1021584455|ref|XP_016181589.1|probable 20S rRNA accumulation protein 4 [Arachis ipaensis]	XP_016181589	1.46022e-123	100	186
Set2AB_CDS_7825	heat shock 70 kDa mitochondrial-like	1476	gi|1193811720|ref|XP_015943438.2|LOW QUALITY PROTEIN: heat shock 70 kDa protein, mitochondrial-like [Arachis duranensis]	XP_015943438	0	100	491
Set2AB_CDS_7833	uncharacterized protein At5g39570 isoform X1	1068	gi|1021584515|ref|XP_016181615.1|uncharacterized protein At5g39570 isoform X1 [Arachis ipaensis]	XP_016181615	5.78923e-168	99.3884	327
Set2AB_CDS_7841	receptor kinase HAIKU2	303	gi|1021582885|ref|XP_016180838.1|receptor-like protein kinase HAIKU2 [Arachis ipaensis]	XP_016180838	3.77582e-21	100	100
Set2AB_CDS_7849	phosphoglycerate mutase 1 isoform X2	306	gi|1012250925|ref|XP_015943579.1|phosphoglycerate mutase-like protein 1 isoform X2 [Arachis duranensis]	XP_015943579	6.45168e-68	100	101
Set2AB_CDS_7857	uncharacterized protein LOC109814079	312	gi|1150096420|ref|XP_020234009.1|uncharacterized protein LOC109814079 [Cajanus cajan] gi|1012337176|gb|KYP48457.1| hypothetical protein KK1_029832 [Cajanus cajan]	XP_020234009, KYP48457	8.09728e-22	83.3333	72
Set2AB_CDS_7865	FAR1-RELATED SEQUENCE 5-like	318	gi|1021531028|ref|XP_016162469.1|protein FAR1-RELATED SEQUENCE 5-like [Arachis ipaensis]	XP_016162469	4.07134e-71	98.1132	106
Set2AB_CDS_7873	pentatricopeptide repeat-containing mitochondrial-like	516	gi|1191795168|ref|XP_020969494.1|pentatricopeptide repeat-containing protein At1g55890, mitochondrial-like [Arachis ipaensis]	XP_020969494	1.00416e-117	98.2558	172
Set2AB_CDS_7881	uncharacterized protein LOC107623048	519	gi|1021582541|ref|XP_016180665.1|uncharacterized protein LOC107623048 [Arachis ipaensis]	XP_016180665	7.73547e-101	100	172
Set2AB_CDS_7889	fatty acid amide hydrolase	1821	gi|1021581991|ref|XP_016180381.1|fatty acid amide hydrolase [Arachis ipaensis]	XP_016180381	0	100	606
Set2AB_CDS_7897	uncharacterized protein LOC107620714	696	gi|1191797926|ref|XP_016178326.2|uncharacterized protein LOC107620714 [Arachis ipaensis]	XP_016178326	1.59156e-156	100	232
Set2AB_CDS_7905	N/A	537	No Blast Hit
Set2AB_CDS_7913	aquaporin TIP4-1	390	gi|1012259382|ref|XP_015945689.1|aquaporin TIP4-1 [Arachis duranensis]	XP_015945689	6.64846e-85	100	129
Set2AB_CDS_7921	carotenoid 9,10(9 ,10 )-cleavage dioxygenase 1	345	gi|1191796928|ref|XP_016179282.2|carotenoid 9,10(9',10')-cleavage dioxygenase 1 [Arachis ipaensis]	XP_016179282	1.61731e-73	99.1304	115
Set2AB_CDS_7929	chaperone dnaJ mitochondrial isoform X4	483	gi|1021581082|ref|XP_016179903.1|chaperone protein dnaJ 1, mitochondrial isoform X4 [Arachis ipaensis]	XP_016179903	3.51734e-39	100	103
Set2AB_CDS_7937	uncharacterized protein LOC107622830	633	gi|1021581947|ref|XP_016180359.1|uncharacterized protein LOC107622830 [Arachis ipaensis]	XP_016180359	3.13517e-93	100	210
Set2AB_CDS_7945	potassium transporter 2	1299	gi|1021582041|ref|XP_016180409.1|potassium transporter 2 [Arachis ipaensis] gi|1021582043|ref|XP_016180410.1| potassium transporter 2 [Arachis ipaensis] gi|1021582045|ref|XP_016180411.1| potassium transporter 2 [Arachis ipaensis] gi|1021582047|ref|XP_016180412.1| potassium transporter 2 [Arachis ipaensis] gi|1021582051|ref|XP_016180414.1| potassium transporter 2 [Arachis ipaensis] gi|1191795546|r…	XP_016180409, XP_016180410, XP_016180411, XP_016180412, XP_016180414, XP_020969582, XP_020969583, XP_020969584, XP_020969585, XP_020969586	0	100	418
Set2AB_CDS_7953	mini-chromosome maintenance complex-binding isoform X2	483	gi|1012256935|ref|XP_015945085.1|mini-chromosome maintenance complex-binding protein isoform X2 [Arachis duranensis]	XP_015945085	3.32103e-98	99.3007	143
Set2AB_CDS_7961	uncharacterized protein LOC107623370	1308	gi|1021583421|ref|XP_016181089.1|uncharacterized protein LOC107623370 [Arachis ipaensis]	XP_016181089	0	99.7701	435
Set2AB_CDS_7969	quinone oxidoreductase 2 homolog	330	gi|1021584284|ref|XP_016181510.1|quinone oxidoreductase-like protein 2 homolog [Arachis ipaensis]	XP_016181510	4.69974e-69	100	109
Set2AB_CDS_7977	cytochrome P450 714A1	420	gi|1191792489|ref|XP_020968908.1|cytochrome P450 714A1 [Arachis ipaensis]	XP_020968908	4.92516e-95	100	139
Set2AB_CDS_7985	uncharacterized protein LOC107623539 isoform X2	405	gi|1021583925|ref|XP_016181345.1|uncharacterized protein LOC107623539 isoform X2 [Arachis ipaensis]	XP_016181345	5.51866e-77	100	134
Set2AB_CDS_7993	inositol transporter 1	990	gi|1021584577|ref|XP_016181645.1|inositol transporter 1 [Arachis ipaensis]	XP_016181645	0	100	316
Set2AB_CDS_8001	transcription factor TGA1-like	1089	gi|1012252960|ref|XP_015944119.1|LOW QUALITY PROTEIN: transcription factor TGA1-like [Arachis duranensis]	XP_015944119	0	94.2935	368
Set2AB_CDS_8009	kinesin KIN-5C	306	gi|1021529576|ref|XP_016161763.1|LOW QUALITY PROTEIN: kinesin-like protein KIN-5C [Arachis ipaensis]	XP_016161763	3.27771e-52	97.9167	96
Set2AB_CDS_8017	hypothetical protein CISIN_1g000823mg	300	gi|641833630|gb|KDO52640.1|hypothetical protein CISIN_1g000823mg [Citrus sinensis]	KDO52640	4.74984e-47	94.5055	91
Set2AB_CDS_8025	proteasome subunit beta type-5	648	gi|1021583966|ref|XP_016181366.1|proteasome subunit beta type-5 [Arachis ipaensis] gi|1021583968|ref|XP_016181367.1| proteasome subunit beta type-5 [Arachis ipaensis] gi|1021583970|ref|XP_016181368.1| proteasome subunit beta type-5 [Arachis ipaensis]	XP_016181366, XP_016181367, XP_016181368	7.97039e-114	100	164
Set2AB_CDS_8033	uncharacterized protein LOC107623609	489	gi|1021584113|ref|XP_016181424.1|uncharacterized protein LOC107623609 [Arachis ipaensis]	XP_016181424	6.2917e-89	99.3197	147
Set2AB_CDS_8041	TATA-binding -associated factor BTAF1-like	447	gi|1193747869|ref|XP_015953119.2|LOW QUALITY PROTEIN: TATA-binding protein-associated factor BTAF1-like [Arachis duranensis]	XP_015953119	1.7883e-92	97.973	148
Set2AB_CDS_8049	cycloeucalenol cycloisomerase isoform X5	828	gi|1191791489|ref|XP_020968699.1|cycloeucalenol cycloisomerase isoform X5 [Arachis ipaensis] gi|1191791491|ref|XP_020968700.1| cycloeucalenol cycloisomerase isoform X5 [Arachis ipaensis]	XP_020968699, XP_020968700	0	100	275
Set2AB_CDS_8057	CELLULOSE SYNTHASE INTERACTIVE 1	300	gi|1012252868|ref|XP_015944096.1|protein CELLULOSE SYNTHASE INTERACTIVE 1 [Arachis duranensis] gi|1012252872|ref|XP_015944097.1| protein CELLULOSE SYNTHASE INTERACTIVE 1 [Arachis duranensis] gi|1193810819|ref|XP_020989455.1| protein CELLULOSE SYNTHASE INTERACTIVE 1 [Arachis duranensis]	XP_015944096, XP_015944097, XP_020989455	1.08987e-55	100	99
Set2AB_CDS_8065	pentatricopeptide repeat-containing mitochondrial	870	gi|1021573882|ref|XP_016178083.1|pentatricopeptide repeat-containing protein At3g62470, mitochondrial [Arachis ipaensis]	XP_016178083	0	100	290
Set2AB_CDS_8073	uncharacterized protein LOC107482927	342	gi|1193757210|ref|XP_020995583.1|uncharacterized protein LOC107482927 [Arachis duranensis]	XP_020995583	3.11015e-51	88.3495	103
Set2AB_CDS_8081	N/A	336	No Blast Hit
Set2AB_CDS_8089	N/A	366	No Blast Hit
Set2AB_CDS_8097	pentatricopeptide repeat-containing At2g22070-like	696	gi|1191797199|ref|XP_020969960.1|pentatricopeptide repeat-containing protein At2g22070-like [Arachis ipaensis]	XP_020969960	7.11269e-153	100	232
Set2AB_CDS_8105	receptor kinase FERONIA	2709	gi|1021581774|ref|XP_016180270.1|receptor-like protein kinase FERONIA [Arachis ipaensis]	XP_016180270	0	100	874
Set2AB_CDS_8113	NLP9 isoform X7	990	gi|1191799524|ref|XP_020970721.1|protein NLP9 isoform X7 [Arachis ipaensis]	XP_020970721	0	99.697	330
Set2AB_CDS_8121	lanC GCL1	357	gi|1021582497|ref|XP_016180643.1|lanC-like protein GCL1 [Arachis ipaensis]	XP_016180643	6.9645e-77	100	119
Set2AB_CDS_8129	homeobox-leucine zipper ATHB-6 isoform X1	1077	gi|1021583083|ref|XP_016180931.1|homeobox-leucine zipper protein ATHB-6 isoform X1 [Arachis ipaensis]	XP_016180931	0	100	358
Set2AB_CDS_8137	probable E3 ubiquitin- ligase XERICO	429	gi|1021583576|ref|XP_016181170.1|probable E3 ubiquitin-protein ligase XERICO [Arachis ipaensis]	XP_016181170	4.92513e-69	100	142
Set2AB_CDS_8145	CBL-interacting kinase 2	570	gi|1021584754|ref|XP_016181723.1|CBL-interacting protein kinase 2 [Arachis ipaensis] gi|1021584756|ref|XP_016181724.1| CBL-interacting protein kinase 2 [Arachis ipaensis] gi|1021584758|ref|XP_016181726.1| CBL-interacting protein kinase 2 [Arachis ipaensis]	XP_016181723, XP_016181724, XP_016181726	4.49781e-133	100	190
Set2AB_CDS_8153	ANTHESIS POMOTING FACTOR 1-like	543	gi|1021582470|ref|XP_016180629.1|protein ANTHESIS POMOTING FACTOR 1-like [Arachis ipaensis]	XP_016180629	1.45016e-129	100	180
Set2AB_CDS_8161	uncharacterized protein C23H3.12c	462	gi|1012252972|ref|XP_015944122.1|uncharacterized protein C23H3.12c [Arachis duranensis]	XP_015944122	1.44751e-78	100	139
Set2AB_CDS_8169	N/A	309	No Blast Hit
Set2AB_CDS_8177	uncharacterized protein LOC107623826	636	gi|1191791472|ref|XP_020968693.1|uncharacterized protein LOC107623826 [Arachis ipaensis]	XP_020968693	5.64126e-106	100	190
Set2AB_CDS_8185	N/A	324	No Blast Hit
Set2AB_CDS_8193	CCA tRNA nucleotidyltransferase 2 isoform X5	510	gi|1021581824|ref|XP_016180298.1|putative CCA tRNA nucleotidyltransferase 2 isoform X5 [Arachis ipaensis]	XP_016180298	1.85316e-111	99.4083	169
Set2AB_CDS_8201	thyroid adenoma-associated homolog	399	gi|1012261040|ref|XP_015946098.1|thyroid adenoma-associated protein homolog [Arachis duranensis]	XP_015946098	6.68121e-18	100	70
Set2AB_CDS_8209	disease resistance RPP13 1 isoform X1	819	gi|1191794643|ref|XP_020969367.1|putative disease resistance RPP13-like protein 1 isoform X1 [Arachis ipaensis]	XP_020969367	0	100	273
Set2AB_CDS_8217	protein FEZ-like	462	gi|1191798149|ref|XP_020970347.1|protein FEZ-like [Arachis ipaensis]	XP_020970347	1.80054e-64	100	154
Set2AB_CDS_8225	protein VACUOLELESS1	399	gi|1193811694|ref|XP_020989810.1|protein VACUOLELESS1 [Arachis duranensis] gi|1193811696|ref|XP_015943658.2| protein VACUOLELESS1 [Arachis duranensis]	XP_020989810, XP_015943658	2.89948e-71	100	132
Set2AB_CDS_8233	UDP-glucose:glyco glucosyltransferase isoform X2	312	gi|1021580902|ref|XP_016179810.1|UDP-glucose:glycoprotein glucosyltransferase isoform X2 [Arachis ipaensis]	XP_016179810	1.7499e-44	99.0291	103
Set2AB_CDS_8241	3-hydroxyisobutyryl- hydrolase 5	309	gi|1191770836|ref|XP_020963426.1|3-hydroxyisobutyryl-CoA hydrolase-like protein 5 [Arachis ipaensis]	XP_020963426	2.08633e-18	97.2973	37
Set2AB_CDS_8249	WD repeat-containing 55 isoform X1	1071	gi|1021584342|ref|XP_016181539.1|WD repeat-containing protein 55 isoform X1 [Arachis ipaensis]	XP_016181539	0	99.7191	356
Set2AB_CDS_8257	golgin subfamily B member 1 isoform X2	423	gi|1021581329|ref|XP_016180032.1|golgin subfamily B member 1 isoform X2 [Arachis ipaensis] gi|1191794443|ref|XP_020969331.1| golgin subfamily B member 1 isoform X2 [Arachis ipaensis]	XP_016180032, XP_020969331	7.11454e-62	100	140
Set2AB_CDS_8265	TRANSPORT INHIBITOR RESPONSE 1-like	303	gi|1191786866|ref|XP_020967452.1|protein TRANSPORT INHIBITOR RESPONSE 1-like [Arachis ipaensis]	XP_020967452	2.06915e-55	94.7368	95
Set2AB_CDS_8273	helicase-like transcription factor	378	gi|1021585435|ref|XP_016182056.1|helicase-like transcription factor [Arachis ipaensis] gi|1021585437|ref|XP_016182057.1| helicase-like transcription factor [Arachis ipaensis]	XP_016182056, XP_016182057	8.47033e-88	100	125
Set2AB_CDS_8281	probable pectate lyase 5	1155	gi|1021585169|ref|XP_016181922.1|probable pectate lyase 5 [Arachis ipaensis]	XP_016181922	0	100	338
Set2AB_CDS_8289	very-long-chain 3-oxoacyl- reductase 1	636	gi|1191798708|ref|XP_020970531.1|very-long-chain 3-oxoacyl-CoA reductase 1 [Arachis ipaensis]	XP_020970531	1.67401e-125	100	212
Set2AB_CDS_8297	uncharacterized protein LOC107468989	363	gi|1012251936|ref|XP_015943853.1|uncharacterized protein LOC107468989 [Arachis duranensis]	XP_015943853	1.02923e-50	96.6667	120
Set2AB_CDS_8305	FAR1-RELATED SEQUENCE 5-like	486	gi|1193745256|ref|XP_015956157.2|protein FAR1-RELATED SEQUENCE 5-like [Arachis duranensis]	XP_015956157	1.14389e-87	87.5776	161
Set2AB_CDS_8313	regulator of G- signaling 1 isoform X1	1074	gi|1012251986|ref|XP_015943870.1|regulator of G-protein signaling 1 isoform X1 [Arachis duranensis] gi|1021581321|ref|XP_016180029.1| regulator of G-protein signaling 1 isoform X1 [Arachis ipaensis]	XP_015943870, XP_016180029	0	100	340
Set2AB_CDS_8321	N/A	357	No Blast Hit
Set2AB_CDS_8329	serine arginine-rich splicing factor SR34A isoform X1	318	gi|1012255475|ref|XP_015944742.1|serine/arginine-rich splicing factor SR34A [Arachis duranensis] gi|1021582724|ref|XP_016180762.1| serine/arginine-rich splicing factor SR34A isoform X1 [Arachis ipaensis] gi|1021582726|ref|XP_016180763.1| serine/arginine-rich splicing factor SR34A isoform X1 [Arachis ipaensis] gi|1191791721|ref|XP_020968755.1| serine/arginine-rich splicing factor SR34A isoform X1 …	XP_015944742, XP_016180762, XP_016180763, XP_020968755	6.23499e-52	100	83
Set2AB_CDS_8337	LOW QUALITY PROTEIN: uncharacterized protein LOC107623515	1587	gi|1191798886|ref|XP_016181311.2|LOW QUALITY PROTEIN: uncharacterized protein LOC107623515 [Arachis ipaensis]	XP_016181311	0	99.6219	529
Set2AB_CDS_8345	uncharacterized protein LOC107621616	657	gi|1021575808|ref|XP_016179137.1|uncharacterized protein LOC107621616 [Arachis ipaensis]	XP_016179137	2.60235e-149	100	218
Set2AB_CDS_8353	plasma membrane H+	315	gi|170292|gb|AAA34096.1|plasma membrane H+ ATPase, partial [Nicotiana plumbaginifolia]	AAA34096	7.17653e-51	98.8235	85
Set2AB_CDS_8361	apyrase 2	636	gi|1021582553|ref|XP_016180672.1|apyrase 2 [Arachis ipaensis]	XP_016180672	2.26983e-136	100	212
Set2AB_CDS_8369	NAC domain-containing 100 isoform X2	495	gi|1021582557|ref|XP_016180674.1|NAC domain-containing protein 100 isoform X2 [Arachis ipaensis]	XP_016180674	7.59175e-107	100	149
Set2AB_CDS_8377	DNA ligase 1 isoform X2	561	gi|1193812139|ref|XP_020989923.1|DNA ligase 1 isoform X2 [Arachis duranensis] gi|1193812141|ref|XP_020989924.1| DNA ligase 1 isoform X2 [Arachis duranensis]	XP_020989923, XP_020989924	1.00014e-34	100	103
Set2AB_CDS_8385	uncharacterized protein LOC107624132 isoform X1	795	gi|1021585481|ref|XP_016182081.1|uncharacterized protein LOC107624132 isoform X1 [Arachis ipaensis]	XP_016182081	4.85196e-179	100	264
Set2AB_CDS_8393	uncharacterized protein LOC107623907	810	gi|1021584896|ref|XP_016181793.1|uncharacterized protein LOC107623907 [Arachis ipaensis]	XP_016181793	9.83504e-173	100	269
Set2AB_CDS_8401	glucan endo-1,3-beta-glucosidase 8 isoform X1	621	gi|1021581518|ref|XP_016180134.1|glucan endo-1,3-beta-glucosidase 8 isoform X1 [Arachis ipaensis] gi|1191791144|ref|XP_020968605.1| glucan endo-1,3-beta-glucosidase 8 isoform X1 [Arachis ipaensis]	XP_016180134, XP_020968605	5.3911e-143	100	207
Set2AB_CDS_8409	BUD13 homolog isoform X1	846	gi|1191794151|ref|XP_020969261.1|BUD13 homolog isoform X1 [Arachis ipaensis] gi|1191794153|ref|XP_020969262.1| BUD13 homolog isoform X1 [Arachis ipaensis] gi|1191794155|ref|XP_020969263.1| BUD13 homolog isoform X1 [Arachis ipaensis]	XP_020969261, XP_020969262, XP_020969263	6.89119e-145	100	281
Set2AB_CDS_8417	histone-lysine N-methyltransferase SUVR3 isoform X2	1029	gi|1021584331|ref|XP_016181536.1|histone-lysine N-methyltransferase SUVR3 isoform X2 [Arachis ipaensis]	XP_016181536	0	99.7076	342
Set2AB_CDS_8425	replication factor C subunit 3	1065	gi|1021583319|ref|XP_016181036.1|replication factor C subunit 3 [Arachis ipaensis] gi|1021583321|ref|XP_016181038.1| replication factor C subunit 3 [Arachis ipaensis] gi|1021583323|ref|XP_016181039.1| replication factor C subunit 3 [Arachis ipaensis] gi|1191791692|ref|XP_020968748.1| replication factor C subunit 3 [Arachis ipaensis] gi|1191791694|ref|XP_020968749.1| replication factor C subunit 3…	XP_016181036, XP_016181038, XP_016181039, XP_020968748, XP_020968749	0	100	354
Set2AB_CDS_8433	cationic amino acid transporter vacuolar isoform X2	402	gi|1021580847|ref|XP_016179781.1|cationic amino acid transporter 2, vacuolar isoform X2 [Arachis ipaensis]	XP_016179781	5.05948e-73	100	120
Set2AB_CDS_8441	uncharacterized protein LOC107623488 isoform X2	423	gi|1021583756|ref|XP_016181256.1|uncharacterized protein LOC107623488 isoform X2 [Arachis ipaensis]	XP_016181256	3.04085e-91	98.5816	141
Set2AB_CDS_8449	uncharacterized protein LOC107471729	480	gi|1012263339|ref|XP_015946706.1|uncharacterized protein LOC107471729 [Arachis duranensis] gi|1021575745|ref|XP_016179104.1| uncharacterized protein LOC107621584 [Arachis ipaensis]	XP_015946706, XP_016179104	2.82644e-111	100	159
Set2AB_CDS_8457	uncharacterized protein LOC107621282	693	gi|1191798216|ref|XP_020970384.1|uncharacterized protein LOC107621282 [Arachis ipaensis]	XP_020970384	4.74572e-133	91.4798	223
Set2AB_CDS_8465	cytochrome c1- heme mitochondrial	915	gi|1012262800|ref|XP_015946554.1|cytochrome c1-2, heme protein, mitochondrial [Arachis duranensis] gi|1021581213|ref|XP_016179972.1| cytochrome c1-2, heme protein, mitochondrial [Arachis ipaensis] gi|1021581215|ref|XP_016179973.1| cytochrome c1-2, heme protein, mitochondrial [Arachis ipaensis] gi|1193811940|ref|XP_020989877.1| cytochrome c1-2, heme protein, mitochondrial [Arachis duranensis]	XP_015946554, XP_016179972, XP_016179973, XP_020989877	0	99.6711	304
Set2AB_CDS_8473	F-box kelch-repeat At3g23880	330	gi|1021583615|ref|XP_016181189.1|F-box/kelch-repeat protein At3g23880 [Arachis ipaensis]	XP_016181189	8.75925e-71	98.1818	110
Set2AB_CDS_8481	lysine histidine transporter 1	1455	gi|1021586406|ref|XP_016182515.1|lysine histidine transporter 1 [Arachis ipaensis]	XP_016182515	0	99.7758	446
Set2AB_CDS_8489	glucose-6-phosphate 1- cytoplasmic	657	gi|1021581272|ref|XP_016180003.1|glucose-6-phosphate 1-dehydrogenase, cytoplasmic [Arachis ipaensis] gi|1021581274|ref|XP_016180004.1| glucose-6-phosphate 1-dehydrogenase, cytoplasmic [Arachis ipaensis]	XP_016180003, XP_016180004	7.20817e-146	100	209
Set2AB_CDS_8497	syntaxin-124-like isoform X2	303	gi|1191765104|ref|XP_020961998.1|syntaxin-124-like isoform X2 [Arachis ipaensis]	XP_020961998	7.38402e-53	90	100
Set2AB_CDS_8505	pentatricopeptide repeat-containing At4g13650	678	gi|1191791141|ref|XP_020968604.1|pentatricopeptide repeat-containing protein At4g13650 [Arachis ipaensis]	XP_020968604	3.66918e-159	99.5575	226
Set2AB_CDS_8513	transcriptional corepressor LEUNIG-like isoform X2	1539	gi|1021585820|ref|XP_016182247.1|transcriptional corepressor LEUNIG-like isoform X2 [Arachis ipaensis]	XP_016182247	0	100	512
Set2AB_CDS_8521	sodium pyruvate cotransporter chloroplastic isoform X2	663	gi|1021583369|ref|XP_016181063.1|sodium/pyruvate cotransporter BASS2, chloroplastic isoform X2 [Arachis ipaensis]	XP_016181063	1.12172e-126	100	211
Set2AB_CDS_8529	NF-X1-type zinc finger	900	gi|1012253872|ref|XP_015944339.1|NF-X1-type zinc finger protein NFXL2, partial [Arachis duranensis]	XP_015944339	0	99.3311	299
Set2AB_CDS_8537	NF-X1-type zinc finger NFXL2	336	gi|1021573946|ref|XP_016178120.1|LOW QUALITY PROTEIN: NF-X1-type zinc finger protein NFXL2 [Arachis ipaensis]	XP_016178120	1.13691e-40	100	111
Set2AB_CDS_8545	phosphoinositide phospholipase C 6 isoform X1	1080	gi|1021583547|ref|XP_016181154.1|phosphoinositide phospholipase C 6 isoform X1 [Arachis ipaensis]	XP_016181154	0	100	359
Set2AB_CDS_8553	outer envelope mitochondrial isoform X2	1488	gi|1021585637|ref|XP_016182165.1|outer envelope protein 64, mitochondrial isoform X2 [Arachis ipaensis]	XP_016182165	0	99.798	495
Set2AB_CDS_8561	WAT1-related At1g68170-like	951	gi|1021573394|ref|XP_016177803.1|WAT1-related protein At1g68170-like [Arachis ipaensis]	XP_016177803	0	100	316
Set2AB_CDS_8569	G-box-binding factor 4 isoform X1	345	gi|1021585969|ref|XP_016182310.1|G-box-binding factor 4 isoform X1 [Arachis ipaensis]	XP_016182310	1.05646e-60	99.1304	115
Set2AB_CDS_8577	copper-transporting ATPase chloroplastic	450	gi|1012250302|ref|XP_015943398.1|copper-transporting ATPase PAA1, chloroplastic [Arachis duranensis]	XP_015943398	1.50762e-93	100	149
Set2AB_CDS_8585	putative actin 7, partial	342	gi|590122328|gb|AHL27117.1|putative actin 7, partial [Taraxacum officinale] gi|590122336|gb|AHL27121.1| putative actin 7, partial [Crepis neglecta] gi|590122340|gb|AHL27123.1| putative actin 7, partial [Lactuca sativa] gi|590122344|gb|AHL27125.1| putative actin 7, partial [Lactuca sativa]	AHL27117, AHL27121, AHL27123, AHL27125	9.58198e-79	100	114
Set2AB_CDS_8593	probable phosphatase 2C BIPP2C1 isoform X1	585	gi|1021580755|ref|XP_016179731.1|probable protein phosphatase 2C BIPP2C1 isoform X1 [Arachis ipaensis]	XP_016179731	8.58576e-134	100	194
Set2AB_CDS_8601	soyasaponin III rhamnosyltransferase	1431	gi|1021578907|ref|XP_016179648.1|soyasaponin III rhamnosyltransferase [Arachis ipaensis]	XP_016179648	0	99.5798	476
Set2AB_CDS_8609	CD2 antigen cytoplasmic tail-binding 2 isoform X1	1236	gi|1021584293|ref|XP_016181514.1|CD2 antigen cytoplasmic tail-binding protein 2 isoform X1 [Arachis ipaensis]	XP_016181514	0	100	411
Set2AB_CDS_8617	phosphatidylserine decarboxylase proenzyme 2 isoform X2	1902	gi|1021582270|ref|XP_016180524.1|phosphatidylserine decarboxylase proenzyme 2 isoform X2 [Arachis ipaensis]	XP_016180524	0	99.5146	618
Set2AB_CDS_8625	aminotransferase ALD1-like	369	gi|1012249896|ref|XP_015943305.1|aminotransferase ALD1-like [Arachis duranensis]	XP_015943305	4.2239e-81	100	123
Set2AB_CDS_8633	WAT1-related At1g68170 isoform X1	420	gi|1021583570|ref|XP_016181167.1|WAT1-related protein At1g68170 isoform X1 [Arachis ipaensis] gi|1021583572|ref|XP_016181168.1| WAT1-related protein At1g68170 isoform X1 [Arachis ipaensis]	XP_016181167, XP_016181168	4.90939e-85	100	139
Set2AB_CDS_8641	FHA domain-containing PS1	351	gi|1021584988|ref|XP_016181840.1|FHA domain-containing protein PS1 [Arachis ipaensis]	XP_016181840	3.11035e-56	100	95
Set2AB_CDS_8649	monofunctional riboflavin biosynthesis RIBA chloroplastic isoform X2	390	gi|1193792030|ref|XP_020984811.1|monofunctional riboflavin biosynthesis protein RIBA 3, chloroplastic isoform X2 [Arachis duranensis]	XP_020984811	7.62317e-29	91.5493	71
Set2AB_CDS_8657	N/A	330	No Blast Hit
Set2AB_CDS_8665	monofunctional riboflavin biosynthesis RIBA chloroplastic isoform X2	390	gi|1193792030|ref|XP_020984811.1|monofunctional riboflavin biosynthesis protein RIBA 3, chloroplastic isoform X2 [Arachis duranensis]	XP_020984811	7.62317e-29	91.5493	71
Set2AB_CDS_8673	BTB POZ domain-containing At2g13690	327	gi|1021584130|ref|XP_016181433.1|BTB/POZ domain-containing protein At2g13690 [Arachis ipaensis]	XP_016181433	1.69637e-44	100	95
Set2AB_CDS_8681	phosphatidylinositol 4-kinase beta 1 isoform X2	426	gi|1021581302|ref|XP_016180019.1|phosphatidylinositol 4-kinase beta 1 isoform X2 [Arachis ipaensis]	XP_016180019	1.01875e-64	100	141
Set2AB_CDS_8689	uncharacterized protein At1g32220, chloroplastic	399	gi|1021583156|ref|XP_016180968.1|uncharacterized protein At1g32220, chloroplastic [Arachis ipaensis]	XP_016180968	1.16361e-69	100	127
Set2AB_CDS_8697	glutamate receptor -like	1062	gi|1021582712|ref|XP_016180756.1|glutamate receptor 2.9-like [Arachis ipaensis]	XP_016180756	0	100	340
Set2AB_CDS_8705	zinc finger CONSTANS-LIKE 4	984	gi|1021583130|ref|XP_016180957.1|zinc finger protein CONSTANS-LIKE 4 [Arachis ipaensis]	XP_016180957	0	100	327
Set2AB_CDS_8713	uncharacterized protein LOC107470595	333	gi|1012258569|ref|XP_015945483.1|uncharacterized protein LOC107470595 [Arachis duranensis]	XP_015945483	4.05376e-66	100	110
Set2AB_CDS_8721	uncharacterized protein LOC107624134	303	gi|1191798053|ref|XP_020970304.1|uncharacterized protein LOC107624134 [Arachis ipaensis]	XP_020970304	2.65724e-30	97	100
Set2AB_CDS_8729	dof zinc finger -like	786	gi|1021585772|ref|XP_016182222.1|dof zinc finger protein DOF5.4-like [Arachis ipaensis]	XP_016182222	3.6338e-61	100	119
Set2AB_CDS_8737	WD repeat and HMG-box DNA-binding 1	840	gi|1193804755|ref|XP_015945919.2|WD repeat and HMG-box DNA-binding protein 1 [Arachis duranensis]	XP_015945919	0	100	267
Set2AB_CDS_8745	probable galacturonosyltransferase 11	1605	gi|1021583018|ref|XP_016180899.1|probable galacturonosyltransferase 11 [Arachis ipaensis]	XP_016180899	0	99.8069	518
Set2AB_CDS_8753	fasciclin-like arabinogalactan 1	426	gi|1021574950|ref|XP_016178656.1|fasciclin-like arabinogalactan protein 1 [Arachis ipaensis]	XP_016178656	1.53645e-28	98.2759	58
Set2AB_CDS_8761	MOTHER of FT and TFL1 homolog 2	537	gi|1021576187|ref|XP_016179304.1|protein MOTHER of FT and TFL1 homolog 2 [Arachis ipaensis]	XP_016179304	3.7756e-126	99.4382	178
Set2AB_CDS_8769	uncharacterized protein LOC107623086	348	gi|1021582635|ref|XP_016180713.1|uncharacterized protein LOC107623086 [Arachis ipaensis]	XP_016180713	4.72618e-71	100	115
Set2AB_CDS_8777	probable serine threonine- kinase abkC	1152	gi|1021583106|ref|XP_016180944.1|probable serine/threonine-protein kinase abkC [Arachis ipaensis]	XP_016180944	0	99.4792	384
Set2AB_CDS_8785	calmodulin-binding 60 C	1350	gi|1021582603|ref|XP_016180696.1|calmodulin-binding protein 60 C [Arachis ipaensis]	XP_016180696	0	100	446
Set2AB_CDS_8793	glycine-rich cell wall structural	441	gi|1021585199|ref|XP_016181938.1|glycine-rich cell wall structural protein 1.0 [Arachis ipaensis]	XP_016181938	1.85678e-27	100	134
Set2AB_CDS_8801	receptor-like serine threonine- kinase SD1-8 isoform X4	321	gi|1191797303|ref|XP_020969986.1|receptor-like serine/threonine-protein kinase SD1-8 isoform X4 [Arachis ipaensis]	XP_020969986	4.45544e-51	96.875	96
Set2AB_CDS_8809	receptor-like serine threonine- kinase SD1-8 isoform X2	327	gi|1021575550|ref|XP_016179003.1|receptor-like serine/threonine-protein kinase SD1-8 isoform X2 [Arachis ipaensis]	XP_016179003	2.15382e-68	99.0826	109
Set2AB_CDS_8817	G-type lectin S-receptor-like serine threonine- kinase At1g11330	1434	gi|1191798665|ref|XP_020970516.1|G-type lectin S-receptor-like serine/threonine-protein kinase At1g11330 [Arachis ipaensis]	XP_020970516	0	97.0894	481
Set2AB_CDS_8825	plasma membrane ATPase	306	gi|1012114357|ref|XP_015960786.1|plasma membrane ATPase [Arachis duranensis]	XP_015960786	5.32617e-41	92.7711	83
Set2AB_CDS_8833	G-type lectin S-receptor-like serine threonine- kinase At1g11330	1299	gi|1191794186|ref|XP_016179608.2|G-type lectin S-receptor-like serine/threonine-protein kinase At1g11330 [Arachis ipaensis]	XP_016179608	0	94.8113	424
Set2AB_CDS_8841	splicing factor U2af large subunit B	1050	gi|1012250692|ref|XP_015943508.1|splicing factor U2af large subunit B [Arachis duranensis]	XP_015943508	0	99.41	339
Set2AB_CDS_8849	acetolactate synthase chloroplastic	543	gi|1021583265|ref|XP_016181016.1|acetolactate synthase 3, chloroplastic [Arachis ipaensis]	XP_016181016	1.20636e-121	100	181
Set2AB_CDS_8857	uncharacterized protein At4g04980-like	441	gi|1191728315|ref|XP_020974517.1|uncharacterized protein At4g04980-like [Arachis ipaensis]	XP_020974517	7.4148e-99	100	146
Set2AB_CDS_8865	probable polyol transporter 4 isoform X1	843	gi|1021584767|ref|XP_016181730.1|probable polyol transporter 4 isoform X1 [Arachis ipaensis]	XP_016181730	2.00157e-153	100	281
Set2AB_CDS_8873	glucose-induced degradation 8 homolog	729	gi|1012250784|ref|XP_015943536.1|glucose-induced degradation protein 8 homolog [Arachis duranensis] gi|1012250788|ref|XP_015943537.1| glucose-induced degradation protein 8 homolog [Arachis duranensis] gi|1012250792|ref|XP_015943538.1| glucose-induced degradation protein 8 homolog [Arachis duranensis] gi|1021584579|ref|XP_016181646.1| glucose-induced degradation protein 8 homolog [Arachis ipaensis…	XP_015943536, XP_015943537, XP_015943538, XP_016181646, XP_016181647, XP_016181648, XP_020968801, XP_020988341	3.91407e-162	100	242
Set2AB_CDS_8881	hypothetical protein AMTR_s00029p00248990, partial	309	gi|548851546|gb|ERN09822.1|hypothetical protein AMTR_s00029p00248990, partial [Amborella trichopoda]	ERN09822	5.46395e-68	100	103
Set2AB_CDS_8889	STRUBBELIG-RECEPTOR FAMILY 3 isoform X1	525	gi|1193806448|ref|XP_020988480.1|protein STRUBBELIG-RECEPTOR FAMILY 3 isoform X1 [Arachis duranensis]	XP_020988480	2.85691e-44	100	107
Set2AB_CDS_8897	katanin p80 WD40 repeat-containing subunit B1 homolog	459	gi|1191795981|ref|XP_016179738.2|katanin p80 WD40 repeat-containing subunit B1 homolog [Arachis ipaensis]	XP_016179738	2.07552e-84	100	152
Set2AB_CDS_8905	enoyl- delta isomerase peroxisomal	729	gi|1012250609|ref|XP_015943485.1|enoyl-CoA delta isomerase 2, peroxisomal [Arachis duranensis]	XP_015943485	7.15756e-157	99.5868	242
Set2AB_CDS_8913	serine carboxypeptidase-like 31	393	gi|1012249886|ref|XP_015943303.1|serine carboxypeptidase-like 31 [Arachis duranensis]	XP_015943303	6.63408e-86	100	130
Set2AB_CDS_8921	mediator of RNA polymerase II transcription subunit 16 isoform X5	510	gi|1021583140|ref|XP_016180963.1|mediator of RNA polymerase II transcription subunit 16 isoform X5 [Arachis ipaensis]	XP_016180963	1.45524e-113	100	169
Set2AB_CDS_8929	ceramide kinase	831	gi|1021576827|ref|XP_016179582.1|ceramide kinase [Arachis ipaensis]	XP_016179582	0	100	276
Set2AB_CDS_8937	serine threonine- kinase EDR1 isoform X1	2460	gi|1021580905|ref|XP_016179811.1|serine/threonine-protein kinase EDR1 isoform X1 [Arachis ipaensis]	XP_016179811	0	99.878	820
Set2AB_CDS_8945	disease resistance RPM1-like	300	gi|1012264783|ref|XP_015947082.1|LOW QUALITY PROTEIN: disease resistance protein RPM1-like [Arachis duranensis]	XP_015947082	5.58295e-57	97	100
Set2AB_CDS_8953	cytochrome P450 4X1 isoform X1	1155	gi|1191798962|ref|XP_020970582.1|cytochrome P450 4X1 isoform X1 [Arachis ipaensis]	XP_020970582	0	100	384
Set2AB_CDS_8961	probable choline kinase 2 isoform X1	1785	gi|1021580773|ref|XP_016179741.1|probable choline kinase 2 isoform X1 [Arachis ipaensis]	XP_016179741	0	99.8319	595
Set2AB_CDS_8969	ZINC INDUCED FACILITATOR-LIKE 1-like	564	gi|1191798239|ref|XP_020970393.1|protein ZINC INDUCED FACILITATOR-LIKE 1-like [Arachis ipaensis]	XP_020970393	6.24616e-90	100	159
Set2AB_CDS_8977	uncharacterized protein LOC107636761	942	gi|1191742891|ref|XP_020978170.1|uncharacterized protein LOC107636761 [Arachis ipaensis]	XP_020978170	1.39622e-164	85.7143	301
Set2AB_CDS_8985	cysteine-rich receptor kinase 10 isoform X3	453	gi|1191796765|ref|XP_020969847.1|cysteine-rich receptor-like protein kinase 10 isoform X3 [Arachis ipaensis] gi|1191796767|ref|XP_020969848.1| cysteine-rich receptor-like protein kinase 10 isoform X3 [Arachis ipaensis]	XP_020969847, XP_020969848	2.48632e-93	94.0789	152
Set2AB_CDS_8993	ABSCISIC ACID-INSENSITIVE 5 2	963	gi|1012264672|ref|XP_015947046.1|ABSCISIC ACID-INSENSITIVE 5-like protein 2 [Arachis duranensis]	XP_015947046	0	99.6875	320
Set2AB_CDS_9001	uncharacterized protein LOC107622543	1218	gi|1021581195|ref|XP_016179962.1|uncharacterized protein LOC107622543 [Arachis ipaensis] gi|1191796776|ref|XP_020969850.1| uncharacterized protein LOC107622543 [Arachis ipaensis]	XP_016179962, XP_020969850	0	100	371
Set2AB_CDS_9009	ROOT PRIMORDIUM DEFECTIVE 1 isoform X2	306	gi|1191760469|ref|XP_020960805.1|protein ROOT PRIMORDIUM DEFECTIVE 1 isoform X2 [Arachis ipaensis]	XP_020960805	2.20944e-29	77.5281	89
Set2AB_CDS_9017	cellulose synthase	300	gi|574139427|emb|CCW28832.1|putative cellulose synthase [Arachis ipaensis]	CCW28832	2.21785e-47	100	79
Set2AB_CDS_9025	transcription factor MYB3R-1	318	gi|1012259537|ref|XP_015945723.1|transcription factor MYB3R-1 [Arachis duranensis] gi|1012259541|ref|XP_015945724.1| transcription factor MYB3R-1 [Arachis duranensis]	XP_015945723, XP_015945724	9.03991e-45	100	77
Set2AB_CDS_9033	vacuolar sorting-associated 27 isoform X3	912	gi|1021510782|ref|XP_016198670.1|vacuolar protein sorting-associated protein 27 isoform X3 [Arachis ipaensis]	XP_016198670	1.87161e-155	98.5185	270
Set2AB_CDS_9041	probable xyloglucan glycosyltransferase 12	441	gi|1193744542|ref|XP_020992339.1|probable xyloglucan glycosyltransferase 12 [Arachis duranensis]	XP_020992339	7.49139e-53	94.5455	110
Set2AB_CDS_9049	casein kinase I	870	gi|1021582700|ref|XP_016180749.1|casein kinase I [Arachis ipaensis] gi|1021582702|ref|XP_016180750.1| casein kinase I [Arachis ipaensis]	XP_016180749, XP_016180750	0	98.9583	288
Set2AB_CDS_9057	uncharacterized protein LOC110265358	474	gi|1191772199|ref|XP_020963980.1|uncharacterized protein LOC110265358 [Arachis ipaensis]	XP_020963980	2.76168e-45	91.2698	126
Set2AB_CDS_9065	uncharacterized protein LOC110266471	405	gi|1191784890|ref|XP_020966920.1|uncharacterized protein LOC110266471 [Arachis ipaensis]	XP_020966920	8.64707e-77	100	134
Set2AB_CDS_9073	N/A	312	No Blast Hit
Set2AB_CDS_9081	N/A	300	No Blast Hit
Set2AB_CDS_9089	galacturonosyltransferase 8 isoform X2	315	gi|1191790730|ref|XP_020968514.1|galacturonosyltransferase 8 isoform X2 [Arachis ipaensis]	XP_020968514	6.14395e-46	100	105
Set2AB_CDS_9097	probable inactive poly [ADP-ribose] polymerase SRO5 isoform X2	369	gi|1191799541|ref|XP_020970727.1|probable inactive poly [ADP-ribose] polymerase SRO5 isoform X2 [Arachis ipaensis]	XP_020970727	6.8649e-81	100	123
Set2AB_CDS_9105	uncharacterized protein LOC107623230 isoform X3	336	gi|1191799068|ref|XP_020970613.1|uncharacterized protein LOC107623230 isoform X3 [Arachis ipaensis]	XP_020970613	1.82357e-51	100	107
Set2AB_CDS_9113	dof zinc finger	351	gi|1021585592|ref|XP_016182141.1|dof zinc finger protein DOF5.6 [Arachis ipaensis]	XP_016182141	2.38669e-43	100	117
Set2AB_CDS_9121	pentatricopeptide repeat-containing At5g52630 isoform X2	378	gi|1012013709|ref|XP_015948595.1|putative pentatricopeptide repeat-containing protein At5g52630 isoform X2 [Arachis duranensis]	XP_015948595	2.58231e-80	99.2063	126
Set2AB_CDS_9129	serine threonine- kinase ATM isoform X2	537	gi|1021581106|ref|XP_016179915.1|serine/threonine-protein kinase ATM isoform X2 [Arachis ipaensis]	XP_016179915	1.32156e-108	99.422	173
Set2AB_CDS_9137	centrosomal of 164 kDa isoform X3	1995	gi|1191791244|ref|XP_020968629.1|centrosomal protein of 164 kDa isoform X3 [Arachis ipaensis]	XP_020968629	0	99.3779	643
Set2AB_CDS_9145	hypothetical protein TSUD_274060	330	gi|1045392478|dbj|GAU25117.1|hypothetical protein TSUD_274060 [Trifolium subterraneum]	GAU25117	1.81451e-22	81.3953	43
Set2AB_CDS_9153	hypothetical protein TSUD_274060	330	gi|1045392478|dbj|GAU25117.1|hypothetical protein TSUD_274060 [Trifolium subterraneum]	GAU25117	1.81451e-22	81.3953	43
Set2AB_CDS_9161	hydroxyproline O-galactosyltransferase HPGT1-like isoform X3	372	gi|1193804389|ref|XP_020987996.1|hydroxyproline O-galactosyltransferase HPGT1-like isoform X3 [Arachis duranensis] gi|1193804391|ref|XP_020987997.1| hydroxyproline O-galactosyltransferase HPGT1-like isoform X3 [Arachis duranensis]	XP_020987996, XP_020987997	1.26982e-55	94.898	98
Set2AB_CDS_9169	hypothetical protein TSUD_274060	330	gi|1045392478|dbj|GAU25117.1|hypothetical protein TSUD_274060 [Trifolium subterraneum]	GAU25117	1.81451e-22	81.3953	43
Set2AB_CDS_9177	hypothetical protein TSUD_274060	330	gi|1045392478|dbj|GAU25117.1|hypothetical protein TSUD_274060 [Trifolium subterraneum]	GAU25117	1.81451e-22	81.3953	43
Set2AB_CDS_9185	N/A	327	No Blast Hit
Set2AB_CDS_9193	glycine-rich RNA-binding mitochondrial isoform X2	474	gi|1191798295|ref|XP_020970418.1|glycine-rich RNA-binding protein 3, mitochondrial isoform X2 [Arachis ipaensis]	XP_020970418	7.98501e-26	100	107
Set2AB_CDS_9201	uncharacterized protein LOC107623530 isoform X2	1395	gi|1021583905|ref|XP_016181334.1|uncharacterized protein LOC107623530 isoform X2 [Arachis ipaensis]	XP_016181334	0	100	454
Set2AB_CDS_9209	bystin	1338	gi|1191796979|ref|XP_020969901.1|bystin [Arachis ipaensis]	XP_020969901	0	100	445
Set2AB_CDS_9217	uncharacterized protein LOC107623200	312	gi|1021582927|ref|XP_016180858.1|uncharacterized protein LOC107623200 [Arachis ipaensis]	XP_016180858	1.21007e-62	100	103
Set2AB_CDS_9225	peptidyl-prolyl cis-trans isomerase FKBP12	339	gi|1012250846|ref|XP_015943554.1|peptidyl-prolyl cis-trans isomerase FKBP12 [Arachis duranensis]	XP_015943554	1.53773e-74	100	112
Set2AB_CDS_9233	root phototropism 3	315	gi|1021585281|ref|XP_016181973.1|root phototropism protein 3 [Arachis ipaensis] gi|1021585283|ref|XP_016181974.1| root phototropism protein 3 [Arachis ipaensis]	XP_016181973, XP_016181974	5.88471e-65	100	105
Set2AB_CDS_9241	transcription factor bHLH143	1050	gi|1021582852|ref|XP_016180820.1|transcription factor bHLH143 [Arachis ipaensis]	XP_016180820	0	100	349
Set2AB_CDS_9249	metacaspase-1-like isoform X1	330	gi|1021581229|ref|XP_016179981.1|metacaspase-1-like isoform X1 [Arachis ipaensis]	XP_016179981	1.76653e-44	100	97
Set2AB_CDS_9257	thaumatin 1b	342	gi|1021552186|ref|XP_016167433.1|thaumatin-like protein 1b [Arachis ipaensis]	XP_016167433	6.77832e-53	100	87
Set2AB_CDS_9265	kinesin KIN-6 isoform X3	696	gi|1193789500|ref|XP_020984172.1|kinesin-like protein KIN-6 isoform X3 [Arachis duranensis]	XP_020984172	4.87129e-131	82.7839	273
Set2AB_CDS_9273	uncharacterized protein LOC107609893 isoform X3	591	gi|1021552192|ref|XP_016167436.1|uncharacterized protein LOC107609893 isoform X3 [Arachis ipaensis] gi|1021552194|ref|XP_016167437.1| uncharacterized protein LOC107609893 isoform X3 [Arachis ipaensis]	XP_016167436, XP_016167437	2.34006e-128	100	184
Set2AB_CDS_9281	hippocampus abundant transcript 1 isoform X1	1305	gi|1012214263|ref|XP_015933999.1|hippocampus abundant transcript-like protein 1 isoform X1 [Arachis duranensis]	XP_015933999	0	100	434
Set2AB_CDS_9289	N/A	321	No Blast Hit
Set2AB_CDS_9297	phosphatidylinositol phosphatidylcholine transfer SFH6	426	gi|1021552690|ref|XP_016167660.1|phosphatidylinositol/phosphatidylcholine transfer protein SFH6 [Arachis ipaensis]	XP_016167660	6.00775e-80	99.2958	142
Set2AB_CDS_9305	uncharacterized protein LOC107460023	354	gi|1012213560|ref|XP_015933823.1|uncharacterized protein LOC107460023 [Arachis duranensis]	XP_015933823	5.64644e-45	100	117
Set2AB_CDS_9313	uncharacterized protein LOC107610052	516	gi|1021552571|ref|XP_016167603.1|uncharacterized protein LOC107610052 [Arachis ipaensis] gi|1021552573|ref|XP_016167604.1| uncharacterized protein LOC107610052 [Arachis ipaensis] gi|1021552575|ref|XP_016167605.1| uncharacterized protein LOC107610052 [Arachis ipaensis] gi|1191764147|ref|XP_020961802.1| uncharacterized protein LOC107610052 [Arachis ipaensis] gi|1191764149|ref|XP_020961803.1| unchar…	XP_016167603, XP_016167604, XP_016167605, XP_020961802, XP_020961803, XP_020961805	7.94189e-118	100	172
Set2AB_CDS_9321	uncharacterized protein LOC107610081	1314	gi|1021552643|ref|XP_016167640.1|uncharacterized protein LOC107610081 [Arachis ipaensis] gi|1021552645|ref|XP_016167641.1| uncharacterized protein LOC107610081 [Arachis ipaensis] gi|1191764211|ref|XP_020961818.1| uncharacterized protein LOC107610081 [Arachis ipaensis] gi|1191764214|ref|XP_020961819.1| uncharacterized protein LOC107610081 [Arachis ipaensis] gi|1191764216|ref|XP_020961820.1| unchar…	XP_016167640, XP_016167641, XP_020961818, XP_020961819, XP_020961820, XP_020961821	0	99.7712	437
Set2AB_CDS_9329	IQ-DOMAIN 32	2205	gi|1012213719|ref|XP_015933862.1|protein IQ-DOMAIN 32 [Arachis duranensis]	XP_015933862	0	99.455	734
Set2AB_CDS_9337	RCC2 homolog	546	gi|1021552388|ref|XP_016167521.1|protein RCC2 homolog [Arachis ipaensis]	XP_016167521	4.43166e-69	100	122
Set2AB_CDS_9345	probable 1-acylglycerol-3-phosphate O-acyltransferase	321	gi|1021552439|ref|XP_016167546.1|probable 1-acylglycerol-3-phosphate O-acyltransferase [Arachis ipaensis]	XP_016167546	2.30661e-52	90.625	96
Set2AB_CDS_9353	transmembrane and coiled-coil domain-containing 4-like	486	gi|1012213986|ref|XP_015933925.1|transmembrane and coiled-coil domain-containing protein 4-like [Arachis duranensis]	XP_015933925	4.89674e-97	100	146
Set2AB_CDS_9361	filament-like plant 4	396	gi|1193789453|ref|XP_020984161.1|LOW QUALITY PROTEIN: filament-like plant protein 4 [Arachis duranensis]	XP_020984161	2.39852e-76	99.2366	131
Set2AB_CDS_9369	uncharacterized protein At5g39865	420	gi|1021489572|ref|XP_016187798.1|uncharacterized protein At5g39865 [Arachis ipaensis]	XP_016187798	2.3036e-52	100	140
Set2AB_CDS_9377	N/A	480	No Blast Hit
Set2AB_CDS_9385	HIRA isoform X2	351	gi|1193795230|ref|XP_020985611.1|protein HIRA isoform X2 [Arachis duranensis]	XP_020985611	4.98462e-54	100	116
Set2AB_CDS_9393	LOW QUALITY PROTEIN: uncharacterized protein LOC107623542	963	gi|1021478580|ref|XP_016181353.1|LOW QUALITY PROTEIN: uncharacterized protein LOC107623542 [Arachis ipaensis]	XP_016181353	0	100	321
Set2AB_CDS_9401	N/A	369	No Blast Hit
Set2AB_CDS_9409	POU class transcription factor 3-A	312	gi|1012228348|ref|XP_015937689.1|POU domain, class 3, transcription factor 3-A [Arachis duranensis]	XP_015937689	8.92284e-38	100	103
Set2AB_CDS_9417	pyridoxine pyridoxamine 5 -phosphate oxidase chloroplastic isoform X1	1002	gi|1012217455|ref|XP_015934838.1|pyridoxine/pyridoxamine 5'-phosphate oxidase 1, chloroplastic isoform X1 [Arachis duranensis] gi|1012217459|ref|XP_015934839.1| pyridoxine/pyridoxamine 5'-phosphate oxidase 1, chloroplastic isoform X1 [Arachis duranensis] gi|1012217461|ref|XP_015934840.1| pyridoxine/pyridoxamine 5'-phosphate oxidase 1, chloroplastic isoform X1 [Arachis duranensis]	XP_015934838, XP_015934839, XP_015934840	0	99.6997	333
Set2AB_CDS_9425	serine threonine- kinase PEPKR2	357	gi|1012217527|ref|XP_015934856.1|serine/threonine-protein kinase PEPKR2 [Arachis duranensis] gi|1012217531|ref|XP_015934857.1| serine/threonine-protein kinase PEPKR2 [Arachis duranensis] gi|1193790784|ref|XP_020984497.1| serine/threonine-protein kinase PEPKR2 [Arachis duranensis]	XP_015934856, XP_015934857, XP_020984497	1.613e-51	100	108
Set2AB_CDS_9433	glucose-6-phosphate isomerase chloroplastic	1890	gi|1012217504|ref|XP_015934850.1|glucose-6-phosphate isomerase 1, chloroplastic [Arachis duranensis]	XP_015934850	0	100	629
Set2AB_CDS_9441	cyclin-D4-2	1131	gi|1012217561|ref|XP_015934865.1|cyclin-D4-2 [Arachis duranensis]	XP_015934865	0	100	367
Set2AB_CDS_9449	ubiquitin carboxyl-terminal hydrolase 16	309	gi|1191765773|ref|XP_020962163.1|ubiquitin carboxyl-terminal hydrolase 16 [Arachis ipaensis]	XP_020962163	9.85223e-53	100	103
Set2AB_CDS_9457	argininosuccinate chloroplastic	324	gi|1021533514|ref|XP_016163717.1|argininosuccinate lyase, chloroplastic [Arachis ipaensis]	XP_016163717	8.94875e-19	100	41
Set2AB_CDS_9465	uncharacterized protein LOC107461755	510	gi|1012221209|ref|XP_015935798.1|uncharacterized protein LOC107461755 [Arachis duranensis] gi|1021561529|ref|XP_016171981.1| uncharacterized protein LOC107614270 [Arachis ipaensis]	XP_015935798, XP_016171981	3.02004e-68	100	162
Set2AB_CDS_9473	serine threonine- kinase GRIK1 isoform X1	1185	gi|1012221062|ref|XP_015935767.1|serine/threonine-protein kinase GRIK1 isoform X1 [Arachis duranensis]	XP_015935767	0	99.7462	394
Set2AB_CDS_9481	ENHANCED DISEASE RESISTANCE 2-like isoform X2	1392	gi|1012221002|ref|XP_015935750.1|protein ENHANCED DISEASE RESISTANCE 2-like isoform X2 [Arachis duranensis]	XP_015935750	0	100	440
Set2AB_CDS_9489	stem-specific TSJT1	768	gi|1012224821|ref|XP_015936724.1|stem-specific protein TSJT1 [Arachis duranensis]	XP_015936724	0	100	255
Set2AB_CDS_9497	uncharacterized protein LOC107462547	1116	gi|1012224500|ref|XP_015936635.1|uncharacterized protein LOC107462547 [Arachis duranensis]	XP_015936635	0	100	371
Set2AB_CDS_9505	uncharacterized protein LOC107460707 isoform X3	390	gi|1193790349|ref|XP_020984377.1|uncharacterized protein LOC107460707 isoform X3 [Arachis duranensis]	XP_020984377	1.82527e-57	100	92
Set2AB_CDS_9513	uncharacterized protein LOC107460707 isoform X1	1578	gi|1012216491|ref|XP_015934580.1|uncharacterized protein LOC107460707 isoform X1 [Arachis duranensis]	XP_015934580	0	100	523
Set2AB_CDS_9521	ubinuclein-1 isoform X4	582	gi|1193790371|ref|XP_020984383.1|ubinuclein-1 isoform X4 [Arachis duranensis]	XP_020984383	9.00881e-71	100	134
Set2AB_CDS_9529	aspartyl protease APCB1 isoform X2	447	gi|1193790446|ref|XP_020984409.1|aspartyl protease APCB1 isoform X2 [Arachis duranensis]	XP_020984409	1.44207e-100	100	147
Set2AB_CDS_9537	UDP-galactose transporter 1	384	gi|1021533094|ref|XP_016163513.1|UDP-galactose transporter 1 [Arachis ipaensis]	XP_016163513	6.97602e-84	100	127
Set2AB_CDS_9545	histone-lysine N-methyltransferase ASHH2	312	gi|1012216417|ref|XP_015934561.1|histone-lysine N-methyltransferase ASHH2 [Arachis duranensis] gi|1012216421|ref|XP_015934562.1| histone-lysine N-methyltransferase ASHH2 [Arachis duranensis]	XP_015934561, XP_015934562	1.928e-63	100	104
Set2AB_CDS_9553	uncharacterized protein LOC107460708	978	gi|1012216499|ref|XP_015934582.1|uncharacterized protein LOC107460708 [Arachis duranensis]	XP_015934582	6.6882e-125	99.6923	325
Set2AB_CDS_9561	probable L-ascorbate peroxidase chloroplastic isoform X2	1188	gi|1012216451|ref|XP_015934570.1|probable L-ascorbate peroxidase 6, chloroplastic isoform X2 [Arachis duranensis]	XP_015934570	0	99.7468	395
Set2AB_CDS_9569	uncharacterized protein LOC107460661	447	gi|1012216304|ref|XP_015934532.1|uncharacterized protein LOC107460661 [Arachis duranensis]	XP_015934532	9.17785e-78	100	115
Set2AB_CDS_9577	ACT domain-containing ACR3 isoform X1	402	gi|1012216078|ref|XP_015934476.1|ACT domain-containing protein ACR3 isoform X1 [Arachis duranensis]	XP_015934476	5.90727e-51	100	77
Set2AB_CDS_9585	ACT domain-containing ACR3 isoform X3	498	gi|1012216086|ref|XP_015934478.1|ACT domain-containing protein ACR3 isoform X3 [Arachis duranensis]	XP_015934478	1.24529e-115	100	165
Set2AB_CDS_9593	wall-associated receptor kinase 3-like	315	gi|1012216316|ref|XP_015934536.1|wall-associated receptor kinase 3-like [Arachis duranensis] gi|1193790341|ref|XP_020984376.1| wall-associated receptor kinase 3-like [Arachis duranensis]	XP_015934536, XP_020984376	1.95012e-65	100	104
Set2AB_CDS_9601	putative protein TPRXL	372	gi|1012216308|ref|XP_015934533.1|putative protein TPRXL [Arachis duranensis]	XP_015934533	8.72981e-36	100	66
Set2AB_CDS_9609	uncharacterized protein LOC107489169 isoform X2	498	gi|1193768169|ref|XP_020998286.1|uncharacterized protein LOC107489169 isoform X2 [Arachis duranensis]	XP_020998286	1.10417e-100	95.092	163
Set2AB_CDS_9617	uncharacterized protein LOC107460696	303	gi|1012216436|ref|XP_015934565.1|uncharacterized protein LOC107460696 [Arachis duranensis]	XP_015934565	7.53476e-62	100	101
Set2AB_CDS_9625	protein SABRE	315	gi|1191765827|ref|XP_020962176.1|protein SABRE [Arachis ipaensis]	XP_020962176	1.29989e-38	100	104
Set2AB_CDS_9633	rhamnogalacturonate lyase B-like	642	gi|1012218023|ref|XP_015934990.1|rhamnogalacturonate lyase B-like [Arachis duranensis]	XP_015934990	1.55846e-149	100	214
Set2AB_CDS_9641	F-box FBD LRR-repeat At4g13965 isoform X1	393	gi|1012218249|ref|XP_015935048.1|putative F-box/FBD/LRR-repeat protein At4g13965 isoform X1 [Arachis duranensis] gi|1012218253|ref|XP_015935049.1| putative F-box/FBD/LRR-repeat protein At4g13965 isoform X1 [Arachis duranensis]	XP_015935048, XP_015935049	7.8303e-80	99.2308	130
Set2AB_CDS_9649	uncharacterized protein LOC107460827 isoform X2	381	gi|1193790495|ref|XP_020984427.1|uncharacterized protein LOC107460827 isoform X2 [Arachis duranensis]	XP_020984427	2.05997e-71	100	108
Set2AB_CDS_9657	fasciclin-like arabinogalactan 1	390	gi|1012106910|ref|XP_015958926.1|fasciclin-like arabinogalactan protein 1 [Arachis duranensis]	XP_015958926	2.67417e-11	96.2264	53
Set2AB_CDS_9665	fasciclin-like arabinogalactan 1	390	gi|1012106910|ref|XP_015958926.1|fasciclin-like arabinogalactan protein 1 [Arachis duranensis]	XP_015958926	2.67417e-11	96.2264	53
Set2AB_CDS_9673	uncharacterized protein LOC107460827 isoform X2	408	gi|1193790495|ref|XP_020984427.1|uncharacterized protein LOC107460827 isoform X2 [Arachis duranensis]	XP_020984427	2.64515e-71	100	108
Set2AB_CDS_9681	phosphopantothenate--cysteine ligase 2 isoform X1	435	gi|1012216946|ref|XP_015934703.1|phosphopantothenate--cysteine ligase 2 isoform X1 [Arachis duranensis] gi|1012216950|ref|XP_015934704.1| phosphopantothenate--cysteine ligase 2 isoform X1 [Arachis duranensis] gi|1012216953|ref|XP_015934705.1| phosphopantothenate--cysteine ligase 2 isoform X1 [Arachis duranensis] gi|1012216957|ref|XP_015934706.1| phosphopantothenate--cysteine ligase 2 isoform X1 […	XP_015934703, XP_015934704, XP_015934705, XP_015934706	5.72294e-100	98.6207	145
Set2AB_CDS_9689	oxysterol-binding -related 1C	396	gi|1012216910|ref|XP_015934693.1|oxysterol-binding protein-related protein 1C [Arachis duranensis]	XP_015934693	2.16043e-69	100	131
Set2AB_CDS_9697	N/A	366	No Blast Hit
Set2AB_CDS_9705	serine threonine- kinase mph1 isoform X1	1257	gi|1012216803|ref|XP_015934666.1|serine/threonine-protein kinase mph1 isoform X1 [Arachis duranensis]	XP_015934666	0	94.1176	442
Set2AB_CDS_9713	uncharacterized protein LOC107460812 isoform X1	321	gi|1012216967|ref|XP_015934708.1|uncharacterized protein LOC107460812 isoform X1 [Arachis duranensis]	XP_015934708	6.53962e-64	100	106
Set2AB_CDS_9721	MAG2-interacting 2 isoform X1	7212	gi|1012215114|ref|XP_015934222.1|MAG2-interacting protein 2 isoform X1 [Arachis duranensis]	XP_015934222	0	99.5422	2403
Set2AB_CDS_9729	U-box domain-containing 44 isoform X2	324	gi|1012215715|ref|XP_015934385.1|U-box domain-containing protein 44 isoform X2 [Arachis duranensis] gi|1193790035|ref|XP_020984306.1| U-box domain-containing protein 44 isoform X2 [Arachis duranensis] gi|1193790037|ref|XP_020984307.1| U-box domain-containing protein 44 isoform X2 [Arachis duranensis]	XP_015934385, XP_020984306, XP_020984307	5.31748e-67	100	107
Set2AB_CDS_9737	metal-nicotianamine transporter YSL3	828	gi|1191764708|ref|XP_020961914.1|metal-nicotianamine transporter YSL3 [Arachis ipaensis] gi|408716901|gb|AFU82908.1| yellow stripe-like transporter 3.1 [Arachis hypogaea]	XP_020961914, AFU82908	0	100	263
Set2AB_CDS_9745	APO mitochondrial isoform X3	609	gi|1193792660|ref|XP_020984964.1|APO protein 4, mitochondrial isoform X3 [Arachis duranensis]	XP_020984964	4.08465e-114	100	164
Set2AB_CDS_9753	uncharacterized protein LOC107462016	1044	gi|1193795894|ref|XP_015936057.2|uncharacterized protein LOC107462016 [Arachis duranensis]	XP_015936057	0	91.3545	347
Set2AB_CDS_9761	LOW QUALITY PROTEIN: uncharacterized protein LOC107462061	309	gi|1193795896|ref|XP_015936109.2|LOW QUALITY PROTEIN: uncharacterized protein LOC107462061 [Arachis duranensis]	XP_015936109	3.13655e-62	98.0583	103
Set2AB_CDS_9769	SPX and EXS domain-containing 1 isoform X2	303	gi|1012222391|ref|XP_015936106.1|SPX and EXS domain-containing protein 1 isoform X2 [Arachis duranensis]	XP_015936106	1.04187e-55	100	90
Set2AB_CDS_9777	transcriptional corepressor SEUSS	513	gi|1012215925|ref|XP_015934435.1|transcriptional corepressor SEUSS [Arachis duranensis] gi|1012215929|ref|XP_015934436.1| transcriptional corepressor SEUSS [Arachis duranensis] gi|1012215933|ref|XP_015934437.1| transcriptional corepressor SEUSS [Arachis duranensis]	XP_015934435, XP_015934436, XP_015934437	4.76699e-83	100	139
Set2AB_CDS_9785	glucose-1-phosphate adenylyltransferase large subunit chloroplastic-like	300	gi|1193790285|ref|XP_020984365.1|glucose-1-phosphate adenylyltransferase large subunit 1, chloroplastic-like [Arachis duranensis] gi|1193790287|ref|XP_020984366.1| glucose-1-phosphate adenylyltransferase large subunit 1, chloroplastic-like [Arachis duranensis] gi|1193790289|ref|XP_020984367.1| glucose-1-phosphate adenylyltransferase large subunit 1, chloroplastic-like [Arachis duranensis]	XP_020984365, XP_020984366, XP_020984367	4.61437e-35	100	62
Set2AB_CDS_9793	N/A	357	No Blast Hit
Set2AB_CDS_9801	WAT1-related At1g70260-like isoform X2	1122	gi|1012216013|ref|XP_015934459.1|WAT1-related protein At1g70260-like isoform X2 [Arachis duranensis]	XP_015934459	0	100	373
Set2AB_CDS_9809	G-type lectin S-receptor-like serine threonine- kinase At4g27290	783	gi|1021558266|ref|XP_016170438.1|G-type lectin S-receptor-like serine/threonine-protein kinase At4g27290 [Arachis ipaensis]	XP_016170438	1.30435e-88	86.747	166
Set2AB_CDS_9817	G-type lectin S-receptor-like serine threonine- kinase At4g27290 isoform X3	465	gi|1012227675|ref|XP_015937507.1|G-type lectin S-receptor-like serine/threonine-protein kinase At4g27290 isoform X3 [Arachis duranensis]	XP_015937507	2.57005e-81	100	155
Set2AB_CDS_9825	EIN3-binding F-box 1	630	gi|1012227542|ref|XP_015937469.1|EIN3-binding F-box protein 1 [Arachis duranensis]	XP_015937469	1.02839e-62	100	102
Set2AB_CDS_9833	pentatricopeptide repeat-containing At2g17140-like	525	gi|1021560582|ref|XP_016171543.1|pentatricopeptide repeat-containing protein At2g17140-like [Arachis ipaensis]	XP_016171543	2.13031e-117	100	174
Set2AB_CDS_9841	uncharacterized protein LOC107613795	720	gi|1021560350|ref|XP_016171436.1|uncharacterized protein LOC107613795 [Arachis ipaensis]	XP_016171436	8.93116e-167	98.7603	242
Set2AB_CDS_9849	F-box kelch-repeat At3g23880-like	309	gi|1012227546|ref|XP_015937470.1|F-box/kelch-repeat protein At3g23880-like [Arachis duranensis]	XP_015937470	6.44876e-65	99.0291	103
Set2AB_CDS_9857	N/A	303	No Blast Hit
Set2AB_CDS_9865	myosin-1 isoform X3	321	gi|1191792716|ref|XP_020968965.1|myosin-1 isoform X3 [Arachis ipaensis]	XP_020968965	1.1614e-69	100	107
Set2AB_CDS_9873	LOW QUALITY PROTEIN: uncharacterized protein LOC107467307	471	gi|1193800480|ref|XP_020986975.1|LOW QUALITY PROTEIN: uncharacterized protein LOC107467307 [Arachis duranensis]	XP_020986975	9.3872e-39	67.8571	84
Set2AB_CDS_9881	pentatricopeptide repeat-containing mitochondrial	1896	gi|1193793448|ref|XP_020985166.1|pentatricopeptide repeat-containing protein At2g35030, mitochondrial [Arachis duranensis]	XP_020985166	0	100	631
Set2AB_CDS_9889	uncharacterized protein LOC110274643	543	gi|1193793382|ref|XP_020985152.1|uncharacterized protein LOC110274643 [Arachis duranensis]	XP_020985152	4.66873e-48	99.2063	126
Set2AB_CDS_9897	G-type lectin S-receptor-like serine threonine- kinase At4g27290	465	gi|1191771832|ref|XP_020963811.1|G-type lectin S-receptor-like serine/threonine-protein kinase At4g27290 [Arachis ipaensis]	XP_020963811	1.0993e-104	100	155
Set2AB_CDS_9905	receptor kinase At4g00960 isoform X1	525	gi|1021556680|ref|XP_016169668.1|putative receptor-like protein kinase At4g00960 isoform X1 [Arachis ipaensis]	XP_016169668	1.24516e-107	100	167
Set2AB_CDS_9913	G-type lectin S-receptor-like serine threonine- kinase SD1-1 isoform X2	1170	gi|1012223508|ref|XP_015936398.1|G-type lectin S-receptor-like serine/threonine-protein kinase SD1-1 isoform X2 [Arachis duranensis]	XP_015936398	0	99.7283	368
Set2AB_CDS_9921	G-type lectin S-receptor-like serine threonine- kinase At4g27290 isoform X2	378	gi|1193793375|ref|XP_020985149.1|G-type lectin S-receptor-like serine/threonine-protein kinase At4g27290 isoform X2 [Arachis duranensis]	XP_020985149	1.74825e-74	97.5	120
Set2AB_CDS_9929	G-type lectin S-receptor-like serine threonine- kinase At4g27290	651	gi|1191775205|ref|XP_016169246.2|G-type lectin S-receptor-like serine/threonine-protein kinase At4g27290 [Arachis ipaensis]	XP_016169246	1.72544e-146	99.0741	216
Set2AB_CDS_9937	G-type lectin S-receptor-like serine threonine- kinase SD1-1 isoform X2	732	gi|1191775097|ref|XP_020964679.1|G-type lectin S-receptor-like serine/threonine-protein kinase SD1-1 isoform X2 [Arachis ipaensis]	XP_020964679	2.1158e-158	99.1803	244
Set2AB_CDS_9945	uncharacterized protein LOC107462545 isoform X1	771	gi|1193793429|ref|XP_020985161.1|uncharacterized protein LOC107462545 isoform X1 [Arachis duranensis]	XP_020985161	3.31375e-174	100	236
Set2AB_CDS_9953	uncharacterized protein LOC107460089 isoform X1	399	gi|1193789209|ref|XP_020984091.1|uncharacterized protein LOC107460089 isoform X1 [Arachis duranensis]	XP_020984091	3.3515e-46	99.0099	101
Set2AB_CDS_9961	uncharacterized protein LOC107460034	1092	gi|1012213635|ref|XP_015933841.1|uncharacterized protein LOC107460034 [Arachis duranensis]	XP_015933841	0	100	355
Set2AB_CDS_9969	myb X	318	gi|1012213932|ref|XP_015933911.1|myb-like protein X [Arachis duranensis]	XP_015933911	4.92355e-21	97.5	80
Set2AB_CDS_9977	uncharacterized protein LOC107460093 isoform X1	588	gi|1193789118|ref|XP_020984072.1|uncharacterized protein LOC107460093 isoform X1 [Arachis duranensis]	XP_020984072	3.22518e-126	99.4872	195
Set2AB_CDS_9985	K(+) efflux antiporter chloroplastic	573	gi|1012213700|ref|XP_015933857.1|K(+) efflux antiporter 2, chloroplastic [Arachis duranensis]	XP_015933857	4.28248e-96	98.913	184
Set2AB_CDS_9993	uncharacterized protein At1g04910	1437	gi|1012213778|ref|XP_015933876.1|uncharacterized protein At1g04910 [Arachis duranensis]	XP_015933876	0	99.0521	422
Set2AB_CDS_10001	J domain-containing required for chloroplast accumulation response 1	600	gi|1021552815|ref|XP_016167720.1|J domain-containing protein required for chloroplast accumulation response 1 [Arachis ipaensis]	XP_016167720	3.35241e-117	99	200
Set2AB_CDS_10009	uncharacterized protein LOC110274419 isoform X3	807	gi|1193789266|ref|XP_020984106.1|uncharacterized protein LOC110274419 isoform X3 [Arachis duranensis]	XP_020984106	4.63831e-100	98.6207	145
Set2AB_CDS_10017	uncharacterized protein LOC107461297 isoform X13	327	gi|1193791523|ref|XP_020984699.1|uncharacterized protein LOC107461297 isoform X13 [Arachis duranensis]	XP_020984699	4.25808e-65	100	108
Set2AB_CDS_10025	uncharacterized protein LOC107623235	504	gi|1021583034|ref|XP_016180907.1|uncharacterized protein LOC107623235 [Arachis ipaensis]	XP_016180907	2.12439e-90	97.0238	168
Set2AB_CDS_10033	Histone H3.2, partial	411	gi|1012347274|gb|KYP58465.1|Histone H3.2, partial [Cajanus cajan]	KYP58465	2.69214e-91	100	136
Set2AB_CDS_10041	N/A	387	No Blast Hit
Set2AB_CDS_10049	slowmo homolog	321	gi|1012220151|ref|XP_015935541.1|protein slowmo homolog [Arachis duranensis]	XP_015935541	4.54625e-66	100	101
Set2AB_CDS_10057	uncharacterized protein LOC107614477	402	gi|1021561965|ref|XP_016172161.1|uncharacterized protein LOC107614477 [Arachis ipaensis]	XP_016172161	8.47877e-67	100	122
Set2AB_CDS_10065	telomere repeat-binding 5 isoform X4	582	gi|1193791957|ref|XP_020984795.1|telomere repeat-binding protein 5 isoform X4 [Arachis duranensis]	XP_020984795	1.3707e-114	100	194
Set2AB_CDS_10073	transcription factor PCL1	960	gi|1012220209|ref|XP_015935544.1|transcription factor PCL1 [Arachis duranensis]	XP_015935544	1.5006e-169	99.6865	319
Set2AB_CDS_10081	probable serine threonine- kinase PBL9	519	gi|1021559423|ref|XP_016170996.1|probable serine/threonine-protein kinase PBL9 [Arachis ipaensis]	XP_016170996	1.22338e-119	99.4152	171
Set2AB_CDS_10089	telomere repeat-binding 5 isoform X1	1761	gi|1012220645|ref|XP_015935659.1|telomere repeat-binding protein 5 isoform X1 [Arachis duranensis] gi|1012220649|ref|XP_015935660.1| telomere repeat-binding protein 5 isoform X1 [Arachis duranensis]	XP_015935659, XP_015935660	0	98.9247	558
Set2AB_CDS_10097	scarecrow 9	393	gi|1012220455|ref|XP_015935607.1|scarecrow-like protein 9 [Arachis duranensis]	XP_015935607	1.56331e-78	99.2248	129
Set2AB_CDS_10105	transcription initiation factor IIA large subunit-like isoform X1	1182	gi|1012219814|ref|XP_015935448.1|transcription initiation factor IIA large subunit-like isoform X1 [Arachis duranensis]	XP_015935448	0	99.4872	390
Set2AB_CDS_10113	outer envelope chloroplastic	942	gi|1021559707|ref|XP_016171141.1|outer envelope protein 80, chloroplastic [Arachis ipaensis]	XP_016171141	0	100	310
Set2AB_CDS_10121	xanthine dehydrogenase 1 isoform X1	2721	gi|1012219595|ref|XP_015935392.1|xanthine dehydrogenase 1 isoform X1 [Arachis duranensis]	XP_015935392	0	99.6583	878
Set2AB_CDS_10129	NAC domain-containing 83 isoform X1	669	gi|1012228624|ref|XP_015937760.1|NAC domain-containing protein 83 isoform X1 [Arachis duranensis]	XP_015937760	1.22949e-124	100	219
Set2AB_CDS_10137	membrane-anchored ubiquitin-fold 3	357	gi|1012228985|ref|XP_015937843.1|membrane-anchored ubiquitin-fold protein 3 [Arachis duranensis] gi|1012228989|ref|XP_015937844.1| membrane-anchored ubiquitin-fold protein 3 [Arachis duranensis] gi|1021557245|ref|XP_016169943.1| membrane-anchored ubiquitin-fold protein 3 [Arachis ipaensis] gi|1191780127|ref|XP_020965855.1| membrane-anchored ubiquitin-fold protein 3 [Arachis ipaensis] gi|119178013…	XP_015937843, XP_015937844, XP_016169943, XP_020965855, XP_020965856, XP_020965857, XP_020985644, XP_020985645	8.76919e-79	100	118
Set2AB_CDS_10145	probable alpha-mannosidase At5g13980	324	gi|1021557882|ref|XP_016170257.1|probable alpha-mannosidase At5g13980 [Arachis ipaensis]	XP_016170257	4.15142e-70	100	108
Set2AB_CDS_10153	coiled-coil domain-containing SCD2 isoform X1	573	gi|1012228832|ref|XP_015937809.1|coiled-coil domain-containing protein SCD2 isoform X1 [Arachis duranensis]	XP_015937809	1.99715e-59	99.2063	126
Set2AB_CDS_10161	mediator of RNA polymerase II transcription subunit 30	606	gi|1021532653|ref|XP_016163294.1|mediator of RNA polymerase II transcription subunit 30 [Arachis ipaensis] gi|1021532655|ref|XP_016163295.1| mediator of RNA polymerase II transcription subunit 30 [Arachis ipaensis] gi|1021532657|ref|XP_016163296.1| mediator of RNA polymerase II transcription subunit 30 [Arachis ipaensis] gi|1021561463|ref|XP_016171952.1| mediator of RNA polymerase II transcriptio…	XP_016163294, XP_016163295, XP_016163296, XP_016171952, XP_016171953, XP_016171954, XP_016171955, XP_020985649	6.4164e-90	100	201
Set2AB_CDS_10169	heavy metal-associated isoprenylated plant 7	501	gi|1012228585|ref|XP_015937750.1|heavy metal-associated isoprenylated plant protein 7 [Arachis duranensis]	XP_015937750	1.77732e-56	100	136
Set2AB_CDS_10177	MEI2-like 1 isoform X2	2769	gi|1012228729|ref|XP_015937786.1|protein MEI2-like 1 isoform X2 [Arachis duranensis]	XP_015937786	0	99.6689	906
Set2AB_CDS_10185	CBS domain-containing CBSCBSPB1	939	gi|1193795400|ref|XP_020985647.1|CBS domain-containing protein CBSCBSPB1 [Arachis duranensis]	XP_020985647	0	100	313
Set2AB_CDS_10193	uncharacterized protein LOC107463516 isoform X6	432	gi|1012228787|ref|XP_015937803.1|uncharacterized protein LOC107463516 isoform X6 [Arachis duranensis]	XP_015937803	1.63771e-89	100	143
Set2AB_CDS_10201	uncharacterized protein LOC107463516 isoform X6	558	gi|1012228787|ref|XP_015937803.1|uncharacterized protein LOC107463516 isoform X6 [Arachis duranensis]	XP_015937803	1.97436e-71	99.435	177
Set2AB_CDS_10209	acetolactate synthase chloroplastic	1533	gi|1012229000|ref|XP_015937847.1|acetolactate synthase 1, chloroplastic [Arachis duranensis]	XP_015937847	0	100	510
Set2AB_CDS_10217	naringenin 8-dimethylallyltransferase chloroplastic-like isoform X1	483	gi|1012225641|ref|XP_015936951.1|naringenin 8-dimethylallyltransferase 2, chloroplastic-like isoform X1 [Arachis duranensis]	XP_015936951	3.82428e-106	98.1366	161
Set2AB_CDS_10225	SAC3 family C	843	gi|1012225850|ref|XP_015937003.1|SAC3 family protein C [Arachis duranensis]	XP_015937003	3.35228e-161	99.2453	265
Set2AB_CDS_10233	transcription factor MYB33	417	gi|1012225843|ref|XP_015937001.1|transcription factor MYB33 [Arachis duranensis]	XP_015937001	2.59609e-93	100	139
Set2AB_CDS_10241	DNA-directed RNA polymerase V subunit 1 isoform X2	297	gi|1012225325|ref|XP_015936864.1|DNA-directed RNA polymerase V subunit 1 isoform X2 [Arachis duranensis]	XP_015936864	6.76103e-36	87.6289	97
Set2AB_CDS_10249	mitochondrial isoform X4	528	gi|1012225468|ref|XP_015936900.1|dihydroorotase, mitochondrial isoform X4 [Arachis duranensis] gi|1012225476|ref|XP_015936902.1| dihydroorotase, mitochondrial isoform X4 [Arachis duranensis] gi|1012225480|ref|XP_015936903.1| dihydroorotase, mitochondrial isoform X4 [Arachis duranensis] gi|1012225482|ref|XP_015936904.1| dihydroorotase, mitochondrial isoform X4 [Arachis duranensis] gi|1012225485|re…	XP_015936900, XP_015936902, XP_015936903, XP_015936904, XP_015936905, XP_015936906, XP_015936907, XP_015936908, XP_020985265, XP_020985266, XP_020985267	1.64538e-124	100	175
Set2AB_CDS_10257	sodium calcium exchanger NCL1-like	1323	gi|1012224754|ref|XP_015936705.1|sodium/calcium exchanger NCL1-like [Arachis duranensis]	XP_015936705	0	99.7636	423
Set2AB_CDS_10265	plant intracellular Ras-group-related LRR 6 isoform X2	399	gi|1012224762|ref|XP_015936707.1|plant intracellular Ras-group-related LRR protein 6 isoform X2 [Arachis duranensis]	XP_015936707	1.31557e-66	99.2424	132
Set2AB_CDS_10273	vegetative cell wall gp1 isoform X3	924	gi|1193793635|ref|XP_020985201.1|vegetative cell wall protein gp1 isoform X3 [Arachis duranensis]	XP_020985201	2.75519e-67	99.4012	167
Set2AB_CDS_10281	uncharacterized protein LOC107610695	342	gi|1021553710|ref|XP_016168192.1|uncharacterized protein LOC107610695 [Arachis ipaensis]	XP_016168192	7.03838e-06	57.5	40
Set2AB_CDS_10289	SPA1-RELATED 3 isoform X3	405	gi|1191775647|ref|XP_020964812.1|protein SPA1-RELATED 3 isoform X3 [Arachis ipaensis]	XP_020964812	4.12219e-87	100	134
Set2AB_CDS_10297	N/A	327	No Blast Hit
Set2AB_CDS_10305	pre-mRNA-splicing factor CWC22 homolog	372	gi|1012226085|ref|XP_015937065.1|pre-mRNA-splicing factor CWC22 homolog [Arachis duranensis]	XP_015937065	7.30503e-47	100	124
Set2AB_CDS_10313	pentatricopeptide repeat-containing At1g26500 isoform X3	1506	gi|1012226200|ref|XP_015937093.1|putative pentatricopeptide repeat-containing protein At1g26500 isoform X3 [Arachis duranensis]	XP_015937093	0	100	501
Set2AB_CDS_10321	RNA-binding 28	507	gi|1012226265|ref|XP_015937107.1|RNA-binding protein 28 [Arachis duranensis] gi|1193794270|ref|XP_020985355.1| RNA-binding protein 28 [Arachis duranensis]	XP_015937107, XP_020985355	7.9907e-76	99.4048	168
Set2AB_CDS_10329	probable inactive tRNA-specific adenosine deaminase 3 isoform X1	1368	gi|1193792563|ref|XP_015936078.2|probable inactive tRNA-specific adenosine deaminase-like protein 3 isoform X1 [Arachis duranensis]	XP_015936078	0	100	455
Set2AB_CDS_10337	serine threonine- phosphatase BSL3 isoform X2	315	gi|1012222172|ref|XP_015936047.1|serine/threonine-protein phosphatase BSL3 isoform X2 [Arachis duranensis]	XP_015936047	1.47901e-64	100	104
Set2AB_CDS_10345	kinesin KIN-12E	450	gi|1012222363|ref|XP_015936098.1|kinesin-like protein KIN-12E [Arachis duranensis]	XP_015936098	3.66884e-89	99.3289	149
Set2AB_CDS_10353	dof zinc finger isoform X1	456	gi|1193795273|ref|XP_020985620.1|dof zinc finger protein DOF2.5 isoform X1 [Arachis duranensis] gi|1193795275|ref|XP_020985621.1| dof zinc finger protein DOF2.5 isoform X1 [Arachis duranensis]	XP_020985620, XP_020985621	6.58378e-60	100	137
Set2AB_CDS_10361	aspartyl protease family 2	390	gi|1012228383|ref|XP_015937698.1|aspartyl protease family protein 2 [Arachis duranensis]	XP_015937698	1.08637e-45	100	97
Set2AB_CDS_10369	serine arginine-rich splicing factor RS31 isoform X1	306	gi|1012228844|ref|XP_015937813.1|serine/arginine-rich splicing factor RS31 isoform X1 [Arachis duranensis] gi|1012228848|ref|XP_015937814.1| serine/arginine-rich splicing factor RS31 isoform X2 [Arachis duranensis]	XP_015937813, XP_015937814	7.89198e-35	100	88
Set2AB_CDS_10377	DDRGK domain-containing 1	363	gi|1021560730|ref|XP_016171616.1|DDRGK domain-containing protein 1 [Arachis ipaensis]	XP_016171616	3.83337e-23	100	48
Set2AB_CDS_10385	N/A	318	No Blast Hit
Set2AB_CDS_10393	translation factor SUI1 homolog 1	342	gi|1012223987|ref|XP_015936503.1|protein translation factor SUI1 homolog 1 [Arachis duranensis] gi|1021559023|ref|XP_016170804.1| protein translation factor SUI1 homolog 1 [Arachis ipaensis]	XP_015936503, XP_016170804	1.6515e-76	100	113
Set2AB_CDS_10401	N/A	381	No Blast Hit
Set2AB_CDS_10409	uncharacterized protein LOC107462388	366	gi|1193793118|ref|XP_015936439.2|uncharacterized protein LOC107462388 [Arachis duranensis]	XP_015936439	3.15323e-57	82.3077	130
Set2AB_CDS_10417	flotillin 4	327	gi|1012227758|ref|XP_015937530.1|flotillin-like protein 4 [Arachis duranensis]	XP_015937530	6.45345e-72	100	109
Set2AB_CDS_10425	protein FRIGIDA	315	gi|1012228437|ref|XP_015937712.1|protein FRIGIDA [Arachis duranensis]	XP_015937712	3.51539e-64	100	104
Set2AB_CDS_10433	amino acid permease 4	741	gi|1012228032|ref|XP_015937606.1|amino acid permease 4 [Arachis duranensis]	XP_015937606	4.17525e-175	99.1903	247
Set2AB_CDS_10441	probable magnesium transporter NIPA6 isoform X3	381	gi|1191779868|ref|XP_020965792.1|probable magnesium transporter NIPA6 isoform X3 [Arachis ipaensis]	XP_020965792	1.00875e-79	100	123
Set2AB_CDS_10449	filament-like plant 3	2049	gi|1012227534|ref|XP_015937467.1|filament-like plant protein 3 [Arachis duranensis] gi|1193794956|ref|XP_020985531.1| filament-like plant protein 3 [Arachis duranensis]	XP_015937467, XP_020985531	0	93.6464	724
Set2AB_CDS_10457	CBS domain-containing CBSCBSPB3 isoform X1	792	gi|1021557352|ref|XP_016169995.1|CBS domain-containing protein CBSCBSPB3 isoform X1 [Arachis ipaensis]	XP_016169995	9.41961e-138	99.5413	218
Set2AB_CDS_10465	beta-galactosidase 6	507	gi|1012227315|ref|XP_015937405.1|beta-galactosidase 6 [Arachis duranensis]	XP_015937405	3.85322e-100	100	169
Set2AB_CDS_10473	serine threonine- kinase SRK2A	1077	gi|1012228379|ref|XP_015937697.1|serine/threonine-protein kinase SRK2A [Arachis duranensis]	XP_015937697	0	100	358
Set2AB_CDS_10481	DYAD isoform X2	381	gi|1193795107|ref|XP_020985583.1|protein DYAD isoform X2 [Arachis duranensis]	XP_020985583	1.99936e-35	100	94
Set2AB_CDS_10489	lipase-like PAD4	1125	gi|1012227616|ref|XP_015937491.1|lipase-like PAD4 [Arachis duranensis]	XP_015937491	0	99.4652	374
Set2AB_CDS_10497	diacylglycerol kinase 5	1005	gi|1012222766|ref|XP_015936199.1|diacylglycerol kinase 5 [Arachis duranensis]	XP_015936199	0	100	291
Set2AB_CDS_10505	S-type anion channel SLAH1	900	gi|1021552772|ref|XP_016167700.1|S-type anion channel SLAH1 [Arachis ipaensis]	XP_016167700	2.11482e-161	99.6667	300
Set2AB_CDS_10513	PI-PLC X-box domain-containing DDB_G0293730	957	gi|1012214898|ref|XP_015934164.1|PI-PLC X-box domain-containing protein DDB_G0293730 [Arachis duranensis]	XP_015934164	0	100	318
Set2AB_CDS_10521	exocyst complex component SEC3A-like isoform X3	630	gi|1193789821|ref|XP_020984252.1|exocyst complex component SEC3A-like isoform X3 [Arachis duranensis]	XP_020984252	1.54362e-130	100	196
Set2AB_CDS_10529	exocyst complex component SEC3A-like isoform X3	384	gi|1193789821|ref|XP_020984252.1|exocyst complex component SEC3A-like isoform X3 [Arachis duranensis]	XP_020984252	9.81732e-81	99.2126	127
Set2AB_CDS_10537	beta-galactosidase 13-like	321	gi|1021548321|ref|XP_016165622.1|beta-galactosidase 13-like [Arachis ipaensis]	XP_016165622	9.26669e-67	100	107
Set2AB_CDS_10545	U-box domain-containing 30-like	936	gi|1021548673|ref|XP_016165769.1|U-box domain-containing protein 30-like [Arachis ipaensis]	XP_016165769	0	99.6795	312
Set2AB_CDS_10553	uncharacterized protein LOC107461176	1317	gi|1012218527|ref|XP_015935133.1|uncharacterized protein LOC107461176 [Arachis duranensis]	XP_015935133	0	100	408
Set2AB_CDS_10561	growth-regulating factor 1	384	gi|1012218720|ref|XP_015935173.1|growth-regulating factor 1 [Arachis duranensis]	XP_015935173	3.79466e-53	99.0741	108
Set2AB_CDS_10569	DNA-directed RNA polymerase I subunit 2 isoform X1	3489	gi|1193794118|ref|XP_020985306.1|DNA-directed RNA polymerase I subunit 2 isoform X1 [Arachis duranensis]	XP_020985306	0	100	1162
Set2AB_CDS_10577	hydroxyproline O-arabinosyltransferase 3	786	gi|1012225784|ref|XP_015936987.1|hydroxyproline O-arabinosyltransferase 3 [Arachis duranensis] gi|1012225788|ref|XP_015936989.1| hydroxyproline O-arabinosyltransferase 3 [Arachis duranensis] gi|1012225791|ref|XP_015936990.1| hydroxyproline O-arabinosyltransferase 3 [Arachis duranensis] gi|1021560338|ref|XP_016171430.1| hydroxyproline O-arabinosyltransferase 3 [Arachis ipaensis] gi|1021560340|ref|…	XP_015936987, XP_015936989, XP_015936990, XP_016171430, XP_016171431, XP_016171432, XP_016171433, XP_020965456, XP_020965457	0	99.6109	257
Set2AB_CDS_10585	cytochrome P450 CYP82D47	624	gi|1012215352|ref|XP_015934284.1|cytochrome P450 CYP82D47 [Arachis duranensis]	XP_015934284	5.78251e-145	99.5169	207
Set2AB_CDS_10593	uncharacterized protein LOC107460402	396	gi|1012215228|ref|XP_015934252.1|uncharacterized protein LOC107460402 [Arachis duranensis]	XP_015934252	6.73365e-37	100	105
Set2AB_CDS_10601	uncharacterized protein LOC107460495	999	gi|1012215562|ref|XP_015934341.1|uncharacterized protein LOC107460495 [Arachis duranensis]	XP_015934341	0	99.6689	302
Set2AB_CDS_10609	ethylene-responsive transcription factor CRF3	315	gi|1021532833|ref|XP_016163388.1|ethylene-responsive transcription factor CRF3 [Arachis ipaensis]	XP_016163388	5.8902e-30	99.0385	104
Set2AB_CDS_10617	polypyrimidine tract-binding homolog 2	708	gi|1021532817|ref|XP_016163379.1|polypyrimidine tract-binding protein homolog 2 [Arachis ipaensis] gi|1021532819|ref|XP_016163380.1| polypyrimidine tract-binding protein homolog 2 [Arachis ipaensis]	XP_016163379, XP_016163380	3.66602e-140	99.5745	235
Set2AB_CDS_10625	uncharacterized protein LOC107607703	381	gi|1191764866|ref|XP_020961948.1|uncharacterized protein LOC107607703 [Arachis ipaensis]	XP_020961948	5.12747e-56	94.1748	103
Set2AB_CDS_10633	zinc finger ZAT10	786	gi|1012218739|ref|XP_015935177.1|zinc finger protein ZAT10 [Arachis duranensis]	XP_015935177	1.6094e-148	98.8506	261
Set2AB_CDS_10641	arginine N-methyltransferase 2	318	gi|1012218542|ref|XP_015935136.1|protein arginine N-methyltransferase 2 [Arachis duranensis]	XP_015935136	8.29827e-43	100	76
Set2AB_CDS_10649	WD40 repeat-containing HOS15 isoform X1	1704	gi|1012218704|ref|XP_015935169.1|WD40 repeat-containing protein HOS15 isoform X1 [Arachis duranensis]	XP_015935169	0	100	567
Set2AB_CDS_10657	hypothetical protein VIGAN_06180500	306	gi|965603367|dbj|BAT90544.1|hypothetical protein VIGAN_06180500 [Vigna angularis var. angularis]	BAT90544	4.81963e-10	81.1321	53
Set2AB_CDS_10665	serine carboxypeptidase-like	1518	gi|1012221520|ref|XP_015935883.1|serine carboxypeptidase-like [Arachis duranensis]	XP_015935883	0	99.7899	476
Set2AB_CDS_10673	kinesin KIN-4A	2301	gi|1021533960|ref|XP_016163948.1|kinesin-like protein KIN-4A [Arachis ipaensis] gi|1021533962|ref|XP_016163949.1| kinesin-like protein KIN-4A [Arachis ipaensis] gi|1191766327|ref|XP_020962306.1| kinesin-like protein KIN-4A [Arachis ipaensis]	XP_016163948, XP_016163949, XP_020962306	0	100	767
Set2AB_CDS_10681	protein MRG2	738	gi|1021533950|ref|XP_016163943.1|protein MRG2 [Arachis ipaensis]	XP_016163943	1.00911e-175	99.5868	242
Set2AB_CDS_10689	SWI SNF-related matrix-associated actin-dependent regulator of chromatin subfamily A member 3-like 2 isoform X1	3075	gi|1012221500|ref|XP_015935877.1|putative SWI/SNF-related matrix-associated actin-dependent regulator of chromatin subfamily A member 3-like 2 isoform X1 [Arachis duranensis]	XP_015935877	0	99.707	1024
Set2AB_CDS_10697	SENSITIVE TO PROTON RHIZOTOXICITY 1-like	330	gi|1012221261|ref|XP_015935812.1|protein SENSITIVE TO PROTON RHIZOTOXICITY 1-like [Arachis duranensis]	XP_015935812	5.74149e-37	100	97
Set2AB_CDS_10705	glucomannan 4-beta-mannosyltransferase 2	1197	gi|1021557514|ref|XP_016170078.1|glucomannan 4-beta-mannosyltransferase 2 [Arachis ipaensis]	XP_016170078	0	100	398
Set2AB_CDS_10713	GABA transporter 1	318	gi|1193792359|ref|XP_020984894.1|GABA transporter 1 [Arachis duranensis]	XP_020984894	1.13953e-65	100	105
Set2AB_CDS_10721	multifunctional methyltransferase subunit TRM112 At1g22270	369	gi|1012217277|ref|XP_015934789.1|multifunctional methyltransferase subunit TRM112-like protein At1g22270 [Arachis duranensis]	XP_015934789	4.53968e-69	100	122
Set2AB_CDS_10729	probable pectin methyltransferase QUA2	1476	gi|1012217264|ref|XP_015934785.1|probable pectin methyltransferase QUA2 [Arachis duranensis] gi|1012217268|ref|XP_015934786.1| probable pectin methyltransferase QUA2 [Arachis duranensis]	XP_015934785, XP_015934786	0	100	491
Set2AB_CDS_10737	uncharacterized protein LOC107460807	375	gi|1012216926|ref|XP_015934697.1|uncharacterized protein LOC107460807 [Arachis duranensis]	XP_015934697	2.25406e-43	98.2143	56
Set2AB_CDS_10745	uncharacterized protein LOC107463611 isoform X2	375	gi|1193795525|ref|XP_015937925.2|uncharacterized protein LOC107463611 isoform X2 [Arachis duranensis]	XP_015937925	1.40017e-58	99.0991	111
Set2AB_CDS_10753	26S protease regulatory subunit 8 homolog A isoform X1	993	gi|1193795579|ref|XP_020985689.1|26S protease regulatory subunit 8 homolog A isoform X1 [Arachis duranensis]	XP_020985689	0	98.7842	329
Set2AB_CDS_10761	hypothetical chloroplast RF21 (chloroplast)	510	gi|627757406|gb|AHY32769.1|hypothetical chloroplast RF21 (chloroplast) [Arachis hypogaea] gi|627757424|gb|AHY32787.1| hypothetical chloroplast RF21 (chloroplast) [Arachis hypogaea] gi|1035157493|gb|ANJ01556.1| hypothetical chloroplast RF21 (chloroplast) [Arachis hypogaea] gi|1035157513|gb|ANJ01576.1| hypothetical chloroplast RF21 (chloroplast) [Arachis hypogaea]	AHY32769, AHY32787, ANJ01556, ANJ01576	4.47057e-105	100	170
Set2AB_CDS_10769	uncharacterized protein LOC107462030	321	gi|1012222260|ref|XP_015936070.1|uncharacterized protein LOC107462030 [Arachis duranensis] gi|1021561623|ref|XP_016172014.1| uncharacterized protein LOC107614318 [Arachis ipaensis] gi|1021586050|ref|XP_016182349.1| uncharacterized protein LOC107624365 [Arachis ipaensis] gi|1021586052|ref|XP_016182350.1| uncharacterized protein LOC107624365 [Arachis ipaensis]	XP_015936070, XP_016172014, XP_016182349, XP_016182350	2.30744e-47	100	77
Set2AB_CDS_10777	uncharacterized protein LOC107463547	1143	gi|1012228973|ref|XP_015937839.1|uncharacterized protein LOC107463547 [Arachis duranensis]	XP_015937839	0	100	380
Set2AB_CDS_10785	pre-mRNA-splicing factor ATP-dependent RNA helicase DEAH10 isoform X1	2163	gi|1021581508|ref|XP_016180128.1|pre-mRNA-splicing factor ATP-dependent RNA helicase DEAH10 isoform X1 [Arachis ipaensis] gi|1191796677|ref|XP_020969825.1| pre-mRNA-splicing factor ATP-dependent RNA helicase DEAH10 isoform X1 [Arachis ipaensis]	XP_016180128, XP_020969825	0	99.8611	720
Set2AB_CDS_10793	jmjC domain-containing 4-	420	gi|1012265246|ref|XP_015947196.1|jmjC domain-containing protein 4-like, partial [Arachis duranensis]	XP_015947196	2.00891e-97	97.8571	140
Set2AB_CDS_10801	NAC domain-containing 100	369	gi|1012229303|ref|XP_015937929.1|NAC domain-containing protein 100 [Arachis duranensis]	XP_015937929	6.0042e-65	100	123
Set2AB_CDS_10809	translation factor SUI1 homolog 2	354	gi|1012228706|ref|XP_015937781.1|protein translation factor SUI1 homolog 2 [Arachis duranensis] gi|1021559365|ref|XP_016170963.1| protein translation factor SUI1 homolog 2 [Arachis ipaensis]	XP_015937781, XP_016170963	4.6499e-72	100	110
Set2AB_CDS_10817	transcription factor TGA9 isoform X1	1479	gi|1193792430|ref|XP_020984905.1|transcription factor TGA9 isoform X1 [Arachis duranensis]	XP_020984905	0	100	492
Set2AB_CDS_10825	mRNA-decapping enzyme	1104	gi|1012222309|ref|XP_015936084.1|mRNA-decapping enzyme-like protein [Arachis duranensis]	XP_015936084	0	100	367
Set2AB_CDS_10833	uncharacterized protein LOC107461761	645	gi|1012221253|ref|XP_015935810.1|uncharacterized protein LOC107461761 [Arachis duranensis]	XP_015935810	1.59095e-147	100	215
Set2AB_CDS_10841	fatty acyl- reductase 3 isoform X1	537	gi|1021560398|ref|XP_016171462.1|fatty acyl-CoA reductase 3 isoform X1 [Arachis ipaensis]	XP_016171462	1.28262e-126	100	178
Set2AB_CDS_10849	serine threonine- kinase D6PKL1	1002	gi|1012221630|ref|XP_015935912.1|serine/threonine-protein kinase D6PKL1 [Arachis duranensis]	XP_015935912	0	100	334
Set2AB_CDS_10857	SWI SNF complex subunit SWI3B	1476	gi|1012214621|ref|XP_015934099.1|SWI/SNF complex subunit SWI3B [Arachis duranensis]	XP_015934099	0	99.5506	445
Set2AB_CDS_10865	glyceraldehyde-3-phosphate dehydrogenase chloroplastic	1359	gi|1012214385|ref|XP_015934037.1|glyceraldehyde-3-phosphate dehydrogenase B, chloroplastic [Arachis duranensis]	XP_015934037	0	100	452
Set2AB_CDS_10873	uncharacterized protein LOC107460197	414	gi|1012214321|ref|XP_015934020.1|uncharacterized protein LOC107460197 [Arachis duranensis]	XP_015934020	1.02968e-72	98.5401	137
Set2AB_CDS_10881	fimbrin-2	522	gi|1021550568|ref|XP_016166666.1|fimbrin-2 [Arachis ipaensis]	XP_016166666	2.53843e-119	100	173
Set2AB_CDS_10889	F-box kelch-repeat At5g42350	309	gi|1021551504|ref|XP_016167120.1|F-box/kelch-repeat protein At5g42350 [Arachis ipaensis] gi|1191763723|ref|XP_020961711.1| F-box/kelch-repeat protein At5g42350 [Arachis ipaensis] gi|1191763725|ref|XP_020961712.1| F-box/kelch-repeat protein At5g42350 [Arachis ipaensis]	XP_016167120, XP_020961711, XP_020961712	1.38351e-64	100	102
Set2AB_CDS_10897	uncharacterized protein LOC107620482	306	gi|1191794190|ref|XP_020969269.1|uncharacterized protein LOC107620482 [Arachis ipaensis]	XP_020969269	2.53888e-58	98.9247	93
Set2AB_CDS_10905	thylakoid lumenal 19 kDa chloroplastic	729	gi|1012225083|ref|XP_015936796.1|thylakoid lumenal 19 kDa protein, chloroplastic [Arachis duranensis]	XP_015936796	1.55352e-105	100	175
Set2AB_CDS_10913	RNA-binding pno1-like	630	gi|1012127853|ref|XP_015964134.1|RNA-binding protein pno1-like [Arachis duranensis]	XP_015964134	1.93038e-132	99.5238	210
Set2AB_CDS_10921	uncharacterized protein LOC107462675	423	gi|1012225056|ref|XP_015936789.1|uncharacterized protein LOC107462675 [Arachis duranensis]	XP_015936789	8.90152e-90	100	133
Set2AB_CDS_10929	DNA damage-repair toleration DRT100	1143	gi|1012225064|ref|XP_015936791.1|DNA damage-repair/toleration protein DRT100 [Arachis duranensis]	XP_015936791	0	99.7268	366
Set2AB_CDS_10937	transcriptional corepressor LEUNIG isoform X2	2154	gi|1193794661|ref|XP_020985458.1|transcriptional corepressor LEUNIG isoform X2 [Arachis duranensis]	XP_020985458	0	99.7054	679
Set2AB_CDS_10945	zinc finger CCCH domain-containing 25	513	gi|1012227608|ref|XP_015937489.1|zinc finger CCCH domain-containing protein 25 [Arachis duranensis]	XP_015937489	4.81052e-104	100	171
Set2AB_CDS_10953	FHA domain-containing FHA2	861	gi|1191779383|ref|XP_016169038.2|FHA domain-containing protein FHA2 [Arachis ipaensis]	XP_016169038	0	100	278
Set2AB_CDS_10961	uncharacterized protein LOC107613394 isoform X3	732	gi|1021559131|ref|XP_016170848.1|uncharacterized protein LOC107613394 isoform X3 [Arachis ipaensis]	XP_016170848	2.13655e-176	99.5885	243
Set2AB_CDS_10969	coiled-coil domain-containing 93	675	gi|1021558548|ref|XP_016170574.1|coiled-coil domain-containing protein 93 [Arachis ipaensis]	XP_016170574	3.22412e-157	100	224
Set2AB_CDS_10977	coiled-coil domain-containing 93	540	gi|1012227693|ref|XP_015937512.1|coiled-coil domain-containing protein 93 [Arachis duranensis]	XP_015937512	1.73425e-100	100	146
Set2AB_CDS_10985	nucleolar complex 3 homolog	426	gi|1193794707|ref|XP_015937458.2|LOW QUALITY PROTEIN: nucleolar complex protein 3 homolog [Arachis duranensis]	XP_015937458	8.15973e-94	100	141
Set2AB_CDS_10993	DEAD-box ATP-dependent RNA helicase 10	615	gi|1012226687|ref|XP_015937229.1|DEAD-box ATP-dependent RNA helicase 10 [Arachis duranensis] gi|1021559157|ref|XP_016170860.1| DEAD-box ATP-dependent RNA helicase 10 [Arachis ipaensis]	XP_015937229, XP_016170860	2.43551e-140	100	201
Set2AB_CDS_11001	non-specific lipid-transfer At5g64080 isoform X2	498	gi|1193794639|ref|XP_020985452.1|non-specific lipid-transfer protein-like protein At5g64080 isoform X2 [Arachis duranensis]	XP_020985452	3.87493e-111	99.3939	165
Set2AB_CDS_11009	GTP-binding nuclear Ran-3	798	gi|1012227848|ref|XP_015937554.1|GTP-binding nuclear protein Ran-3 [Arachis duranensis]	XP_015937554	2.21107e-164	99.1031	223
Set2AB_CDS_11017	EARLY FLOWERING 3	441	gi|1012218684|ref|XP_015935163.1|protein EARLY FLOWERING 3 [Arachis duranensis]	XP_015935163	4.87529e-79	100	146
Set2AB_CDS_11025	N/A	300	No Blast Hit
Set2AB_CDS_11033	chloroplast ferrochelatase 1	300	gi|1134615612|gb|APX41428.1|chloroplast ferrochelatase 1 [Arachis hypogaea]	APX41428	1.75456e-58	98.9899	99
Set2AB_CDS_11041	homeobox knotted-1-like 2	690	gi|1012218384|ref|XP_015935086.1|homeobox protein knotted-1-like 2 [Arachis duranensis]	XP_015935086	1.79841e-149	100	230
Set2AB_CDS_11049	branched-chain-amino-acid aminotransferase chloroplastic isoform X1	567	gi|1021533818|ref|XP_016163874.1|branched-chain-amino-acid aminotransferase 2, chloroplastic isoform X1 [Arachis ipaensis]	XP_016163874	1.16056e-129	99.4681	188
Set2AB_CDS_11057	receptor kinase HAIKU2	387	gi|1021533617|ref|XP_016163771.1|receptor-like protein kinase HAIKU2 [Arachis ipaensis]	XP_016163771	1.11415e-67	100	129
Set2AB_CDS_11065	DETOXIFICATION 48-like	318	gi|1012217767|ref|XP_015934920.1|protein DETOXIFICATION 48-like [Arachis duranensis]	XP_015934920	6.13538e-66	100	105
Set2AB_CDS_11073	nuclear poly(A) polymerase 4 isoform X2	597	gi|1012217832|ref|XP_015934936.1|nuclear poly(A) polymerase 4 isoform X2 [Arachis duranensis] gi|1012217836|ref|XP_015934937.1| nuclear poly(A) polymerase 4 isoform X2 [Arachis duranensis] gi|1012217840|ref|XP_015934938.1| nuclear poly(A) polymerase 4 isoform X2 [Arachis duranensis]	XP_015934936, XP_015934937, XP_015934938	5.80786e-125	99.4624	186
Set2AB_CDS_11081	serine threonine- kinase Aurora-2	921	gi|1021533673|ref|XP_016163798.1|serine/threonine-protein kinase Aurora-2 [Arachis ipaensis]	XP_016163798	0	100	296
Set2AB_CDS_11089	inositol-tetrakisphosphate 1-kinase 3 isoform X1	1038	gi|1012218015|ref|XP_015934987.1|inositol-tetrakisphosphate 1-kinase 3 isoform X1 [Arachis duranensis]	XP_015934987	0	99.3958	331
Set2AB_CDS_11097	lipase ROG1 isoform X3	570	gi|1193791100|ref|XP_020984599.1|putative lipase ROG1 isoform X3 [Arachis duranensis]	XP_020984599	1.15635e-126	97.2973	185
Set2AB_CDS_11105	uncharacterized protein LOC107623468	306	gi|1021583687|ref|XP_016181222.1|uncharacterized protein LOC107623468 [Arachis ipaensis]	XP_016181222	6.88437e-27	81.0526	95
Set2AB_CDS_11113	uncharacterized protein LOC107614137	342	gi|1021561217|ref|XP_016171849.1|uncharacterized protein LOC107614137 [Arachis ipaensis]	XP_016171849	1.47251e-40	100	62
Set2AB_CDS_11121	transcription factor bHLH130	552	gi|1012225060|ref|XP_015936790.1|transcription factor bHLH130 [Arachis duranensis]	XP_015936790	7.08266e-128	99.4536	183
Set2AB_CDS_11129	germinal center kinase 1	717	gi|1193795996|ref|XP_020985866.1|germinal center kinase 1 [Arachis duranensis]	XP_020985866	1.21261e-156	100	239
Set2AB_CDS_11137	uncharacterized protein DDB_G0287625	1950	gi|1012225023|ref|XP_015936780.1|uncharacterized protein DDB_G0287625 [Arachis duranensis]	XP_015936780	0	99.6032	504
Set2AB_CDS_11145	VQ motif-containing 9	1059	gi|1012217294|ref|XP_015934795.1|VQ motif-containing protein 9 [Arachis duranensis]	XP_015934795	6.24803e-89	99.4318	352
Set2AB_CDS_11153	DETOXIFICATION 27	426	gi|1012217576|ref|XP_015934870.1|protein DETOXIFICATION 27 [Arachis duranensis]	XP_015934870	5.21177e-90	99.2908	141
Set2AB_CDS_11161	transcription factor bHLH96	978	gi|1012217363|ref|XP_015934815.1|transcription factor bHLH96 [Arachis duranensis]	XP_015934815	3.68335e-173	100	325
Set2AB_CDS_11169	IQ-DOMAIN 1	564	gi|1012218549|ref|XP_015935138.1|protein IQ-DOMAIN 1 [Arachis duranensis]	XP_015935138	6.14201e-97	100	188
Set2AB_CDS_11177	beta- insoluble isoenzyme CWINV3 isoform X2	915	gi|1012218669|ref|XP_015935159.1|beta-fructofuranosidase, insoluble isoenzyme CWINV3 isoform X2 [Arachis duranensis] gi|1012218673|ref|XP_015935160.1| beta-fructofuranosidase, insoluble isoenzyme CWINV3 isoform X2 [Arachis duranensis]	XP_015935159, XP_015935160	0	100	286
Set2AB_CDS_11185	beta- insoluble isoenzyme CWINV3 isoform X2	321	gi|1012218669|ref|XP_015935159.1|beta-fructofuranosidase, insoluble isoenzyme CWINV3 isoform X2 [Arachis duranensis] gi|1012218673|ref|XP_015935160.1| beta-fructofuranosidase, insoluble isoenzyme CWINV3 isoform X2 [Arachis duranensis]	XP_015935159, XP_015935160	2.20973e-67	100	106
Set2AB_CDS_11193	probable 28S rRNA (cytosine-C(5))-methyltransferase	348	gi|1191771332|ref|XP_020963657.1|probable 28S rRNA (cytosine-C(5))-methyltransferase [Arachis ipaensis]	XP_020963657	5.82316e-74	99.1304	115
Set2AB_CDS_11201	NDR1 HIN1 13	789	gi|1012218808|ref|XP_015935198.1|NDR1/HIN1-like protein 13 [Arachis duranensis] gi|1021533764|ref|XP_016163845.1| NDR1/HIN1-like protein 13 [Arachis ipaensis] gi|1021533766|ref|XP_016163846.1| NDR1/HIN1-like protein 13 [Arachis ipaensis]	XP_015935198, XP_016163845, XP_016163846	1.73404e-148	100	262
Set2AB_CDS_11209	ATP-dependent zinc metalloprotease FTSH mitochondrial	2088	gi|1012218559|ref|XP_015935140.1|ATP-dependent zinc metalloprotease FTSH 4, mitochondrial [Arachis duranensis]	XP_015935140	0	100	695
Set2AB_CDS_11217	U-box domain-containing 52-like isoform X2	603	gi|1193791165|ref|XP_020984614.1|U-box domain-containing protein 52-like isoform X2 [Arachis duranensis]	XP_020984614	6.02558e-104	99.5025	201
Set2AB_CDS_11225	transmembrane E3 ubiquitin- ligase 1	1647	gi|1012223039|ref|XP_015936266.1|transmembrane E3 ubiquitin-protein ligase 1 [Arachis duranensis]	XP_015936266	0	98.3577	548
Set2AB_CDS_11233	uncharacterized protein LOC107462127	501	gi|1012222687|ref|XP_015936180.1|uncharacterized protein LOC107462127 [Arachis duranensis]	XP_015936180	1.45684e-100	99.4012	167
Set2AB_CDS_11241	RING-H2 finger ATL40-like	423	gi|1193793000|ref|XP_015936301.2|RING-H2 finger protein ATL40-like [Arachis duranensis]	XP_015936301	9.10717e-77	100	141
Set2AB_CDS_11249	transcription factor VOZ1	534	gi|1021558082|ref|XP_016170355.1|transcription factor VOZ1 [Arachis ipaensis]	XP_016170355	6.64618e-107	100	157
Set2AB_CDS_11257	receptor kinase HSL1	2949	gi|1012223162|ref|XP_015936298.1|receptor-like protein kinase HSL1 [Arachis duranensis]	XP_015936298	0	99.7965	983
Set2AB_CDS_11265	nucleosome assembly 1 4 isoform X1	1164	gi|1012220043|ref|XP_015935512.1|nucleosome assembly protein 1;4 isoform X1 [Arachis duranensis]	XP_015935512	0	99.7275	367
Set2AB_CDS_11273	probable peroxidase 26	492	gi|1012219859|ref|XP_015935461.1|probable peroxidase 26 [Arachis duranensis]	XP_015935461	1.31287e-113	99.3902	164
Set2AB_CDS_11281	electron transfer flavo -ubiquinone mitochondrial	591	gi|1021557659|ref|XP_016170151.1|electron transfer flavoprotein-ubiquinone oxidoreductase, mitochondrial [Arachis ipaensis]	XP_016170151	4.22483e-141	100	196
Set2AB_CDS_11289	nuclear transcription factor Y subunit A-8 isoform X1	306	gi|1012220063|ref|XP_015935517.1|nuclear transcription factor Y subunit A-8 isoform X1 [Arachis duranensis] gi|1012220071|ref|XP_015935519.1| nuclear transcription factor Y subunit A-8 isoform X1 [Arachis duranensis]	XP_015935517, XP_015935519	3.28429e-44	100	73
Set2AB_CDS_11297	ENHANCED DISEASE RESISTANCE 2-like	540	gi|1012220143|ref|XP_015935538.1|protein ENHANCED DISEASE RESISTANCE 2-like [Arachis duranensis]	XP_015935538	6.91348e-119	100	177
Set2AB_CDS_11305	histidine methyltransferase 1 homolog	480	gi|1021560306|ref|XP_016171418.1|histidine protein methyltransferase 1 homolog [Arachis ipaensis]	XP_016171418	1.16529e-15	100	40
Set2AB_CDS_11313	small G signaling modulator 1	2142	gi|1012219851|ref|XP_015935459.1|small G protein signaling modulator 1 [Arachis duranensis] gi|1012219855|ref|XP_015935460.1| small G protein signaling modulator 1 [Arachis duranensis]	XP_015935459, XP_015935460	0	99.7195	713
Set2AB_CDS_11321	seed linoleate 9S-lipoxygenase-2-like	699	gi|1193791657|ref|XP_015935356.2|LOW QUALITY PROTEIN: seed linoleate 9S-lipoxygenase-2-like [Arachis duranensis]	XP_015935356	3.20607e-157	99.1228	228
Set2AB_CDS_11329	uncharacterized protein LOC107461309	840	gi|1012219195|ref|XP_015935284.1|uncharacterized protein LOC107461309 [Arachis duranensis]	XP_015935284	5.20889e-159	99.2832	279
Set2AB_CDS_11337	uncharacterized protein LOC107461429	762	gi|1012219624|ref|XP_015935400.1|uncharacterized protein LOC107461429 [Arachis duranensis] gi|1012219627|ref|XP_015935401.1| uncharacterized protein LOC107461429 [Arachis duranensis] gi|1193791769|ref|XP_020984754.1| uncharacterized protein LOC107461429 [Arachis duranensis]	XP_015935400, XP_015935401, XP_020984754	2.49334e-140	99.5556	225
Set2AB_CDS_11345	disease resistance At4g11170 isoform X2	414	gi|1012199090|ref|XP_015972685.1|putative disease resistance protein At4g11170 isoform X2 [Arachis duranensis]	XP_015972685	2.38701e-89	96.3768	138
Set2AB_CDS_11353	disease resistance ADR2-like	327	gi|1193791666|ref|XP_020984730.1|disease resistance protein ADR2-like [Arachis duranensis]	XP_020984730	1.10516e-65	100	109
Set2AB_CDS_11361	serine threonine- phosphatase 7 isoform X3	528	gi|1021558951|ref|XP_016170769.1|serine/threonine-protein phosphatase 7 isoform X3 [Arachis ipaensis]	XP_016170769	1.11229e-85	99.3421	152
Set2AB_CDS_11369	probable phospholipid-transporting ATPase 4	2400	gi|1012219735|ref|XP_015935427.1|probable phospholipid-transporting ATPase 4 [Arachis duranensis] gi|1021557737|ref|XP_016170189.1| probable phospholipid-transporting ATPase 4 [Arachis ipaensis]	XP_015935427, XP_016170189	0	100	797
Set2AB_CDS_11377	PRA1 family F3	576	gi|1012219672|ref|XP_015935411.1|PRA1 family protein F3 [Arachis duranensis] gi|1021557170|ref|XP_016169903.1| PRA1 family protein F3 [Arachis ipaensis]	XP_015935411, XP_016169903	6.19506e-82	100	191
Set2AB_CDS_11385	casein kinase 1 2	1377	gi|1021557561|ref|XP_016170103.1|casein kinase 1-like protein 2 [Arachis ipaensis]	XP_016170103	0	99.7821	459
Set2AB_CDS_11393	fasciclin-like arabinogalactan 11	450	gi|1012221018|ref|XP_015935754.1|fasciclin-like arabinogalactan protein 11 [Arachis duranensis]	XP_015935754	6.35943e-73	98	150
Set2AB_CDS_11401	auxin response factor 4 isoform X2	462	gi|1012220948|ref|XP_015935736.1|auxin response factor 4 isoform X2 [Arachis duranensis]	XP_015935736	6.25839e-90	100	153
Set2AB_CDS_11409	auxin response factor 4 isoform X2	462	gi|1012220948|ref|XP_015935736.1|auxin response factor 4 isoform X2 [Arachis duranensis]	XP_015935736	6.25839e-90	100	153
Set2AB_CDS_11417	elongation factor 1-alpha	330	gi|1021558329|ref|XP_016170468.1|elongation factor 1-alpha [Arachis ipaensis]	XP_016170468	4.91833e-71	100	110
Set2AB_CDS_11425	chlorophyll(ide) b reductase chloroplastic isoform X3	303	gi|1012225702|ref|XP_015936965.1|chlorophyll(ide) b reductase NOL, chloroplastic isoform X3 [Arachis duranensis]	XP_015936965	1.239e-58	100	94
Set2AB_CDS_11433	uncharacterized protein LOC107462790 isoform X2	399	gi|1012225601|ref|XP_015936939.1|uncharacterized protein LOC107462790 isoform X2 [Arachis duranensis]	XP_015936939	8.30898e-20	100	42
Set2AB_CDS_11441	zinc finger CCCH domain-containing 37 isoform X2	1446	gi|1012225582|ref|XP_015936931.1|zinc finger CCCH domain-containing protein 37 isoform X2 [Arachis duranensis]	XP_015936931	0	100	481
Set2AB_CDS_11449	maf DDB_G0281937	651	gi|1021560775|ref|XP_016171640.1|maf-like protein DDB_G0281937 [Arachis ipaensis]	XP_016171640	9.17562e-151	99.537	216
Set2AB_CDS_11457	F-box WD-40 repeat-containing At3g52030 isoform X2	648	gi|1012225630|ref|XP_015936948.1|F-box/WD-40 repeat-containing protein At3g52030 isoform X2 [Arachis duranensis]	XP_015936948	8.43905e-141	100	215
Set2AB_CDS_11465	N/A	402	No Blast Hit
Set2AB_CDS_11473	FKBP12-interacting of 37 kDa	333	gi|1012225664|ref|XP_015936957.1|FKBP12-interacting protein of 37 kDa [Arachis duranensis] gi|1193793848|ref|XP_020985239.1| FKBP12-interacting protein of 37 kDa [Arachis duranensis] gi|1193793851|ref|XP_020985240.1| FKBP12-interacting protein of 37 kDa [Arachis duranensis] gi|1193793853|ref|XP_020985241.1| FKBP12-interacting protein of 37 kDa [Arachis duranensis] gi|1193793855|ref|XP_020985242.1…	XP_015936957, XP_020985239, XP_020985240, XP_020985241, XP_020985242, XP_020985243	1.88418e-49	100	109
Set2AB_CDS_11481	arogenate dehydratase prephenate dehydratase chloroplastic	1206	gi|1191773927|ref|XP_020964405.1|arogenate dehydratase/prephenate dehydratase 1, chloroplastic [Arachis ipaensis]	XP_020964405	0	99.2188	384
Set2AB_CDS_11489	cellulose synthase B4	1545	gi|1021558624|ref|XP_016170612.1|cellulose synthase-like protein B4 [Arachis ipaensis]	XP_016170612	0	95.5253	514
Set2AB_CDS_11497	CELLULOSE SYNTHASE INTERACTIVE 3 isoform X3	327	gi|1021549088|ref|XP_016165949.1|protein CELLULOSE SYNTHASE INTERACTIVE 3 isoform X3 [Arachis ipaensis]	XP_016165949	2.34341e-54	100	108
Set2AB_CDS_11505	splicing factor SF3a60 homolog	369	gi|1021532756|ref|XP_016163350.1|splicing factor SF3a60 homolog [Arachis ipaensis]	XP_016163350	1.52429e-66	100	122
Set2AB_CDS_11513	N/A	339	No Blast Hit
Set2AB_CDS_11521	glutamate synthase [NADH] amyloplastic isoform X4	450	gi|1191764849|ref|XP_020961943.1|glutamate synthase [NADH], amyloplastic isoform X4 [Arachis ipaensis]	XP_020961943	1.58994e-96	100	150
Set2AB_CDS_11529	nephrocystin-3 isoform X2	1140	gi|1021532673|ref|XP_016163305.1|nephrocystin-3 isoform X2 [Arachis ipaensis]	XP_016163305	0	97.8947	380
Set2AB_CDS_11537	probable plastid-lipid-associated chloroplastic	2028	gi|1012215627|ref|XP_015934362.1|probable plastid-lipid-associated protein 14, chloroplastic [Arachis duranensis]	XP_015934362	0	100	675
Set2AB_CDS_11545	sulfate transporter isoform X1	1998	gi|1021533267|ref|XP_016163592.1|sulfate transporter 1.3 isoform X1 [Arachis ipaensis]	XP_016163592	0	99.8496	665
Set2AB_CDS_11553	uncharacterized WD repeat-containing isoform X1	897	gi|1012216857|ref|XP_015934681.1|uncharacterized WD repeat-containing protein C2A9.03 isoform X1 [Arachis duranensis]	XP_015934681	0	99.6633	297
Set2AB_CDS_11561	N/A	315	No Blast Hit
Set2AB_CDS_11569	kDa class VI heat shock	585	gi|1012224217|ref|XP_015936561.1|21.7 kDa class VI heat shock protein [Arachis duranensis]	XP_015936561	7.48462e-132	100	194
Set2AB_CDS_11577	calcium calmodulin-regulated receptor-like kinase 1	336	gi|1012224015|ref|XP_015936510.1|calcium/calmodulin-regulated receptor-like kinase 1 [Arachis duranensis] gi|1193793246|ref|XP_020985114.1| calcium/calmodulin-regulated receptor-like kinase 1 [Arachis duranensis] gi|1193793248|ref|XP_020985115.1| calcium/calmodulin-regulated receptor-like kinase 1 [Arachis duranensis] gi|1193793250|ref|XP_020985116.1| calcium/calmodulin-regulated receptor-like ki…	XP_015936510, XP_020985114, XP_020985115, XP_020985116	3.79533e-40	100	94
Set2AB_CDS_11585	probable methyltransferase PMT10 isoform X2	396	gi|1021550253|ref|XP_016166513.1|probable methyltransferase PMT10 isoform X2 [Arachis ipaensis]	XP_016166513	2.08921e-87	100	131
Set2AB_CDS_11593	probable methyltransferase PMT10 isoform X2	672	gi|1012214549|ref|XP_015934081.1|probable methyltransferase PMT10 isoform X2 [Arachis duranensis]	XP_015934081	3.72446e-158	99.5455	220
Set2AB_CDS_11601	histone chaperone ASF1B	576	gi|1021479780|ref|XP_016183089.1|histone chaperone ASF1B [Arachis ipaensis]	XP_016183089	8.68775e-114	100	191
Set2AB_CDS_11609	uncharacterized CDP-alcohol phosphatidyltransferase class-I family isoform X2	681	gi|1193792066|ref|XP_020984818.1|uncharacterized CDP-alcohol phosphatidyltransferase class-I family protein C22A12.08c isoform X2 [Arachis duranensis]	XP_020984818	1.67774e-162	98.6607	224
Set2AB_CDS_11617	uncharacterized protein YKR070W isoform X1	525	gi|1012220803|ref|XP_015935699.1|uncharacterized protein YKR070W isoform X1 [Arachis duranensis]	XP_015935699	1.01078e-114	99.3939	165
Set2AB_CDS_11625	uncharacterized CDP-alcohol phosphatidyltransferase class-I family isoform X2	390	gi|1193792066|ref|XP_020984818.1|uncharacterized CDP-alcohol phosphatidyltransferase class-I family protein C22A12.08c isoform X2 [Arachis duranensis]	XP_020984818	1.62888e-88	100	129
Set2AB_CDS_11633	uncharacterized protein LOC107461640 isoform X3	408	gi|1193792056|ref|XP_020984815.1|uncharacterized protein LOC107461640 isoform X3 [Arachis duranensis]	XP_020984815	9.95602e-88	99.2424	132
Set2AB_CDS_11641	uncharacterized protein LOC107461640 isoform X3	408	gi|1193792056|ref|XP_020984815.1|uncharacterized protein LOC107461640 isoform X3 [Arachis duranensis]	XP_020984815	9.95602e-88	99.2424	132
Set2AB_CDS_11649	probable BOI-related E3 ubiquitin- ligase 2	372	gi|1012215389|ref|XP_015934293.1|probable BOI-related E3 ubiquitin-protein ligase 2 [Arachis duranensis]	XP_015934293	1.30869e-73	100	124
Set2AB_CDS_11657	uncharacterized acetyltransferase At3g50280	744	gi|1191764676|ref|XP_020961909.1|uncharacterized acetyltransferase At3g50280 [Arachis ipaensis]	XP_020961909	4.34292e-163	99.5968	248
Set2AB_CDS_11665	bZIP transcription factor 23	300	gi|1012215216|ref|XP_015934248.1|bZIP transcription factor 23 [Arachis duranensis]	XP_015934248	3.85423e-37	98.9899	99
Set2AB_CDS_11673	N/A	300	No Blast Hit
Set2AB_CDS_11681	SURP and G-patch domain-containing 1	480	gi|1191778940|ref|XP_020965558.1|LOW QUALITY PROTEIN: SURP and G-patch domain-containing protein 1-like protein [Arachis ipaensis]	XP_020965558	1.62183e-94	100	159
Set2AB_CDS_11689	uncharacterized protein At5g64816	378	gi|1012227100|ref|XP_015937343.1|uncharacterized protein At5g64816 [Arachis duranensis] gi|1021557751|ref|XP_016170196.1| uncharacterized protein At5g64816 [Arachis ipaensis]	XP_015937343, XP_016170196	1.41792e-84	100	125
Set2AB_CDS_11697	PREDICTED: TATA-box-binding protein	324	gi|1044549038|ref|XP_017440748.1|PREDICTED: TATA-box-binding protein [Vigna angularis]	XP_017440748	7.57019e-72	100	108
Set2AB_CDS_11705	DNA topoisomerase 6 subunit A	699	gi|1012226929|ref|XP_015937296.1|DNA topoisomerase 6 subunit A [Arachis duranensis]	XP_015937296	5.54837e-112	99.005	201
Set2AB_CDS_11713	TMV resistance N	4191	gi|1012226431|ref|XP_015937153.1|TMV resistance protein N [Arachis duranensis]	XP_015937153	0	99.4131	1363
Set2AB_CDS_11721	F-box AFR-like	360	gi|1012227114|ref|XP_015937347.1|F-box protein AFR-like [Arachis duranensis]	XP_015937347	1.03993e-56	100	108
Set2AB_CDS_11729	oligouridylate-binding 1 isoform X1	1314	gi|1012226727|ref|XP_015937240.1|oligouridylate-binding protein 1 isoform X1 [Arachis duranensis] gi|1021558161|ref|XP_016170397.1| oligouridylate-binding protein 1 isoform X1 [Arachis ipaensis]	XP_015937240, XP_016170397	0	100	437
Set2AB_CDS_11737	uncharacterized protein LOC107463049 isoform X4	1746	gi|1012226763|ref|XP_015937251.1|uncharacterized protein LOC107463049 isoform X4 [Arachis duranensis]	XP_015937251	0	99.481	578
Set2AB_CDS_11745	uncharacterized protein LOC107460220	318	gi|1012214416|ref|XP_015934046.1|uncharacterized protein LOC107460220 [Arachis duranensis]	XP_015934046	7.07821e-70	100	105
Set2AB_CDS_11753	serine threonine- kinase STY46 isoform X4	1359	gi|1191763868|ref|XP_020961741.1|serine/threonine-protein kinase STY46 isoform X4 [Arachis ipaensis]	XP_020961741	0	100	452
Set2AB_CDS_11761	prolyl endopeptidase isoform X2	339	gi|1193789544|ref|XP_020984179.1|prolyl endopeptidase isoform X2 [Arachis duranensis]	XP_020984179	1.36249e-71	100	112
Set2AB_CDS_11769	pentatricopeptide repeat-containing mitochondrial	321	gi|1021560827|ref|XP_016171667.1|pentatricopeptide repeat-containing protein At2g20710, mitochondrial [Arachis ipaensis]	XP_016171667	1.82715e-53	100	107
Set2AB_CDS_11777	probable phosphatase 2C 52 isoform X1	1359	gi|1012222794|ref|XP_015936207.1|probable protein phosphatase 2C 52 isoform X1 [Arachis duranensis] gi|1193792803|ref|XP_020984993.1| probable protein phosphatase 2C 52 isoform X1 [Arachis duranensis] gi|1193792805|ref|XP_020984994.1| probable protein phosphatase 2C 52 isoform X1 [Arachis duranensis] gi|1193792807|ref|XP_020984995.1| probable protein phosphatase 2C 52 isoform X1 [Arachis duranens…	XP_015936207, XP_020984993, XP_020984994, XP_020984995	0	99.5316	427
Set2AB_CDS_11785	N/A	405	No Blast Hit
Set2AB_CDS_11793	trihelix transcription factor ASIL2	405	gi|1012224147|ref|XP_015936544.1|trihelix transcription factor ASIL2 [Arachis duranensis]	XP_015936544	3.79218e-56	100	112
Set2AB_CDS_11801	myosin-8 isoform X1	363	gi|1193793034|ref|XP_020985053.1|myosin-8 isoform X1 [Arachis duranensis] gi|1193793036|ref|XP_020985054.1| myosin-8 isoform X1 [Arachis duranensis] gi|1193793038|ref|XP_020985055.1| myosin-8 isoform X1 [Arachis duranensis]	XP_020985053, XP_020985054, XP_020985055	8.46264e-57	98.3471	121
Set2AB_CDS_11809	uncharacterized protein LOC107462446 isoform X4	390	gi|1012224080|ref|XP_015936528.1|uncharacterized protein LOC107462446 isoform X4 [Arachis duranensis]	XP_015936528	6.07233e-54	100	93
Set2AB_CDS_11817	pentatricopeptide repeat-containing At2g22070-like	618	gi|1191797199|ref|XP_020969960.1|pentatricopeptide repeat-containing protein At2g22070-like [Arachis ipaensis]	XP_020969960	3.53234e-141	98.0583	206
Set2AB_CDS_11825	uncharacterized protein LOC107605824 isoform X2	603	gi|1021532515|ref|XP_016163225.1|uncharacterized protein LOC107605824 isoform X2 [Arachis ipaensis] gi|1021532517|ref|XP_016163226.1| uncharacterized protein LOC107605824 isoform X2 [Arachis ipaensis]	XP_016163225, XP_016163226	9.56158e-141	99	200
Set2AB_CDS_11833	uncharacterized protein LOC107460420	333	gi|1012215309|ref|XP_015934272.1|uncharacterized protein LOC107460420 [Arachis duranensis]	XP_015934272	2.38829e-75	100	111
Set2AB_CDS_11841	uroporphyrinogen-III chloroplastic	414	gi|1021552996|ref|XP_016167800.1|uroporphyrinogen-III synthase, chloroplastic [Arachis ipaensis]	XP_016167800	7.66258e-20	92.3077	78
Set2AB_CDS_11849	WEAK CHLOROPLAST MOVEMENT UNDER BLUE LIGHT 1	2616	gi|1012215153|ref|XP_015934232.1|protein WEAK CHLOROPLAST MOVEMENT UNDER BLUE LIGHT 1 [Arachis duranensis] gi|1193789949|ref|XP_020984286.1| protein WEAK CHLOROPLAST MOVEMENT UNDER BLUE LIGHT 1 [Arachis duranensis]	XP_015934232, XP_020984286	0	95.6954	906
Set2AB_CDS_11857	zinc finger CCCH domain-containing 20	312	gi|1012092585|ref|XP_015955217.1|zinc finger CCCH domain-containing protein 20 [Arachis duranensis]	XP_015955217	4.1515e-68	100	103
Set2AB_CDS_11865	uncharacterized protein LOC107479599 isoform X1	585	gi|1012092555|ref|XP_015955214.1|uncharacterized protein LOC107479599 isoform X1 [Arachis duranensis]	XP_015955214	2.49444e-140	100	194
Set2AB_CDS_11873	zinc protease PQQL-like isoform X4	501	gi|1021492651|ref|XP_016189322.1|zinc protease PQQL-like isoform X4 [Arachis ipaensis]	XP_016189322	1.09731e-110	100	166
Set2AB_CDS_11881	ATP-dependent zinc metalloprotease FTSH chloroplastic	2250	gi|1021494882|ref|XP_016190443.1|ATP-dependent zinc metalloprotease FTSH 2, chloroplastic [Arachis ipaensis]	XP_016190443	0	100	689
Set2AB_CDS_11889	lysM domain-containing GPI-anchored 2	1038	gi|1191732712|ref|XP_016190425.2|LOW QUALITY PROTEIN: lysM domain-containing GPI-anchored protein 2 [Arachis ipaensis]	XP_016190425	0	100	303
Set2AB_CDS_11897	N/A	465	No Blast Hit
Set2AB_CDS_11905	E3 ubiquitin- ligase UPL1	1479	gi|1191722604|ref|XP_020973142.1|E3 ubiquitin-protein ligase UPL1 [Arachis ipaensis]	XP_020973142	0	100	493
Set2AB_CDS_11913	E3 ubiquitin- ligase UPL1-like	366	gi|1193755204|ref|XP_015957384.2|LOW QUALITY PROTEIN: E3 ubiquitin-protein ligase UPL1-like [Arachis duranensis]	XP_015957384	2.70265e-53	100	121
Set2AB_CDS_11921	N/A	396	No Blast Hit
Set2AB_CDS_11929	transcription elongation factor 1 homolog isoform X4	318	gi|1191723741|ref|XP_020973395.1|transcription elongation factor 1 homolog isoform X4 [Arachis ipaensis]	XP_020973395	3.76806e-56	100	105
Set2AB_CDS_11937	probable glucuronoxylan glucuronosyltransferase IRX7	696	gi|1021489017|ref|XP_016187500.1|probable glucuronoxylan glucuronosyltransferase IRX7 [Arachis ipaensis]	XP_016187500	1.70766e-157	100	231
Set2AB_CDS_11945	tRNA dimethylallyltransferase 2	354	gi|1021489120|ref|XP_016187554.1|tRNA dimethylallyltransferase 2 [Arachis ipaensis]	XP_016187554	8.60912e-73	100	117
Set2AB_CDS_11953	arogenate dehydratase prephenate dehydratase chloroplastic	342	gi|1021489108|ref|XP_016187548.1|arogenate dehydratase/prephenate dehydratase 6, chloroplastic [Arachis ipaensis]	XP_016187548	7.41488e-73	100	113
Set2AB_CDS_11961	uncharacterized protein LOC107634129 isoform X1	315	gi|1021499823|ref|XP_016193190.1|uncharacterized protein LOC107634129 isoform X1 [Arachis ipaensis]	XP_016193190	4.61737e-41	100	67
Set2AB_CDS_11969	DNA polymerase epsilon catalytic subunit A isoform X1	2145	gi|1193745804|ref|XP_020992823.1|DNA polymerase epsilon catalytic subunit A isoform X1 [Arachis duranensis]	XP_020992823	0	99.8601	715
Set2AB_CDS_11977	uncharacterized protein LOC107632379	336	gi|1021496976|ref|XP_016191551.1|uncharacterized protein LOC107632379 [Arachis ipaensis]	XP_016191551	1.15788e-58	100	99
Set2AB_CDS_11985	uncharacterized protein LOC107629307	1008	gi|1021489118|ref|XP_016187553.1|uncharacterized protein LOC107629307 [Arachis ipaensis]	XP_016187553	0	100	335
Set2AB_CDS_11993	probable histone	525	gi|1012029806|ref|XP_015951763.1|probable histone H2B.3 [Arachis duranensis]	XP_015951763	7.10066e-65	100	131
Set2AB_CDS_12001	E3 ubiquitin- ligase MIEL1 isoform X1	876	gi|1012029834|ref|XP_015951766.1|E3 ubiquitin-protein ligase MIEL1 isoform X1 [Arachis duranensis]	XP_015951766	0	99.6564	291
Set2AB_CDS_12009	UPSTREAM OF FLC isoform X3	483	gi|1191723811|ref|XP_020973415.1|protein UPSTREAM OF FLC isoform X3 [Arachis ipaensis] gi|1193745943|ref|XP_020992863.1| protein UPSTREAM OF FLC isoform X3 [Arachis duranensis]	XP_020973415, XP_020992863	1.10787e-99	100	160
Set2AB_CDS_12017	uncharacterized protein LOC107476452 isoform X2	759	gi|1012029775|ref|XP_015951755.1|uncharacterized protein LOC107476452 isoform X2 [Arachis duranensis]	XP_015951755	1.94949e-179	100	249
Set2AB_CDS_12025	AP-2 complex subunit alpha-1	1044	gi|1021489086|ref|XP_016187536.1|AP-2 complex subunit alpha-1 [Arachis ipaensis]	XP_016187536	0	100	342
Set2AB_CDS_12033	60S ribosomal L32-1	402	gi|1021489485|ref|XP_016187751.1|60S ribosomal protein L32-1 [Arachis ipaensis]	XP_016187751	1.37916e-80	100	133
Set2AB_CDS_12041	ATP synthase gamma chloroplastic isoform X2	438	gi|1193763390|ref|XP_020997018.1|ATP synthase gamma chain, chloroplastic isoform X2 [Arachis duranensis]	XP_020997018	5.03389e-88	100	139
Set2AB_CDS_12049	constitutive photomorphogenesis 10	525	gi|1021489475|ref|XP_016187746.1|constitutive photomorphogenesis protein 10 [Arachis ipaensis]	XP_016187746	9.37425e-114	100	160
Set2AB_CDS_12057	beta-galactosidase 9	300	gi|1012104244|ref|XP_015958213.1|beta-galactosidase 9 [Arachis duranensis]	XP_015958213	2.97802e-62	100	99
Set2AB_CDS_12065	uncharacterized protein LOC107482288	2139	gi|1012104275|ref|XP_015958221.1|uncharacterized protein LOC107482288 [Arachis duranensis]	XP_015958221	0	98.8717	709
Set2AB_CDS_12073	S-adenosyl homocysteine hydrolase	381	gi|387861274|gb|AFK08605.1|S-adenosyl homocysteine hydrolase [Nicotiana benthamiana]	AFK08605	1.89547e-73	99.2063	126
Set2AB_CDS_12081	probable acyl-activating enzyme peroxisomal isoform X2	2184	gi|1021489473|ref|XP_016187745.1|probable acyl-activating enzyme 18, peroxisomal isoform X2 [Arachis ipaensis]	XP_016187745	0	100	727
Set2AB_CDS_12089	probable magnesium transporter NIPA1 isoform X1	969	gi|1021489419|ref|XP_016187718.1|probable magnesium transporter NIPA1 isoform X1 [Arachis ipaensis]	XP_016187718	0	99.6894	322
Set2AB_CDS_12097	probable inactive poly [ADP-ribose] polymerase SRO2 isoform X1	300	gi|1193755910|ref|XP_020995250.1|probable inactive poly [ADP-ribose] polymerase SRO2 isoform X1 [Arachis duranensis]	XP_020995250	3.35174e-65	100	100
Set2AB_CDS_12105	elongator complex 3	312	gi|1021489209|ref|XP_016187603.1|LOW QUALITY PROTEIN: elongator complex protein 3 [Arachis ipaensis]	XP_016187603	6.3946e-63	100	103
Set2AB_CDS_12113	probable Ufm1-specific protease	372	gi|1021489229|ref|XP_016187615.1|probable Ufm1-specific protease [Arachis ipaensis]	XP_016187615	8.74413e-76	100	123
Set2AB_CDS_12121	serotonin N-acetyltransferase chloroplastic	507	gi|1012089916|ref|XP_015954673.1|serotonin N-acetyltransferase 2, chloroplastic [Arachis duranensis]	XP_015954673	2.47464e-116	100	169
Set2AB_CDS_12129	rhodanese-like domain-containing chloroplastic isoform X2	873	gi|1193750330|ref|XP_020993962.1|rhodanese-like domain-containing protein 11, chloroplastic isoform X2 [Arachis duranensis]	XP_020993962	5.45077e-177	91.7526	291
Set2AB_CDS_12137	uncharacterized protein At2g27730, mitochondrial	360	gi|1012029493|ref|XP_015951687.1|uncharacterized protein At2g27730, mitochondrial [Arachis duranensis] gi|1021489185|ref|XP_016187589.1| uncharacterized protein At2g27730, mitochondrial [Arachis ipaensis]	XP_015951687, XP_016187589	1.13325e-66	100	119
Set2AB_CDS_12145	serine threonine- phosphatase 2A activator	894	gi|1021489179|ref|XP_016187586.1|serine/threonine-protein phosphatase 2A activator [Arachis ipaensis]	XP_016187586	0	99.6633	297
Set2AB_CDS_12153	transcription factor TGA9	495	gi|1191723665|ref|XP_020973382.1|transcription factor TGA9 [Arachis ipaensis]	XP_020973382	9.5718e-63	100	111
Set2AB_CDS_12161	transcription factor TGA9	735	gi|1191723665|ref|XP_020973382.1|transcription factor TGA9 [Arachis ipaensis]	XP_020973382	1.13193e-143	94.7368	247
Set2AB_CDS_12169	uncharacterized protein LOC107632393	1686	gi|1191723660|ref|XP_020973381.1|uncharacterized protein LOC107632393 [Arachis ipaensis]	XP_020973381	0	100	543
Set2AB_CDS_12177	heterogeneous nuclear ribonucleo Q	561	gi|1191723646|ref|XP_020973379.1|heterogeneous nuclear ribonucleoprotein Q [Arachis ipaensis]	XP_020973379	3.46612e-97	100	142
Set2AB_CDS_12185	callose synthase 10	1137	gi|1191733502|ref|XP_020975776.1|callose synthase 10 [Arachis ipaensis]	XP_020975776	0	100	379
Set2AB_CDS_12193	cytochrome P450 71A1	651	gi|1021489280|ref|XP_016187642.1|cytochrome P450 71A1 [Arachis ipaensis]	XP_016187642	5.30458e-126	100	216
Set2AB_CDS_12201	cytochrome P450 71A1	657	gi|1191723540|ref|XP_020973352.1|cytochrome P450 71A1 [Arachis ipaensis]	XP_020973352	5.08766e-110	90.367	218
Set2AB_CDS_12209	uncharacterized protein LOC107629342	579	gi|1021489207|ref|XP_016187602.1|uncharacterized protein LOC107629342 [Arachis ipaensis]	XP_016187602	2.76224e-112	100	192
Set2AB_CDS_12217	fatty acyl- reductase 3-like	975	gi|1021489146|ref|XP_016187568.1|fatty acyl-CoA reductase 3-like [Arachis ipaensis]	XP_016187568	0	100	324
Set2AB_CDS_12225	E3 ubiquitin- ligase RGLG2	303	gi|1021489259|ref|XP_016187631.1|E3 ubiquitin-protein ligase RGLG2 [Arachis ipaensis]	XP_016187631	2.63629e-58	100	91
Set2AB_CDS_12233	uncharacterized protein LOC107630524	840	gi|1021492361|ref|XP_016189179.1|uncharacterized protein LOC107630524 [Arachis ipaensis]	XP_016189179	0	100	279
Set2AB_CDS_12241	STRICTOSIDINE SYNTHASE-LIKE 4	1080	gi|1012090418|ref|XP_015954790.1|protein STRICTOSIDINE SYNTHASE-LIKE 4 [Arachis duranensis]	XP_015954790	0	100	359
Set2AB_CDS_12249	photosystem I chlorophyll a b-binding chloroplastic	771	gi|1021492113|ref|XP_016189053.1|photosystem I chlorophyll a/b-binding protein 6, chloroplastic [Arachis ipaensis]	XP_016189053	1.27232e-176	100	257
Set2AB_CDS_12257	LURP-one-related 6-like	612	gi|1021500341|ref|XP_016193423.1|protein LURP-one-related 6-like [Arachis ipaensis]	XP_016193423	1.27334e-124	100	200
Set2AB_CDS_12265	ferrochelatase- chloroplastic	1626	gi|1012094974|ref|XP_015955776.1|ferrochelatase-2, chloroplastic [Arachis duranensis]	XP_015955776	0	100	541
Set2AB_CDS_12273	phosphatidylinositol 4-phosphate 5-kinase 1	738	gi|1021493377|ref|XP_016189673.1|phosphatidylinositol 4-phosphate 5-kinase 1 [Arachis ipaensis]	XP_016189673	7.49519e-157	100	246
Set2AB_CDS_12281	UDP-glycosyltransferase 43-like	582	gi|1021498402|ref|XP_016192378.1|UDP-glycosyltransferase 43-like [Arachis ipaensis]	XP_016192378	8.35674e-136	100	193
Set2AB_CDS_12289	uncharacterized protein LOC107630570	321	gi|1021492489|ref|XP_016189241.1|uncharacterized protein LOC107630570 [Arachis ipaensis] gi|1021492491|ref|XP_016189242.1| uncharacterized protein LOC107630570 [Arachis ipaensis] gi|1021492495|ref|XP_016189244.1| uncharacterized protein LOC107630570 [Arachis ipaensis]	XP_016189241, XP_016189242, XP_016189244	1.16014e-49	97.6744	86
Set2AB_CDS_12297	cyprosin isoform X2	1152	gi|1021492499|ref|XP_016189246.1|cyprosin isoform X2 [Arachis ipaensis]	XP_016189246	0	99.7238	362
Set2AB_CDS_12305	beta-xylosidase alpha-L-arabinofuranosidase 2	423	gi|1193754939|ref|XP_015957291.2|beta-xylosidase/alpha-L-arabinofuranosidase 2 [Arachis duranensis]	XP_015957291	1.01472e-88	100	140
Set2AB_CDS_12313	uncharacterized protein LOC107631615	336	gi|1021495157|ref|XP_016190590.1|uncharacterized protein LOC107631615 [Arachis ipaensis]	XP_016190590	2.24385e-50	100	85
Set2AB_CDS_12321	uncharacterized protein LOC107634737	462	gi|1021500858|ref|XP_016193645.1|uncharacterized protein LOC107634737 [Arachis ipaensis]	XP_016193645	1.27966e-91	100	153
Set2AB_CDS_12329	copper-transporting ATPase chloroplastic	2712	gi|1191732366|ref|XP_020975515.1|copper-transporting ATPase PAA1, chloroplastic [Arachis ipaensis]	XP_020975515	0	100	825
Set2AB_CDS_12337	uncharacterized protein LOC107631632	363	gi|1021495209|ref|XP_016190619.1|uncharacterized protein LOC107631632 [Arachis ipaensis] gi|1021495211|ref|XP_016190620.1| uncharacterized protein LOC107631632 [Arachis ipaensis]	XP_016190619, XP_016190620	6.68425e-81	100	120
Set2AB_CDS_12345	60s ribosomal	528	gi|1102145567|gb|OIT01897.1|60s ribosomal protein l44, partial [Nicotiana attenuata]	OIT01897	6.57861e-68	88.5496	131
Set2AB_CDS_12353	7-deoxyloganetin glucosyltransferase-like	408	gi|1021495256|ref|XP_016190640.1|7-deoxyloganetin glucosyltransferase-like [Arachis ipaensis]	XP_016190640	6.79232e-89	100	136
Set2AB_CDS_12361	50S ribosomal chloroplastic	528	gi|1021495329|ref|XP_016190679.1|50S ribosomal protein L29, chloroplastic [Arachis ipaensis]	XP_016190679	7.41826e-95	100	159
Set2AB_CDS_12369	uncharacterized protein LOC107631639 isoform X2	813	gi|1021495240|ref|XP_016190632.1|uncharacterized protein LOC107631639 isoform X2 [Arachis ipaensis]	XP_016190632	2.34828e-171	87.6221	307
Set2AB_CDS_12377	2-carboxy-1,4-naphthoquinone chloroplastic	1107	gi|1021495286|ref|XP_016190657.1|2-carboxy-1,4-naphthoquinone phytyltransferase, chloroplastic [Arachis ipaensis]	XP_016190657	0	100	368
Set2AB_CDS_12385	cell wall DAN4	1542	gi|1021495290|ref|XP_016190659.1|cell wall protein DAN4 [Arachis ipaensis]	XP_016190659	0	99.8051	513
Set2AB_CDS_12393	chaperone dnaJ chloroplastic	1326	gi|1012101971|ref|XP_015957618.1|chaperone protein dnaJ A6, chloroplastic [Arachis duranensis] gi|1021495333|ref|XP_016190681.1| chaperone protein dnaJ A6, chloroplastic [Arachis ipaensis]	XP_015957618, XP_016190681	0	100	441
Set2AB_CDS_12401	protein SCAI	1164	gi|1193745449|ref|XP_020992720.1|protein SCAI [Arachis duranensis]	XP_020992720	0	100	387
Set2AB_CDS_12409	EXORDIUM-like 2	984	gi|1021495280|ref|XP_016190653.1|protein EXORDIUM-like 2 [Arachis ipaensis]	XP_016190653	0	99.67	303
Set2AB_CDS_12417	LMBR1 domain-containing 2 homolog A isoform X1	2175	gi|1021495355|ref|XP_016190693.1|LMBR1 domain-containing protein 2 homolog A isoform X1 [Arachis ipaensis]	XP_016190693	0	99.5856	724
Set2AB_CDS_12425	LMBR1 domain-containing 2 homolog A isoform X1	984	gi|1021495355|ref|XP_016190693.1|LMBR1 domain-containing protein 2 homolog A isoform X1 [Arachis ipaensis]	XP_016190693	0	100	310
Set2AB_CDS_12433	7-deoxyloganetin glucosyltransferase-like	516	gi|1021495256|ref|XP_016190640.1|7-deoxyloganetin glucosyltransferase-like [Arachis ipaensis]	XP_016190640	3.02558e-117	99.4083	169
Set2AB_CDS_12441	ubiquinol oxidase mitochondrial	432	gi|1021495236|ref|XP_016190629.1|ubiquinol oxidase 2, mitochondrial [Arachis ipaensis]	XP_016190629	1.99667e-75	100	123
Set2AB_CDS_12449	N/A	564	No Blast Hit
Set2AB_CDS_12457	uncharacterized protein LOC107631689 isoform X2	921	gi|1191732245|ref|XP_020975483.1|uncharacterized protein LOC107631689 isoform X2 [Arachis ipaensis]	XP_020975483	0	100	307
Set2AB_CDS_12465	UDP-glucuronate 4-epimerase 2	447	gi|1021490179|ref|XP_016188107.1|UDP-glucuronate 4-epimerase 2 [Arachis ipaensis]	XP_016188107	2.6286e-81	100	149
Set2AB_CDS_12473	patellin-3	663	gi|1191725899|ref|XP_020973917.1|patellin-3 [Arachis ipaensis]	XP_020973917	1.37965e-32	100	99
Set2AB_CDS_12481	RNA-binding 38 isoform X1	855	gi|1021490198|ref|XP_016188114.1|RNA-binding protein 38 isoform X1 [Arachis ipaensis]	XP_016188114	2.38026e-124	100	284
Set2AB_CDS_12489	phospholipase SGR2 isoform X2	351	gi|1193747872|ref|XP_020993321.1|phospholipase SGR2 isoform X2 [Arachis duranensis]	XP_020993321	9.11828e-75	100	116
Set2AB_CDS_12497	pentatricopeptide repeat-containing At5g47360	1359	gi|1021490202|ref|XP_016188116.1|pentatricopeptide repeat-containing protein At5g47360 [Arachis ipaensis] gi|1021490204|ref|XP_016188117.1| pentatricopeptide repeat-containing protein At5g47360 [Arachis ipaensis] gi|1021490206|ref|XP_016188118.1| pentatricopeptide repeat-containing protein At5g47360 [Arachis ipaensis] gi|1021490208|ref|XP_016188119.1| pentatricopeptide repeat-containing protein A…	XP_016188116, XP_016188117, XP_016188118, XP_016188119, XP_020973913, XP_020973914	0	99.7788	452
Set2AB_CDS_12505	signal recognition particle 14 kDa isoform X1	480	gi|1193747829|ref|XP_020993311.1|signal recognition particle 14 kDa protein isoform X1 [Arachis duranensis] gi|1193747831|ref|XP_020993312.1| signal recognition particle 14 kDa protein isoform X1 [Arachis duranensis]	XP_020993311, XP_020993312	7.47501e-64	100	120
Set2AB_CDS_12513	vacuolar sorting-associated 9A isoform X1	1125	gi|1021490189|ref|XP_016188110.1|vacuolar protein sorting-associated protein 9A isoform X1 [Arachis ipaensis] gi|1021490191|ref|XP_016188111.1| vacuolar protein sorting-associated protein 9A isoform X1 [Arachis ipaensis]	XP_016188110, XP_016188111	0	100	374
Set2AB_CDS_12521	PHD finger At1g33420	321	gi|1012035706|ref|XP_015953106.1|PHD finger protein At1g33420 [Arachis duranensis]	XP_015953106	6.6382e-52	100	87
Set2AB_CDS_12529	PHD finger At1g33420	495	gi|1012035706|ref|XP_015953106.1|PHD finger protein At1g33420 [Arachis duranensis]	XP_015953106	5.77705e-101	99.3506	154
Set2AB_CDS_12537	apoptosis-inducing factor homolog A	975	gi|1021490274|ref|XP_016188153.1|apoptosis-inducing factor homolog A [Arachis ipaensis]	XP_016188153	0	100	324
Set2AB_CDS_12545	N/A	306	No Blast Hit
Set2AB_CDS_12553	uncharacterized protein LOC107629774 isoform X3	933	gi|1021490261|ref|XP_016188146.1|uncharacterized protein LOC107629774 isoform X3 [Arachis ipaensis]	XP_016188146	0	99.0323	310
Set2AB_CDS_12561	alcohol-forming fatty acyl- reductase-like	807	gi|1191722033|ref|XP_020972842.1|alcohol-forming fatty acyl-CoA reductase-like [Arachis ipaensis]	XP_020972842	2.33973e-166	99.6283	269
Set2AB_CDS_12569	transmembrane 9 superfamily member 12	1977	gi|1012037974|ref|XP_015953650.1|transmembrane 9 superfamily member 12 [Arachis duranensis] gi|1021490963|ref|XP_016188495.1| transmembrane 9 superfamily member 12 [Arachis ipaensis]	XP_015953650, XP_016188495	0	99.696	658
Set2AB_CDS_12577	membrane-bound O-acyltransferase isoform X1	1617	gi|1012037787|ref|XP_015953609.1|putative membrane-bound O-acyltransferase C24H6.01c isoform X1 [Arachis duranensis] gi|1012037799|ref|XP_015953612.1| putative membrane-bound O-acyltransferase C24H6.01c isoform X1 [Arachis duranensis] gi|1012037804|ref|XP_015953614.1| putative membrane-bound O-acyltransferase C24H6.01c isoform X1 [Arachis duranensis] gi|1012037808|ref|XP_015953615.1| putative mem…	XP_015953609, XP_015953612, XP_015953614, XP_015953615	0	99.8141	538
Set2AB_CDS_12585	CASP isoform X1	459	gi|1021491799|ref|XP_016188901.1|protein CASP isoform X1 [Arachis ipaensis]	XP_016188901	7.69692e-81	100	125
Set2AB_CDS_12593	DENN domain and WD repeat-containing SCD1 isoform X1	1380	gi|1021491803|ref|XP_016188903.1|DENN domain and WD repeat-containing protein SCD1 isoform X1 [Arachis ipaensis]	XP_016188903	0	100	455
Set2AB_CDS_12601	peptidyl-tRNA mitochondrial	495	gi|1012085466|ref|XP_015954346.1|peptidyl-tRNA hydrolase, mitochondrial [Arachis duranensis]	XP_015954346	2.72926e-89	100	150
Set2AB_CDS_12609	peptidyl-tRNA chloroplastic isoform X2	351	gi|1191727888|ref|XP_020974426.1|peptidyl-tRNA hydrolase, chloroplastic isoform X2 [Arachis ipaensis]	XP_020974426	2.47211e-48	95.1923	104
Set2AB_CDS_12617	LOW QUALITY PROTEIN: uncharacterized protein LOC107630613	1692	gi|1191728929|ref|XP_020974667.1|LOW QUALITY PROTEIN: uncharacterized protein LOC107630613 [Arachis ipaensis]	XP_020974667	0	90.5085	590
Set2AB_CDS_12625	AUGMIN subunit 8 isoform X1	1845	gi|1021492605|ref|XP_016189302.1|AUGMIN subunit 8 isoform X1 [Arachis ipaensis]	XP_016189302	0	99.6743	614
Set2AB_CDS_12633	cellulose synthase A catalytic subunit 7 [UDP-forming]-like isoform X1	435	gi|1117423511|ref|XP_019415365.1|PREDICTED: cellulose synthase A catalytic subunit 7 [UDP-forming]-like isoform X1 [Lupinus angustifolius]	XP_019415365	6.05179e-84	95.8621	145
Set2AB_CDS_12641	N/A	456	No Blast Hit
Set2AB_CDS_12649	uncharacterized protein LOC107630755	348	gi|1191722385|ref|XP_020973024.1|uncharacterized protein LOC107630755 [Arachis ipaensis]	XP_020973024	5.18351e-57	82.5	120
Set2AB_CDS_12657	N/A	402	No Blast Hit
Set2AB_CDS_12665	uncharacterized protein LOC107482183 isoform X1	306	gi|1012103699|ref|XP_015958070.1|uncharacterized protein LOC107482183 isoform X1 [Arachis duranensis]	XP_015958070	5.65151e-19	90.6977	43
Set2AB_CDS_12673	heat shock 83	366	gi|1021492958|ref|XP_016189472.1|heat shock protein 83 [Arachis ipaensis]	XP_016189472	5.02987e-56	100	122
Set2AB_CDS_12681	uncharacterized protein LOC107605059 isoform X2	390	gi|1191759610|ref|XP_020960589.1|uncharacterized protein LOC107605059 isoform X2 [Arachis ipaensis]	XP_020960589	4.96977e-12	85.7143	42
Set2AB_CDS_12689	DUF21 domain-containing At4g33700-like isoform X2	447	gi|1021500465|ref|XP_016193463.1|DUF21 domain-containing protein At4g33700-like isoform X2 [Arachis ipaensis]	XP_016193463	2.79419e-97	98.6395	147
Set2AB_CDS_12697	uncharacterized protein LOC107630648	720	gi|1191729073|ref|XP_020974697.1|uncharacterized protein LOC107630648 [Arachis ipaensis] gi|1191729075|ref|XP_020974698.1| uncharacterized protein LOC107630648 [Arachis ipaensis]	XP_020974697, XP_020974698	4.84063e-117	99.5798	238
Set2AB_CDS_12705	26S proteasome regulatory subunit RPN13 isoform X4	612	gi|1191729092|ref|XP_020974704.1|26S proteasome regulatory subunit RPN13 isoform X4 [Arachis ipaensis]	XP_020974704	2.56922e-139	100	198
Set2AB_CDS_12713	uncharacterized protein LOC107481374 isoform X1	735	gi|1012100143|ref|XP_015957142.1|uncharacterized protein LOC107481374 isoform X1 [Arachis duranensis]	XP_015957142	6.1122e-160	99.1803	244
Set2AB_CDS_12721	uncharacterized protein LOC107631372	429	gi|1191731337|ref|XP_020975278.1|uncharacterized protein LOC107631372 [Arachis ipaensis]	XP_020975278	3.07659e-59	100	143
Set2AB_CDS_12729	UDP-glycosyltransferase 91A1	405	gi|1021494576|ref|XP_016190287.1|UDP-glycosyltransferase 91A1 [Arachis ipaensis]	XP_016190287	1.84693e-89	100	135
Set2AB_CDS_12737	probable beta-D-xylosidase 6	1224	gi|502162573|ref|XP_004512546.1|PREDICTED: probable beta-D-xylosidase 6 [Cicer arietinum]	XP_004512546	0	83.2936	419
Set2AB_CDS_12745	methylmalonate-semialdehyde dehydrogenase [acylating] mitochondrial isoform X13	315	gi|1191731312|ref|XP_020975270.1|methylmalonate-semialdehyde dehydrogenase [acylating], mitochondrial isoform X13 [Arachis ipaensis]	XP_020975270	5.03891e-27	98.1818	55
Set2AB_CDS_12753	kinesin KIN-14B	444	gi|1012100151|ref|XP_015957144.1|kinesin-like protein KIN-14B [Arachis duranensis]	XP_015957144	8.95641e-78	100	147
Set2AB_CDS_12761	NAD(H) kinase 1 isoform X2	321	gi|1191725375|ref|XP_020973786.1|NAD(H) kinase 1 isoform X2 [Arachis ipaensis]	XP_020973786	6.26803e-67	100	106
Set2AB_CDS_12769	uncharacterized protein At4g19900-like	435	gi|1191725270|ref|XP_020973771.1|uncharacterized protein At4g19900-like [Arachis ipaensis]	XP_020973771	9.87213e-40	87.6106	113
Set2AB_CDS_12777	ER lumen -retaining receptor	819	gi|1012034078|ref|XP_015952720.1|putative ER lumen protein-retaining receptor C28H8.4 [Arachis duranensis] gi|1021489788|ref|XP_016187902.1| putative ER lumen protein-retaining receptor C28H8.4 [Arachis ipaensis]	XP_015952720, XP_016187902	0	100	272
Set2AB_CDS_12785	uncharacterized protein LOC107477245 isoform X2	891	gi|1193747309|ref|XP_020993194.1|uncharacterized protein LOC107477245 isoform X2 [Arachis duranensis]	XP_020993194	0	99.6622	296
Set2AB_CDS_12793	beta-adaptin B isoform X2	366	gi|1021489727|ref|XP_016187872.1|beta-adaptin-like protein B isoform X2 [Arachis ipaensis]	XP_016187872	1.43564e-77	100	121
Set2AB_CDS_12801	N/A	315	No Blast Hit
Set2AB_CDS_12809	N/A	306	No Blast Hit
Set2AB_CDS_12817	uncharacterized protein LOC107610382	318	gi|1021553230|ref|XP_016167927.1|uncharacterized protein LOC107610382 [Arachis ipaensis]	XP_016167927	8.60936e-41	89.6226	106
Set2AB_CDS_12825	cytochrome P450 81F3-like	540	gi|1021497110|ref|XP_016191626.1|cytochrome P450 81F3-like [Arachis ipaensis]	XP_016191626	3.58764e-112	100	180
Set2AB_CDS_12833	disease resistance At3g14460	591	gi|1021489659|ref|XP_016187843.1|putative disease resistance protein At3g14460 [Arachis ipaensis]	XP_016187843	8.61292e-100	97.4359	156
Set2AB_CDS_12841	uncharacterized protein LOC107629555, partial	879	gi|1191721971|ref|XP_020972816.1|uncharacterized protein LOC107629555, partial [Arachis ipaensis]	XP_020972816	0	99.2278	259
Set2AB_CDS_12849	N/A	573	No Blast Hit
Set2AB_CDS_12857	glucan endo-1,3-beta-glucosidase	999	gi|1021489721|ref|XP_016187869.1|glucan endo-1,3-beta-glucosidase [Arachis ipaensis]	XP_016187869	0	100	332
Set2AB_CDS_12865	pentatricopeptide repeat-containing	387	gi|1021497168|ref|XP_016191662.1|putative pentatricopeptide repeat-containing protein At5g59900, partial [Arachis ipaensis]	XP_016191662	4.15476e-82	100	128
Set2AB_CDS_12873	protein ELC-like	954	gi|1191725227|ref|XP_020973757.1|protein ELC-like [Arachis ipaensis]	XP_020973757	2.34666e-154	100	318
Set2AB_CDS_12881	nucleoporin NUP188 homolog isoform X7	693	gi|1191725241|ref|XP_020973762.1|nucleoporin NUP188 homolog isoform X7 [Arachis ipaensis]	XP_020973762	5.79437e-140	100	230
Set2AB_CDS_12889	TIMELESS-interacting protein	414	gi|1021499690|ref|XP_016193124.1|TIMELESS-interacting protein [Arachis ipaensis]	XP_016193124	9.68481e-61	100	127
Set2AB_CDS_12897	probable methionine--tRNA ligase	2583	gi|1021489640|ref|XP_016187834.1|probable methionine--tRNA ligase [Arachis ipaensis]	XP_016187834	0	100	860
Set2AB_CDS_12905	uncharacterized protein LOC107629557	876	gi|1021489693|ref|XP_016187860.1|uncharacterized protein LOC107629557 [Arachis ipaensis]	XP_016187860	0	100	291
Set2AB_CDS_12913	uncharacterized protein LOC107477250	378	gi|1193747294|ref|XP_020993190.1|uncharacterized protein LOC107477250 [Arachis duranensis]	XP_020993190	5.9366e-51	100	126
Set2AB_CDS_12921	J domain-containing spf31 isoform X1	747	gi|1012036099|ref|XP_015953195.1|J domain-containing protein spf31 isoform X1 [Arachis duranensis]	XP_015953195	1.35622e-128	100	248
Set2AB_CDS_12929	heat shock 22 kDa mitochondrial isoform X1	441	gi|1191725551|ref|XP_020973828.1|heat shock 22 kDa protein, mitochondrial isoform X1 [Arachis ipaensis]	XP_020973828	6.33646e-73	100	146
Set2AB_CDS_12937	maltose excess 1- chloroplastic isoform X1	1251	gi|1021489877|ref|XP_016187951.1|maltose excess protein 1-like, chloroplastic isoform X1 [Arachis ipaensis]	XP_016187951	0	99.7596	416
Set2AB_CDS_12945	HIGH ARSENIC CONTENT mitochondrial	420	gi|1021489621|ref|XP_016187825.1|protein HIGH ARSENIC CONTENT 1, mitochondrial [Arachis ipaensis]	XP_016187825	3.13129e-97	98.5612	139
Set2AB_CDS_12953	transcription factor MYB39-like isoform X2	711	gi|1021499883|ref|XP_016193221.1|transcription factor MYB39-like isoform X2 [Arachis ipaensis]	XP_016193221	2.32375e-94	100	213
Set2AB_CDS_12961	uncharacterized protein LOC107477368	915	gi|1012034648|ref|XP_015952852.1|uncharacterized protein LOC107477368 [Arachis duranensis] gi|1021489579|ref|XP_016187801.1| uncharacterized protein LOC107629506 [Arachis ipaensis]	XP_015952852, XP_016187801	0	100	304
Set2AB_CDS_12969	uncharacterized protein LOC107477368	507	gi|1012034648|ref|XP_015952852.1|uncharacterized protein LOC107477368 [Arachis duranensis] gi|1021489579|ref|XP_016187801.1| uncharacterized protein LOC107629506 [Arachis ipaensis]	XP_015952852, XP_016187801	1.0015e-115	100	166
Set2AB_CDS_12977	uncharacterized protein LOC107477367	762	gi|1012034644|ref|XP_015952851.1|uncharacterized protein LOC107477367 [Arachis duranensis]	XP_015952851	6.37028e-168	100	253
Set2AB_CDS_12985	uncharacterized protein LOC107629503	915	gi|1021489575|ref|XP_016187799.1|uncharacterized protein LOC107629503 [Arachis ipaensis]	XP_016187799	4.80902e-170	100	258
Set2AB_CDS_12993	WEB family chloroplastic	432	gi|1021489585|ref|XP_016187805.1|WEB family protein At3g02930, chloroplastic [Arachis ipaensis]	XP_016187805	2.89464e-42	100	98
Set2AB_CDS_13001	disease resistance RPP13 3	372	gi|1191725466|ref|XP_020973811.1|putative disease resistance RPP13-like protein 3 [Arachis ipaensis]	XP_020973811	3.47685e-53	91.2	125
Set2AB_CDS_13009	LOW QUALITY PROTEIN: uncharacterized protein LOC107632513	4266	gi|1191725514|ref|XP_016191671.2|LOW QUALITY PROTEIN: uncharacterized protein LOC107632513 [Arachis ipaensis]	XP_016191671	0	93.389	1437
Set2AB_CDS_13017	luc7 3 isoform X1	1041	gi|1012034782|ref|XP_015952892.1|luc7-like protein 3 isoform X1 [Arachis duranensis]	XP_015952892	7.18145e-159	100	230
Set2AB_CDS_13025	conserved oligomeric Golgi complex subunit 7	333	gi|1012034778|ref|XP_015952891.1|conserved oligomeric Golgi complex subunit 7 [Arachis duranensis]	XP_015952891	2.97969e-66	100	110
Set2AB_CDS_13033	uncharacterized protein LOC110271945	474	gi|1191747117|ref|XP_020979314.1|uncharacterized protein LOC110271945 [Arachis ipaensis] gi|1191747119|ref|XP_020979315.1| uncharacterized protein LOC110271945 [Arachis ipaensis] gi|1191747121|ref|XP_020979317.1| uncharacterized protein LOC110271945 [Arachis ipaensis] gi|1191747123|ref|XP_020979318.1| uncharacterized protein LOC110271945 [Arachis ipaensis]	XP_020979314, XP_020979315, XP_020979317, XP_020979318	6.12322e-34	71.3376	157
Set2AB_CDS_13041	uncharacterized protein LOC110271945	474	gi|1191747117|ref|XP_020979314.1|uncharacterized protein LOC110271945 [Arachis ipaensis] gi|1191747119|ref|XP_020979315.1| uncharacterized protein LOC110271945 [Arachis ipaensis] gi|1191747121|ref|XP_020979317.1| uncharacterized protein LOC110271945 [Arachis ipaensis] gi|1191747123|ref|XP_020979318.1| uncharacterized protein LOC110271945 [Arachis ipaensis]	XP_020979314, XP_020979315, XP_020979317, XP_020979318	6.12322e-34	71.3376	157
Set2AB_CDS_13049	ABC transporter D family member 1 isoform X5	450	gi|1191795364|ref|XP_016179938.2|ABC transporter D family member 1 isoform X5 [Arachis ipaensis]	XP_016179938	9.24268e-97	97.3154	149
Set2AB_CDS_13057	beta-amylase chloroplastic isoform X2	477	gi|1012092883|ref|XP_015955281.1|beta-amylase 3, chloroplastic isoform X2 [Arachis duranensis]	XP_015955281	6.97531e-65	100	109
Set2AB_CDS_13065	cyclin-dependent kinase G-2	2262	gi|1012103378|ref|XP_015957985.1|cyclin-dependent kinase G-2 [Arachis duranensis]	XP_015957985	0	99.7344	753
Set2AB_CDS_13073	hydrolase isoform X3	366	gi|1193755455|ref|XP_020995156.1|putative hydrolase C777.06c isoform X3 [Arachis duranensis]	XP_020995156	2.10571e-81	100	121
Set2AB_CDS_13081	trihelix transcription factor GT-4	351	gi|1021496192|ref|XP_016191124.1|trihelix transcription factor GT-4 [Arachis ipaensis]	XP_016191124	6.64774e-39	97.1429	70
Set2AB_CDS_13089	N/A	369	No Blast Hit
Set2AB_CDS_13097	F-box kelch-repeat At1g67480	1176	gi|1021496137|ref|XP_016191100.1|F-box/kelch-repeat protein At1g67480 [Arachis ipaensis]	XP_016191100	0	100	391
Set2AB_CDS_13105	probable mediator of RNA polymerase II transcription subunit 19b	300	gi|1021496226|ref|XP_016191143.1|probable mediator of RNA polymerase II transcription subunit 19b [Arachis ipaensis] gi|1191732984|ref|XP_020975653.1| probable mediator of RNA polymerase II transcription subunit 19b [Arachis ipaensis]	XP_016191143, XP_020975653	4.90383e-24	93.1818	44
Set2AB_CDS_13113	helicase-like transcription factor	759	gi|1012102802|ref|XP_015957841.1|helicase-like transcription factor [Arachis duranensis] gi|1021496223|ref|XP_016191140.1| helicase-like transcription factor [Arachis ipaensis]	XP_015957841, XP_016191140	0	100	252
Set2AB_CDS_13121	endoplasmic reticulum metallopeptidase 1 isoform X2	381	gi|1193755549|ref|XP_020995175.1|endoplasmic reticulum metallopeptidase 1 isoform X2 [Arachis duranensis]	XP_020995175	2.85042e-78	100	126
Set2AB_CDS_13129	3-oxoacyl-[acyl-carrier- ] reductase 4 isoform X1	1071	gi|1012102715|ref|XP_015957817.1|3-oxoacyl-[acyl-carrier-protein] reductase 4 isoform X1 [Arachis duranensis]	XP_015957817	0	99.6904	323
Set2AB_CDS_13137	peroxisome biogenesis factor 10	327	gi|1012102683|ref|XP_015957808.1|peroxisome biogenesis factor 10 [Arachis duranensis] gi|1021500992|ref|XP_016193710.1| peroxisome biogenesis factor 10 [Arachis ipaensis]	XP_015957808, XP_016193710	1.32275e-59	100	94
Set2AB_CDS_13145	probable LRR receptor-like serine threonine- kinase At1g67720 isoform X2	321	gi|1191732991|ref|XP_020975655.1|probable LRR receptor-like serine/threonine-protein kinase At1g67720 isoform X2 [Arachis ipaensis]	XP_020975655	9.43787e-60	100	106
Set2AB_CDS_13153	probable LRR receptor-like serine threonine- kinase At1g67720 isoform X4	381	gi|1193755485|ref|XP_020995162.1|probable LRR receptor-like serine/threonine-protein kinase At1g67720 isoform X4 [Arachis duranensis]	XP_020995162	1.26385e-79	100	126
Set2AB_CDS_13161	probable LRR receptor-like serine threonine- kinase At1g67720 isoform X4	741	gi|1191732995|ref|XP_020975657.1|probable LRR receptor-like serine/threonine-protein kinase At1g67720 isoform X4 [Arachis ipaensis]	XP_020975657	2.59954e-158	100	238
Set2AB_CDS_13169	uncharacterized protein LOC107632035	1236	gi|1021496240|ref|XP_016191150.1|uncharacterized protein LOC107632035 [Arachis ipaensis]	XP_016191150	0	98.9848	394
Set2AB_CDS_13177	BAHD acyltransferase At5g47980-like	1326	gi|1012102533|ref|XP_015957764.1|BAHD acyltransferase At5g47980-like [Arachis duranensis]	XP_015957764	0	100	441
Set2AB_CDS_13185	hypothetical protein CCACVL1_24151, partial	351	gi|1137185475|gb|OMO60460.1|hypothetical protein CCACVL1_24151, partial [Corchorus capsularis]	OMO60460	8.32085e-73	98.2759	116
Set2AB_CDS_13193	PHYTOCHROME KINASE SUBSTRATE 1-like	330	gi|1021500941|ref|XP_016193689.1|protein PHYTOCHROME KINASE SUBSTRATE 1-like [Arachis ipaensis]	XP_016193689	6.11937e-46	100	110
Set2AB_CDS_13201	uncharacterized protein LOC107631870	324	gi|1021495806|ref|XP_016190928.1|uncharacterized protein LOC107631870 [Arachis ipaensis]	XP_016190928	8.12108e-06	91.8367	49
Set2AB_CDS_13209	uncharacterized protein LOC107631886 isoform X3	303	gi|1021495853|ref|XP_016190953.1|uncharacterized protein LOC107631886 isoform X3 [Arachis ipaensis]	XP_016190953	8.63807e-60	100	100
Set2AB_CDS_13217	sucrose transport SUC3	1803	gi|1191731740|ref|XP_020975369.1|sucrose transport protein SUC3 [Arachis ipaensis] gi|1191731742|ref|XP_020975370.1| sucrose transport protein SUC3 [Arachis ipaensis]	XP_020975369, XP_020975370	0	99.8333	600
Set2AB_CDS_13225	uncharacterized protein LOC107477907	393	gi|1012037299|ref|XP_015953488.1|uncharacterized protein LOC107477907 [Arachis duranensis]	XP_015953488	1.90783e-72	97.5	120
Set2AB_CDS_13233	F-box At2g16365	300	gi|1021488029|ref|XP_016186981.1|F-box protein At2g16365 [Arachis ipaensis] gi|1021488031|ref|XP_016186982.1| F-box protein At2g16365 [Arachis ipaensis] gi|1021488035|ref|XP_016186984.1| F-box protein At2g16365 [Arachis ipaensis] gi|1191724746|ref|XP_020973626.1| F-box protein At2g16365 [Arachis ipaensis]	XP_016186981, XP_016186982, XP_016186984, XP_020973626	4.49005e-49	100	99
Set2AB_CDS_13241	post-GPI attachment to s factor 3	486	gi|1021488047|ref|XP_016186991.1|post-GPI attachment to proteins factor 3 [Arachis ipaensis] gi|1021488049|ref|XP_016186992.1| post-GPI attachment to proteins factor 3 [Arachis ipaensis]	XP_016186991, XP_016186992	5.84473e-107	98.7578	161
Set2AB_CDS_13249	LOW QUALITY PROTEIN: uncharacterized protein LOC107628858	1293	gi|1021487986|ref|XP_016186960.1|LOW QUALITY PROTEIN: uncharacterized protein LOC107628858 [Arachis ipaensis]	XP_016186960	0	99.75	400
Set2AB_CDS_13257	3-ketoacyl- synthase 4	1536	gi|1021488043|ref|XP_016186989.1|3-ketoacyl-CoA synthase 4 [Arachis ipaensis]	XP_016186989	0	99.8043	511
Set2AB_CDS_13265	U-box domain-containing 44	2490	gi|1021488025|ref|XP_016186979.1|U-box domain-containing protein 44 [Arachis ipaensis]	XP_016186979	0	99.8794	829
Set2AB_CDS_13273	bZIP transcription factor 11	495	gi|1191724791|ref|XP_016186964.2|bZIP transcription factor 11 [Arachis ipaensis]	XP_016186964	1.45114e-94	100	151
Set2AB_CDS_13281	3-deoxy-manno-octulosonate mitochondrial isoform X1	546	gi|1012078256|ref|XP_015954076.1|3-deoxy-manno-octulosonate cytidylyltransferase, mitochondrial isoform X1 [Arachis duranensis]	XP_015954076	5.09877e-129	100	181
Set2AB_CDS_13289	uncharacterized protein LOC107630248	321	gi|1021491632|ref|XP_016188826.1|uncharacterized protein LOC107630248 [Arachis ipaensis]	XP_016188826	7.64e-10	100	53
Set2AB_CDS_13297	uncharacterized protein LOC110267131	363	gi|1191788404|ref|XP_020967952.1|uncharacterized protein LOC110267131 [Arachis ipaensis]	XP_020967952	3.97374e-61	92.5234	107
Set2AB_CDS_13305	beta-amyrin 28-oxidase	1458	gi|1021492707|ref|XP_016189349.1|beta-amyrin 28-oxidase [Arachis ipaensis]	XP_016189349	0	100	453
Set2AB_CDS_13313	uncharacterized protein LOC107630655 isoform X1	1380	gi|1021492699|ref|XP_016189344.1|uncharacterized protein LOC107630655 isoform X1 [Arachis ipaensis] gi|1191729097|ref|XP_020974706.1| uncharacterized protein LOC107630655 isoform X1 [Arachis ipaensis]	XP_016189344, XP_020974706	0	100	459
Set2AB_CDS_13321	AT-rich interactive domain-containing 4	1323	gi|1012091814|ref|XP_015955046.1|AT-rich interactive domain-containing protein 4 [Arachis duranensis] gi|1193750991|ref|XP_020994123.1| AT-rich interactive domain-containing protein 4 [Arachis duranensis] gi|1193750993|ref|XP_020994124.1| AT-rich interactive domain-containing protein 4 [Arachis duranensis]	XP_015955046, XP_020994123, XP_020994124	0	100	440
Set2AB_CDS_13329	solute carrier family facilitated glucose transporter member 5-like	615	gi|1191722299|ref|XP_020972973.1|solute carrier family 2, facilitated glucose transporter member 5-like [Arachis ipaensis]	XP_020972973	1.75013e-92	99.5098	204
Set2AB_CDS_13337	sucrose synthase	309	gi|1012091788|ref|XP_015955041.1|sucrose synthase [Arachis duranensis]	XP_015955041	9.17678e-50	100	102
Set2AB_CDS_13345	TMV resistance N isoform X2	1761	gi|1191725158|ref|XP_020973733.1|TMV resistance protein N isoform X2 [Arachis ipaensis]	XP_020973733	0	93.3447	586
Set2AB_CDS_13353	ankyrin repeat-containing ITN1-like isoform X2	309	gi|1191725177|ref|XP_020973741.1|ankyrin repeat-containing protein ITN1-like isoform X2 [Arachis ipaensis]	XP_020973741	2.97753e-55	100	89
Set2AB_CDS_13361	thaumatin 1b	882	gi|1021487767|ref|XP_016186843.1|thaumatin-like protein 1b [Arachis ipaensis] gi|1021487769|ref|XP_016186844.1| thaumatin-like protein 1b [Arachis ipaensis] gi|1191724972|ref|XP_020973676.1| thaumatin-like protein 1b [Arachis ipaensis]	XP_016186843, XP_016186844, XP_020973676	1.52479e-164	99.6479	284
Set2AB_CDS_13369	general transcription factor 3C polypeptide 3	639	gi|1021487660|ref|XP_016186786.1|general transcription factor 3C polypeptide 3 [Arachis ipaensis]	XP_016186786	1.57184e-130	98.5915	213
Set2AB_CDS_13377	tricalbin-3	1092	gi|1021487682|ref|XP_016186798.1|tricalbin-3 [Arachis ipaensis]	XP_016186798	0	100	364
Set2AB_CDS_13385	uncharacterized protein LOC107477186 isoform X1	1431	gi|1012033736|ref|XP_015952648.1|uncharacterized protein LOC107477186 isoform X1 [Arachis duranensis] gi|1193747178|ref|XP_020993154.1| uncharacterized protein LOC107477186 isoform X1 [Arachis duranensis] gi|1193747180|ref|XP_020993155.1| uncharacterized protein LOC107477186 isoform X1 [Arachis duranensis]	XP_015952648, XP_020993154, XP_020993155	0	100	477
Set2AB_CDS_13393	uncharacterized protein LOC107477161	453	gi|1012033584|ref|XP_015952616.1|uncharacterized protein LOC107477161 [Arachis duranensis]	XP_015952616	4.41586e-99	100	150
Set2AB_CDS_13401	N/A	315	No Blast Hit
Set2AB_CDS_13409	glycine-rich 2	339	gi|1021499720|ref|XP_016193139.1|glycine-rich protein 2 [Arachis ipaensis]	XP_016193139	8.08684e-48	100	76
Set2AB_CDS_13417	TMV resistance N-like	429	gi|1021496778|ref|XP_016191441.1|TMV resistance protein N-like [Arachis ipaensis]	XP_016191441	5.42258e-91	100	143
Set2AB_CDS_13425	protein YLS7	1824	gi|1021487730|ref|XP_016186824.1|protein YLS7 [Arachis ipaensis] gi|1021487736|ref|XP_016186827.1| protein YLS7 [Arachis ipaensis] gi|1191724997|ref|XP_020973681.1| protein YLS7 [Arachis ipaensis] gi|1191724999|ref|XP_020973682.1| protein YLS7 [Arachis ipaensis]	XP_016186824, XP_016186827, XP_020973681, XP_020973682	0	99.5058	607
Set2AB_CDS_13433	eukaryotic translation initiation factor 4B3	1317	gi|1021487742|ref|XP_016186830.1|eukaryotic translation initiation factor 4B3 [Arachis ipaensis]	XP_016186830	4.53496e-180	99.7537	406
Set2AB_CDS_13441	uncharacterized protein LOC107476531 isoform X9	348	gi|1193747090|ref|XP_020993134.1|uncharacterized protein LOC107476531 isoform X9 [Arachis duranensis] gi|1193747092|ref|XP_020993135.1| uncharacterized protein LOC107476531 isoform X9 [Arachis duranensis] gi|1193747094|ref|XP_020993136.1| uncharacterized protein LOC107476531 isoform X9 [Arachis duranensis] gi|1193747096|ref|XP_020993137.1| uncharacterized protein LOC107476531 isoform X9 [Arachis …	XP_020993134, XP_020993135, XP_020993136, XP_020993137, XP_020993138, XP_020993139	1.19917e-68	100	115
Set2AB_CDS_13449	CTR9 homolog	2883	gi|1021492210|ref|XP_016189102.1|protein CTR9 homolog [Arachis ipaensis]	XP_016189102	0	99.8907	915
Set2AB_CDS_13457	FKBP12-interacting of 37 kDa isoform X3	450	gi|1021471087|ref|XP_016191162.1|FKBP12-interacting protein of 37 kDa isoform X3 [Arachis ipaensis]	XP_016191162	8.87153e-62	99.1525	118
Set2AB_CDS_13465	pentatricopeptide repeat-containing mitochondrial	1491	gi|1021492219|ref|XP_016189107.1|pentatricopeptide repeat-containing protein At5g66500, mitochondrial [Arachis ipaensis] gi|1191728358|ref|XP_020974527.1| pentatricopeptide repeat-containing protein At5g66500, mitochondrial [Arachis ipaensis] gi|1191728360|ref|XP_020974529.1| pentatricopeptide repeat-containing protein At5g66500, mitochondrial [Arachis ipaensis] gi|1191728363|ref|XP_020974530.1| …	XP_016189107, XP_020974527, XP_020974529, XP_020974530, XP_020974531, XP_020974532, XP_020974533, XP_020974534, XP_020974535, XP_020974536, XP_020974537, XP_020974538	0	99.7984	496
Set2AB_CDS_13473	N/A	312	No Blast Hit
Set2AB_CDS_13481	pyruvate dehydrogenase E1 component subunit beta- chloroplastic	1212	gi|1021496290|ref|XP_016191176.1|pyruvate dehydrogenase E1 component subunit beta-3, chloroplastic [Arachis ipaensis]	XP_016191176	0	100	403
Set2AB_CDS_13489	DELLA GAIP-B	1899	gi|1021496305|ref|XP_016191184.1|DELLA protein GAIP-B [Arachis ipaensis]	XP_016191184	0	99.8342	603
Set2AB_CDS_13497	LEAF RUST 10 DISEASE-RESISTANCE LOCUS RECEPTOR-LIKE PROTEIN KINASE-like	864	gi|1021496333|ref|XP_016191197.1|LEAF RUST 10 DISEASE-RESISTANCE LOCUS RECEPTOR-LIKE PROTEIN KINASE-like 1.2 [Arachis ipaensis]	XP_016191197	0	99.6516	287
Set2AB_CDS_13505	kinesin NACK1 isoform X1	915	gi|1021496327|ref|XP_016191194.1|kinesin-like protein NACK1 isoform X1 [Arachis ipaensis]	XP_016191194	0	100	305
Set2AB_CDS_13513	transcription factor TCP2	528	gi|1021496282|ref|XP_016191171.1|transcription factor TCP2 [Arachis ipaensis]	XP_016191171	1.01117e-59	99.2754	138
Set2AB_CDS_13521	pentatricopeptide repeat-containing At5g66520-like	372	gi|1191732910|ref|XP_020975640.1|pentatricopeptide repeat-containing protein At5g66520-like [Arachis ipaensis] gi|1191732912|ref|XP_016193076.2| pentatricopeptide repeat-containing protein At5g66520-like [Arachis ipaensis]	XP_020975640, XP_016193076	5.74398e-83	100	123
Set2AB_CDS_13529	uncharacterized protein LOC107632038 isoform X2	2880	gi|1021496251|ref|XP_016191156.1|uncharacterized protein LOC107632038 isoform X2 [Arachis ipaensis] gi|1191732945|ref|XP_020975646.1| uncharacterized protein LOC107632038 isoform X2 [Arachis ipaensis]	XP_016191156, XP_020975646	0	99.7914	959
Set2AB_CDS_13537	N/A	321	No Blast Hit
Set2AB_CDS_13545	3-hydroxyisobutyryl- hydrolase mitochondrial isoform X4	318	gi|1193749970|ref|XP_020993862.1|3-hydroxyisobutyryl-CoA hydrolase-like protein 3, mitochondrial isoform X4 [Arachis duranensis]	XP_020993862	4.71742e-68	100	106
Set2AB_CDS_13553	aldehyde dehydrogenase family 2 member C4 isoform X1	1632	gi|1021491762|ref|XP_016188885.1|aldehyde dehydrogenase family 2 member C4 isoform X1 [Arachis ipaensis]	XP_016188885	0	100	499
Set2AB_CDS_13561	uncharacterized protein LOC107630298	1995	gi|1021491758|ref|XP_016188883.1|uncharacterized protein LOC107630298 [Arachis ipaensis]	XP_016188883	0	99.5489	665
Set2AB_CDS_13569	SUPPRESSOR OF npr1- CONSTITUTIVE 1	1284	gi|1191731973|ref|XP_020975422.1|protein SUPPRESSOR OF npr1-1, CONSTITUTIVE 1 [Arachis ipaensis]	XP_020975422	2.77003e-151	93.4211	304
Set2AB_CDS_13577	SUPPRESSOR OF npr1- CONSTITUTIVE 1	1719	gi|1191731973|ref|XP_020975422.1|protein SUPPRESSOR OF npr1-1, CONSTITUTIVE 1 [Arachis ipaensis]	XP_020975422	0	97.5191	524
Set2AB_CDS_13585	probable calcium-binding CML25	591	gi|1021500915|ref|XP_016193674.1|probable calcium-binding protein CML25 [Arachis ipaensis]	XP_016193674	2.39488e-120	100	196
Set2AB_CDS_13593	adagio 3	555	gi|1021495645|ref|XP_016190839.1|adagio protein 3 [Arachis ipaensis]	XP_016190839	2.96e-93	100	142
Set2AB_CDS_13601	histidine--tRNA cytoplasmic	2631	gi|1012100476|ref|XP_015957226.1|histidine--tRNA ligase, cytoplasmic [Arachis duranensis]	XP_015957226	0	99.7639	847
Set2AB_CDS_13609	uncharacterized protein LOC107640744 isoform X7	309	gi|1021468099|ref|XP_016200218.1|uncharacterized protein LOC107640744 isoform X7 [Arachis ipaensis] gi|1191706345|ref|XP_020971379.1| uncharacterized protein LOC107640744 isoform X7 [Arachis ipaensis]	XP_016200218, XP_020971379	6.69096e-13	67.5	80
Set2AB_CDS_13617	dynein light chain cytoplasmic	399	gi|1012100530|ref|XP_015957239.1|dynein light chain 1, cytoplasmic [Arachis duranensis] gi|1021495700|ref|XP_016190871.1| dynein light chain 1, cytoplasmic [Arachis ipaensis]	XP_015957239, XP_016190871	9.55455e-81	100	132
Set2AB_CDS_13625	heat stress transcription factor A-8	321	gi|1012100375|ref|XP_015957202.1|heat stress transcription factor A-8 [Arachis duranensis]	XP_015957202	5.30727e-74	100	107
Set2AB_CDS_13633	THO complex subunit 2	336	gi|1021495614|ref|XP_016190822.1|LOW QUALITY PROTEIN: THO complex subunit 2 [Arachis ipaensis]	XP_016190822	1.39632e-63	100	111
Set2AB_CDS_13641	26S proteasome non-ATPase regulatory subunit 1 homolog A	2901	gi|1021495612|ref|XP_016190821.1|26S proteasome non-ATPase regulatory subunit 1 homolog A [Arachis ipaensis]	XP_016190821	0	99.8966	967
Set2AB_CDS_13649	VAC14 homolog isoform X1	2169	gi|1021495657|ref|XP_016190847.1|protein VAC14 homolog isoform X1 [Arachis ipaensis]	XP_016190847	0	100	722
Set2AB_CDS_13657	NAC transcription factor 25-like	351	gi|1012097068|ref|XP_015956312.1|NAC transcription factor 25-like [Arachis duranensis]	XP_015956312	9.26338e-77	99.1453	117
Set2AB_CDS_13665	inositol 1,3,4-trisphosphate 5 6-kinase 4	1449	gi|1191730606|ref|XP_020975096.1|inositol 1,3,4-trisphosphate 5/6-kinase 4 [Arachis ipaensis] gi|1191730608|ref|XP_020975097.1| inositol 1,3,4-trisphosphate 5/6-kinase 4 [Arachis ipaensis]	XP_020975096, XP_020975097	0	99.7925	482
Set2AB_CDS_13673	N/A	333	No Blast Hit
Set2AB_CDS_13681	L-type lectin-domain containing receptor kinase	1473	gi|1021493742|ref|XP_016189855.1|L-type lectin-domain containing receptor kinase IX.1 [Arachis ipaensis]	XP_016189855	0	100	490
Set2AB_CDS_13689	bifunctional 3-dehydroquinate dehydratase shikimate chloroplastic isoform X2	1029	gi|1191730582|ref|XP_020975086.1|bifunctional 3-dehydroquinate dehydratase/shikimate dehydrogenase, chloroplastic isoform X2 [Arachis ipaensis]	XP_020975086	0	99.3902	328
Set2AB_CDS_13697	internal alternative NAD(P)H-ubiquinone oxidoreductase mitochondrial-like	348	gi|1021493711|ref|XP_016189840.1|internal alternative NAD(P)H-ubiquinone oxidoreductase A1, mitochondrial-like [Arachis ipaensis] gi|1021493715|ref|XP_016189842.1| internal alternative NAD(P)H-ubiquinone oxidoreductase A1, mitochondrial-like [Arachis ipaensis] gi|1191730589|ref|XP_020975089.1| internal alternative NAD(P)H-ubiquinone oxidoreductase A1, mitochondrial-like [Arachis ipaensis] gi|1191…	XP_016189840, XP_016189842, XP_020975089, XP_020975090, XP_020975091	1.99613e-62	92.1739	115
Set2AB_CDS_13705	uncharacterized protein LOC107631033	1008	gi|1021493694|ref|XP_016189830.1|uncharacterized protein LOC107631033 [Arachis ipaensis]	XP_016189830	0	100	335
Set2AB_CDS_13713	dynamin-related 3A isoform X2	1542	gi|1193752943|ref|XP_020994577.1|dynamin-related protein 3A isoform X2 [Arachis duranensis]	XP_020994577	0	99.8035	509
Set2AB_CDS_13721	dynamin-related 3A isoform X2	306	gi|1191730537|ref|XP_020975072.1|dynamin-related protein 3A isoform X2 [Arachis ipaensis]	XP_020975072	9.94989e-62	100	101
Set2AB_CDS_13729	B3 domain-containing Os07g0563300	741	gi|1191722474|ref|XP_016189849.2|B3 domain-containing protein Os07g0563300 [Arachis ipaensis]	XP_016189849	3.37447e-170	100	246
Set2AB_CDS_13737	B3 domain-containing Os07g0563300	408	gi|1191722474|ref|XP_016189849.2|B3 domain-containing protein Os07g0563300 [Arachis ipaensis]	XP_016189849	1.11066e-63	100	135
Set2AB_CDS_13745	uncharacterized protein LOC107624629	498	gi|1021467408|ref|XP_016182574.1|uncharacterized protein LOC107624629 [Arachis ipaensis]	XP_016182574	4.94303e-79	85.5422	166
Set2AB_CDS_13753	uncharacterized protein LOC107631067 isoform X1	585	gi|1021493772|ref|XP_016189870.1|uncharacterized protein LOC107631067 isoform X1 [Arachis ipaensis]	XP_016189870	3.51609e-137	98.9691	194
Set2AB_CDS_13761	mitochondrial inner membrane OXA1-like	768	gi|1021493635|ref|XP_016189804.1|mitochondrial inner membrane protein OXA1-like [Arachis ipaensis]	XP_016189804	7.41947e-173	97.2549	255
Set2AB_CDS_13769	RTF1 homolog	1953	gi|1021493623|ref|XP_016189798.1|protein RTF1 homolog [Arachis ipaensis] gi|1191730678|ref|XP_020975114.1| protein RTF1 homolog [Arachis ipaensis]	XP_016189798, XP_020975114	0	100	650
Set2AB_CDS_13777	uncharacterized protein LOC107631006	930	gi|1021493621|ref|XP_016189797.1|uncharacterized protein LOC107631006 [Arachis ipaensis]	XP_016189797	0	100	309
Set2AB_CDS_13785	14-3-3 GF14 iota	915	gi|1012100618|ref|XP_015957258.1|14-3-3-like protein GF14 iota [Arachis duranensis] gi|1021500923|ref|XP_016193679.1| 14-3-3-like protein GF14 iota [Arachis ipaensis]	XP_015957258, XP_016193679	1.35938e-166	100	246
Set2AB_CDS_13793	N/A	327	No Blast Hit
Set2AB_CDS_13801	phosphate transporter PHO1 homolog 3	390	gi|1012099211|ref|XP_015956907.1|phosphate transporter PHO1 homolog 3 [Arachis duranensis]	XP_015956907	2.45977e-82	99.2248	129
Set2AB_CDS_13809	uncharacterized protein LOC107631861	318	gi|1191722550|ref|XP_016190916.2|uncharacterized protein LOC107631861 [Arachis ipaensis]	XP_016190916	1.68865e-53	100	86
Set2AB_CDS_13817	2-alkenal reductase (NADP(+)-dependent)	1086	gi|1191731883|ref|XP_016190893.2|2-alkenal reductase (NADP(+)-dependent) [Arachis ipaensis]	XP_016190893	0	100	361
Set2AB_CDS_13825	asparagine synthetase domain-containing 1 isoform X2	1356	gi|1021495718|ref|XP_016190880.1|asparagine synthetase domain-containing protein 1 isoform X2 [Arachis ipaensis]	XP_016190880	0	100	439
Set2AB_CDS_13833	beta-1,3-galactosyltransferase GALT1	1035	gi|1012099262|ref|XP_015956920.1|beta-1,3-galactosyltransferase GALT1 [Arachis duranensis]	XP_015956920	0	99.7015	335
Set2AB_CDS_13841	erlin-2-B	300	gi|1021495724|ref|XP_016190884.1|erlin-2-B [Arachis ipaensis]	XP_016190884	6.937e-56	100	89
Set2AB_CDS_13849	uncharacterized protein LOC107633937	549	gi|1191723213|ref|XP_020973276.1|uncharacterized protein LOC107633937 [Arachis ipaensis]	XP_020973276	3.18137e-126	99.4536	183
Set2AB_CDS_13857	cyclic dof factor 3	1317	gi|1021489562|ref|XP_016187792.1|cyclic dof factor 3 [Arachis ipaensis]	XP_016187792	0	99.7512	402
Set2AB_CDS_13865	IST1 isoform X2	399	gi|1021489519|ref|XP_016187769.1|IST1-like protein isoform X2 [Arachis ipaensis]	XP_016187769	1.73587e-61	100	132
Set2AB_CDS_13873	GDSL esterase lipase At5g18430	423	gi|1021497072|ref|XP_016191606.1|GDSL esterase/lipase At5g18430 [Arachis ipaensis]	XP_016191606	9.21765e-90	100	141
Set2AB_CDS_13881	uncharacterized protein LOC107629398	333	gi|1021489328|ref|XP_016187667.1|uncharacterized protein LOC107629398 [Arachis ipaensis]	XP_016187667	1.22944e-19	94.1176	68
Set2AB_CDS_13889	galactoside 2-alpha-L-fucosyltransferase	648	gi|1021489531|ref|XP_016187775.1|galactoside 2-alpha-L-fucosyltransferase [Arachis ipaensis]	XP_016187775	2.87476e-141	99.537	216
Set2AB_CDS_13897	uncharacterized protein LOC107630845	306	gi|1021493194|ref|XP_016189587.1|uncharacterized protein LOC107630845 [Arachis ipaensis]	XP_016189587	1.25302e-62	100	101
Set2AB_CDS_13905	BASIC PENTACYSTEINE4-like isoform X3	696	gi|1191729783|ref|XP_020974880.1|protein BASIC PENTACYSTEINE4-like isoform X3 [Arachis ipaensis]	XP_020974880	1.18301e-140	99.569	232
Set2AB_CDS_13913	alpha-1,6-mannosyl-glyco 2-beta-N-acetylglucosaminyltransferase	1326	gi|1191726430|ref|XP_020974035.1|alpha-1,6-mannosyl-glycoprotein 2-beta-N-acetylglucosaminyltransferase [Arachis ipaensis]	XP_020974035	0	100	441
Set2AB_CDS_13921	50S ribosomal chloroplastic	474	gi|1191792062|ref|XP_016179130.2|50S ribosomal protein L18, chloroplastic [Arachis ipaensis]	XP_016179130	1.68504e-103	96.1783	157
Set2AB_CDS_13929	uncharacterized protein LOC107630830	438	gi|1021493156|ref|XP_016189569.1|uncharacterized protein LOC107630830 [Arachis ipaensis]	XP_016189569	1.30051e-56	100	107
Set2AB_CDS_13937	MICRORCHIDIA 7 isoform X1	1440	gi|1012094367|ref|XP_015955634.1|protein MICRORCHIDIA 7 isoform X1 [Arachis duranensis]	XP_015955634	0	99.5825	479
Set2AB_CDS_13945	DNA damage-binding 1a isoform X2	3267	gi|1191728852|ref|XP_020974647.1|DNA damage-binding protein 1a isoform X2 [Arachis ipaensis]	XP_020974647	0	100	1088
Set2AB_CDS_13953	phosphomevalonate peroxisomal isoform X3	720	gi|1191726633|ref|XP_020974097.1|phosphomevalonate kinase, peroxisomal isoform X3 [Arachis ipaensis] gi|1191726635|ref|XP_020974098.1| phosphomevalonate kinase, peroxisomal isoform X3 [Arachis ipaensis] gi|1191726637|ref|XP_020974099.1| phosphomevalonate kinase, peroxisomal isoform X3 [Arachis ipaensis]	XP_020974097, XP_020974098, XP_020974099	9.58814e-141	100	239
Set2AB_CDS_13961	probable aminotransferase TAT2	1305	gi|1021490422|ref|XP_016188227.1|probable aminotransferase TAT2 [Arachis ipaensis]	XP_016188227	0	100	434
Set2AB_CDS_13969	reticulon B17	309	gi|1021490420|ref|XP_016188226.1|reticulon-like protein B17 [Arachis ipaensis]	XP_016188226	1.5867e-36	99	100
Set2AB_CDS_13977	pectinesterase inhibitor 3	417	gi|1012090097|ref|XP_015954710.1|pectinesterase inhibitor 3 [Arachis duranensis]	XP_015954710	2.70781e-44	98.1308	107
Set2AB_CDS_13985	C-type lectin receptor-like tyrosine- kinase At1g52310	441	gi|1021492308|ref|XP_016189151.1|C-type lectin receptor-like tyrosine-protein kinase At1g52310 [Arachis ipaensis]	XP_016189151	1.51326e-90	100	146
Set2AB_CDS_13993	MEI2-like 5 isoform X1	372	gi|1021492337|ref|XP_016189167.1|protein MEI2-like 5 isoform X1 [Arachis ipaensis] gi|1021492339|ref|XP_016189168.1| protein MEI2-like 5 isoform X1 [Arachis ipaensis] gi|1191728557|ref|XP_020974585.1| protein MEI2-like 5 isoform X1 [Arachis ipaensis]	XP_016189167, XP_016189168, XP_020974585	3.42558e-79	100	123
Set2AB_CDS_14001	G-type lectin S-receptor-like serine threonine- kinase LECRK1	507	gi|1021492087|ref|XP_016189039.1|G-type lectin S-receptor-like serine/threonine-protein kinase LECRK1 [Arachis ipaensis]	XP_016189039	2.74197e-114	100	169
Set2AB_CDS_14009	uncharacterized protein LOC107634411	636	gi|1021500306|ref|XP_016193407.1|uncharacterized protein LOC107634411 [Arachis ipaensis]	XP_016193407	4.4348e-153	100	212
Set2AB_CDS_14017	SMAX1-LIKE 4-like	531	gi|1021491873|ref|XP_016188937.1|protein SMAX1-LIKE 4-like [Arachis ipaensis]	XP_016188937	2.72684e-91	99.435	177
Set2AB_CDS_14025	CRM-domain containing factor chloroplastic mitochondrial-like	345	gi|1191727930|ref|XP_020974435.1|CRM-domain containing factor CFM3A, chloroplastic/mitochondrial-like [Arachis ipaensis]	XP_020974435	9.70632e-76	100	115
Set2AB_CDS_14033	LEAF RUST 10 DISEASE-RESISTANCE LOCUS RECEPTOR-LIKE PROTEIN KINASE-like	1896	gi|1012085750|ref|XP_015954362.1|LEAF RUST 10 DISEASE-RESISTANCE LOCUS RECEPTOR-LIKE PROTEIN KINASE-like 2.4 [Arachis duranensis]	XP_015954362	0	99.5246	631
Set2AB_CDS_14041	zinc finger BRUTUS isoform X1	3714	gi|1021491854|ref|XP_016188927.1|zinc finger protein BRUTUS isoform X1 [Arachis ipaensis]	XP_016188927	0	100	1237
Set2AB_CDS_14049	uncharacterized protein LOC107481262 isoform X2	621	gi|1012099548|ref|XP_015956990.1|uncharacterized protein LOC107481262 isoform X2 [Arachis duranensis]	XP_015956990	1.36235e-127	99.4652	187
Set2AB_CDS_14057	TMV resistance N	741	gi|1021495956|ref|XP_016191008.1|TMV resistance protein N [Arachis ipaensis]	XP_016191008	2.8291e-180	99.5935	246
Set2AB_CDS_14065	glycosyltransferase family 92 RCOM_0530710-like	1731	gi|1191731629|ref|XP_016191013.2|glycosyltransferase family 92 protein RCOM_0530710-like [Arachis ipaensis]	XP_016191013	0	100	558
Set2AB_CDS_14073	probable serine threonine- kinase PIX7	1467	gi|1012099498|ref|XP_015956978.1|probable serine/threonine-protein kinase PIX7 [Arachis duranensis] gi|1021495894|ref|XP_016190975.1| probable serine/threonine-protein kinase PIX7 [Arachis ipaensis]	XP_015956978, XP_016190975	0	100	488
Set2AB_CDS_14081	uncharacterized protein LOC107481252 isoform X2	2556	gi|1012099502|ref|XP_015956979.1|uncharacterized protein LOC107481252 isoform X2 [Arachis duranensis]	XP_015956979	0	99.765	851
Set2AB_CDS_14089	polyphenol chloroplastic	786	gi|1021495912|ref|XP_016190984.1|polyphenol oxidase, chloroplastic [Arachis ipaensis]	XP_016190984	2.50782e-175	100	259
Set2AB_CDS_14097	N/A	441	No Blast Hit
Set2AB_CDS_14105	uncharacterized protein LOC107481263 isoform X2	981	gi|1193754154|ref|XP_020994869.1|uncharacterized protein LOC107481263 isoform X2 [Arachis duranensis]	XP_020994869	0	94.4954	327
Set2AB_CDS_14113	AMP deaminase isoform X1	1242	gi|1021495927|ref|XP_016190992.1|AMP deaminase isoform X1 [Arachis ipaensis]	XP_016190992	0	100	413
Set2AB_CDS_14121	verprolin-like	1077	gi|1021493847|ref|XP_016189909.1|verprolin-like [Arachis ipaensis]	XP_016189909	0	100	358
Set2AB_CDS_14129	probable GABA transporter 2	1359	gi|1021492856|ref|XP_016189425.1|probable GABA transporter 2 [Arachis ipaensis]	XP_016189425	0	100	452
Set2AB_CDS_14137	high mobility group B 6	1464	gi|1021492854|ref|XP_016189424.1|high mobility group B protein 6 [Arachis ipaensis]	XP_016189424	0	100	487
Set2AB_CDS_14145	transcription factor bHLH78	513	gi|1012232880|ref|XP_015938868.1|transcription factor bHLH78 [Arachis duranensis]	XP_015938868	6.43827e-18	96.3636	55
Set2AB_CDS_14153	uncharacterized protein LOC107630716 isoform X3	519	gi|1021492828|ref|XP_016189410.1|uncharacterized protein LOC107630716 isoform X3 [Arachis ipaensis] gi|1021492830|ref|XP_016189411.1| uncharacterized protein LOC107630716 isoform X3 [Arachis ipaensis] gi|1191729314|ref|XP_020974762.1| uncharacterized protein LOC107630716 isoform X3 [Arachis ipaensis]	XP_016189410, XP_016189411, XP_020974762	2.76029e-117	100	168
Set2AB_CDS_14161	uncharacterized protein LOC107630716 isoform X6	414	gi|1191729320|ref|XP_020974765.1|uncharacterized protein LOC107630716 isoform X6 [Arachis ipaensis] gi|1191729322|ref|XP_020974766.1| uncharacterized protein LOC107630716 isoform X6 [Arachis ipaensis]	XP_020974765, XP_020974766	7.90005e-63	99.0196	102
Set2AB_CDS_14169	N/A	318	No Blast Hit
Set2AB_CDS_14177	arabinogalactan peptide 22	378	gi|1012093329|ref|XP_015955381.1|arabinogalactan peptide 22 [Arachis duranensis]	XP_015955381	2.86848e-18	100	75
Set2AB_CDS_14185	leucine-rich repeat extensin 5 isoform X1	429	gi|1191729287|ref|XP_020974752.1|leucine-rich repeat extensin-like protein 5 isoform X1 [Arachis ipaensis]	XP_020974752	5.34624e-66	99.2308	130
Set2AB_CDS_14193	peptidyl-prolyl cis-trans isomerase CYP26- chloroplastic	336	gi|1012006492|ref|XP_015944127.1|peptidyl-prolyl cis-trans isomerase CYP26-2, chloroplastic [Arachis duranensis]	XP_015944127	8.83863e-38	100	67
Set2AB_CDS_14201	oleosin 1	600	gi|1012006532|ref|XP_015944157.1|oleosin 1 [Arachis duranensis]	XP_015944157	1.13656e-65	98.8506	174
Set2AB_CDS_14209	uncharacterized protein LOC107630405 isoform X7	1281	gi|1021492008|ref|XP_016188999.1|uncharacterized protein LOC107630405 isoform X7 [Arachis ipaensis]	XP_016188999	0	100	426
Set2AB_CDS_14217	unknown	330	gi|388518003|gb|AFK47063.1|unknown [Lotus japonicus]	AFK47063	1.46923e-21	71.2963	108
Set2AB_CDS_14225	phosphoenolpyruvate housekeeping isozyme	2901	gi|1021491108|ref|XP_016188570.1|phosphoenolpyruvate carboxylase, housekeeping isozyme [Arachis ipaensis] gi|1191727227|ref|XP_020974247.1| phosphoenolpyruvate carboxylase, housekeeping isozyme [Arachis ipaensis]	XP_016188570, XP_020974247	0	100	966
Set2AB_CDS_14233	hypothetical protein CICLE_v10022662mg	303	gi|567900074|ref|XP_006442525.1|hypothetical protein CICLE_v10022662mg [Citrus clementina] gi|557544787|gb|ESR55765.1| hypothetical protein CICLE_v10022662mg [Citrus clementina]	XP_006442525, ESR55765	1.30191e-43	90.5882	85
Set2AB_CDS_14241	uncharacterized protein LOC107630071	1332	gi|1191727207|ref|XP_020974245.1|uncharacterized protein LOC107630071 [Arachis ipaensis]	XP_020974245	0	99.5485	443
Set2AB_CDS_14249	uncharacterized protein LOC107610695	318	gi|1021553710|ref|XP_016168192.1|uncharacterized protein LOC107610695 [Arachis ipaensis]	XP_016168192	5.30674e-08	85.7143	35
Set2AB_CDS_14257	guanine nucleotide-binding G(s) subunit alpha isoforms XLas-like	300	gi|1021506668|ref|XP_016196673.1|guanine nucleotide-binding protein G(s) subunit alpha isoforms XLas-like [Arachis ipaensis]	XP_016196673	2.86475e-20	65.7895	114
Set2AB_CDS_14265	transcription initiation factor TFIID subunit 15	435	gi|1021497884|ref|XP_016192071.1|transcription initiation factor TFIID subunit 15 [Arachis ipaensis]	XP_016192071	4.04017e-68	100	144
Set2AB_CDS_14273	uncharacterized protein LOC107482824 isoform X1	342	gi|1193757216|ref|XP_020995584.1|uncharacterized protein LOC107482824 isoform X1 [Arachis duranensis]	XP_020995584	2.39486e-06	45.1923	104
Set2AB_CDS_14281	E3 ubiquitin- ligase LIN	585	gi|1191727760|ref|XP_020974393.1|LOW QUALITY PROTEIN: putative E3 ubiquitin-protein ligase LIN [Arachis ipaensis]	XP_020974393	6.41766e-123	99.4845	194
Set2AB_CDS_14289	glucan endo-1,3-beta-glucosidase 1-like isoform X1	1569	gi|1021472126|ref|XP_016195271.1|glucan endo-1,3-beta-glucosidase 1-like isoform X1 [Arachis ipaensis] gi|1021492175|ref|XP_016189083.1| glucan endo-1,3-beta-glucosidase 1-like isoform X1 [Arachis ipaensis] gi|1191711276|ref|XP_020959715.1| glucan endo-1,3-beta-glucosidase 1-like isoform X1 [Arachis ipaensis] gi|1191728423|ref|XP_020974548.1| glucan endo-1,3-beta-glucosidase 1-like isoform X1 [Ar…	XP_016195271, XP_016189083, XP_020959715, XP_020974548	0	100	522
Set2AB_CDS_14297	serine threonine- kinase RIPK	1356	gi|1021492151|ref|XP_016189071.1|serine/threonine-protein kinase RIPK [Arachis ipaensis]	XP_016189071	0	100	451
Set2AB_CDS_14305	pantothenate kinase 2	594	gi|1021492153|ref|XP_016189072.1|pantothenate kinase 2 [Arachis ipaensis]	XP_016189072	2.71055e-137	100	197
Set2AB_CDS_14313	uncharacterized protein LOC110262505 isoform X1	444	gi|1191728428|ref|XP_020974550.1|uncharacterized protein LOC110262505 isoform X1 [Arachis ipaensis]	XP_020974550	9.79921e-76	99.2188	128
Set2AB_CDS_14321	uncharacterized protein LOC110272244 isoform X1	354	gi|1191749027|ref|XP_020979884.1|uncharacterized protein LOC110272244 isoform X1 [Arachis ipaensis]	XP_020979884	2.21722e-34	96.9388	98
Set2AB_CDS_14329	uncharacterized protein LOC110262505 isoform X1	531	gi|1191728428|ref|XP_020974550.1|uncharacterized protein LOC110262505 isoform X1 [Arachis ipaensis]	XP_020974550	3.46122e-90	99.3506	154
Set2AB_CDS_14337	uncharacterized protein LOC110262505 isoform X3	324	gi|1191728432|ref|XP_020974552.1|uncharacterized protein LOC110262505 isoform X3 [Arachis ipaensis]	XP_020974552	3.72271e-28	100	61
Set2AB_CDS_14345	uncharacterized protein LOC110262505 isoform X3	324	gi|1191728432|ref|XP_020974552.1|uncharacterized protein LOC110262505 isoform X3 [Arachis ipaensis]	XP_020974552	3.72271e-28	100	61
Set2AB_CDS_14353	uncharacterized protein LOC107480199	1071	gi|1012095206|ref|XP_015955830.1|uncharacterized protein LOC107480199 [Arachis duranensis] gi|1012095210|ref|XP_015955831.1| uncharacterized protein LOC107480199 [Arachis duranensis] gi|1012095214|ref|XP_015955832.1| uncharacterized protein LOC107480199 [Arachis duranensis] gi|1012095218|ref|XP_015955833.1| uncharacterized protein LOC107480199 [Arachis duranensis] gi|1193752397|ref|XP_020994459.1…	XP_015955830, XP_015955831, XP_015955832, XP_015955833, XP_020994459, XP_020994460	0	100	357
Set2AB_CDS_14361	protein ATAF2	621	gi|1012095222|ref|XP_015955834.1|protein ATAF2 [Arachis duranensis]	XP_015955834	4.1387e-126	99.5146	206
Set2AB_CDS_14369	amino acid permease 4	507	gi|1012095238|ref|XP_015955839.1|amino acid permease 4 [Arachis duranensis]	XP_015955839	1.31991e-114	100	168
Set2AB_CDS_14377	ultraviolet-B receptor UVR8	504	gi|1021493458|ref|XP_016189711.1|ultraviolet-B receptor UVR8 [Arachis ipaensis]	XP_016189711	4.3525e-100	99.3103	145
Set2AB_CDS_14385	uncharacterized protein LOC107630912 isoform X2	768	gi|1021493401|ref|XP_016189684.1|uncharacterized protein LOC107630912 isoform X2 [Arachis ipaensis]	XP_016189684	5.7064e-168	99.2188	256
Set2AB_CDS_14393	probable phosphatase 2C 39	849	gi|1021491566|ref|XP_016188797.1|probable protein phosphatase 2C 39 [Arachis ipaensis]	XP_016188797	0	100	282
Set2AB_CDS_14401	early nodulin 2	873	gi|1021491578|ref|XP_016188804.1|early nodulin-like protein 2 [Arachis ipaensis]	XP_016188804	1.52175e-71	100	127
Set2AB_CDS_14409	N/A	312	No Blast Hit
Set2AB_CDS_14417	putative amidase C869.01	693	gi|1193755615|ref|XP_020995188.1|putative amidase C869.01 [Arachis duranensis]	XP_020995188	1.71101e-152	99.5652	230
Set2AB_CDS_14425	putative amidase C869.01	561	gi|1021489338|ref|XP_016187672.1|putative amidase C869.01 [Arachis ipaensis]	XP_016187672	4.68896e-127	99.4652	187
Set2AB_CDS_14433	kinesin KIN-12B	390	gi|1021489340|ref|XP_016187673.1|kinesin-like protein KIN-12B [Arachis ipaensis]	XP_016187673	3.46427e-29	100	111
Set2AB_CDS_14441	BUD31 homolog 2	438	gi|351727539|ref|NP_001237676.1|uncharacterized protein LOC100305597 [Glycine max] gi|356512435|ref|XP_003524924.1| PREDICTED: protein BUD31 homolog 2 [Glycine max] gi|593795820|ref|XP_007160948.1| hypothetical protein PHAVU_001G030700g [Phaseolus vulgaris] gi|950987216|ref|XP_014503731.1| PREDICTED: protein BUD31 homolog 2 [Vigna radiata var. radiata] gi|955332780|ref|XP_014633798.1| PREDICTED: …	NP_001237676, XP_003524924, XP_007160948, XP_014503731, XP_014633798, XP_015958231, XP_016187703, XP_017428294, XP_017428295, XP_017428296, ACU13359, ESW32942, KHN12347, KOM48926, KRH42745, KRH42746, KRH42747, KRH58844, BAT82572	2.78415e-102	100	145
Set2AB_CDS_14449	transport SEC23	303	gi|1021489350|ref|XP_016187679.1|protein transport protein SEC23 [Arachis ipaensis]	XP_016187679	5.33014e-23	100	47
Set2AB_CDS_14457	selenium-binding 3	1485	gi|1021489387|ref|XP_016187699.1|selenium-binding protein 3 [Arachis ipaensis]	XP_016187699	0	99.7976	494
Set2AB_CDS_14465	heat stress transcription factor A-5	1440	gi|1021489395|ref|XP_016187704.1|heat stress transcription factor A-5 [Arachis ipaensis]	XP_016187704	0	100	460
Set2AB_CDS_14473	PELOTA 1 isoform X1	834	gi|1191723492|ref|XP_020973337.1|protein PELOTA 1 isoform X1 [Arachis ipaensis] gi|1191723494|ref|XP_020973338.1| protein PELOTA 1 isoform X1 [Arachis ipaensis] gi|1191723496|ref|XP_020973339.1| protein PELOTA 1 isoform X1 [Arachis ipaensis] gi|1191723498|ref|XP_020973340.1| protein PELOTA 1 isoform X1 [Arachis ipaensis] gi|1191723500|ref|XP_020973341.1| protein PELOTA 1 isoform X1 [Arachis ipaen…	XP_020973337, XP_020973338, XP_020973339, XP_020973340, XP_020973341	0	100	275
Set2AB_CDS_14481	cellulose synthase A catalytic subunit 6 [UDP-forming] isoform X2	3300	gi|1021493512|ref|XP_016189741.1|cellulose synthase A catalytic subunit 6 [UDP-forming] isoform X2 [Arachis ipaensis]	XP_016189741	0	100	1099
Set2AB_CDS_14489	26S proteasome non-ATPase regulatory subunit 12 homolog A	324	gi|1021493502|ref|XP_016189735.1|26S proteasome non-ATPase regulatory subunit 12 homolog A [Arachis ipaensis]	XP_016189735	2.67179e-44	100	91
Set2AB_CDS_14497	hypothetical protein, partial	318	gi|46092514|dbj|BAD14377.1|hypothetical protein, partial [Solanum melongena]	BAD14377	3.43816e-68	99.0476	105
Set2AB_CDS_14505	N/A	411	No Blast Hit
Set2AB_CDS_14513	N/A	318	No Blast Hit
Set2AB_CDS_14521	uncharacterized protein LOC107630949	510	gi|1191730222|ref|XP_020974986.1|uncharacterized protein LOC107630949 [Arachis ipaensis]	XP_020974986	1.63699e-72	100	122
Set2AB_CDS_14529	hypothetical protein LR48_Vigan01g018100	879	gi|920686644|gb|KOM30627.1|hypothetical protein LR48_Vigan01g018100 [Vigna angularis]	KOM30627	1.39095e-38	95.7895	95
Set2AB_CDS_14537	probable mannitol dehydrogenase 1	555	gi|1021493518|ref|XP_016189744.1|probable mannitol dehydrogenase 1 [Arachis ipaensis]	XP_016189744	3.98392e-135	100	185
Set2AB_CDS_14545	uncharacterized protein LOC107630945	648	gi|1021493490|ref|XP_016189730.1|uncharacterized protein LOC107630945 [Arachis ipaensis]	XP_016189730	5.02337e-159	100	215
Set2AB_CDS_14553	uncharacterized protein LOC107631144 isoform X1	2502	gi|1191730273|ref|XP_020975002.1|uncharacterized protein LOC107631144 isoform X1 [Arachis ipaensis] gi|1191730275|ref|XP_020975003.1| uncharacterized protein LOC107631144 isoform X1 [Arachis ipaensis]	XP_020975002, XP_020975003	0	99.6269	804
Set2AB_CDS_14561	RNA cytidine acetyltransferase 1 isoform X1	3099	gi|1193752725|ref|XP_020994532.1|RNA cytidine acetyltransferase 1 isoform X1 [Arachis duranensis] gi|1193752727|ref|XP_020994534.1| RNA cytidine acetyltransferase 1 isoform X1 [Arachis duranensis] gi|1193752729|ref|XP_020994535.1| RNA cytidine acetyltransferase 1 isoform X1 [Arachis duranensis]	XP_020994532, XP_020994534, XP_020994535	0	99.9031	1032
Set2AB_CDS_14569	probable serine threonine- kinase PBL19 isoform X1	597	gi|1021488594|ref|XP_016187280.1|probable serine/threonine-protein kinase PBL19 isoform X1 [Arachis ipaensis]	XP_016187280	3.34407e-135	98.9744	195
Set2AB_CDS_14577	scarecrow 14	564	gi|1191721901|ref|XP_020972781.1|scarecrow-like protein 14 [Arachis ipaensis]	XP_020972781	8.45061e-98	100	188
Set2AB_CDS_14585	uncharacterized protein C20orf24 homolog	384	gi|1012032000|ref|XP_015952248.1|uncharacterized protein C20orf24 homolog [Arachis duranensis]	XP_015952248	2.38213e-76	100	127
Set2AB_CDS_14593	uncharacterized protein C24B11.05-like isoform X2	675	gi|1193746366|ref|XP_020992945.1|uncharacterized protein C24B11.05-like isoform X2 [Arachis duranensis]	XP_020992945	1.82961e-144	97.3214	224
Set2AB_CDS_14601	N/A	324	No Blast Hit
Set2AB_CDS_14609	pentatricopeptide repeat-containing At5g39710 isoform X1	363	gi|1191724361|ref|XP_020973528.1|pentatricopeptide repeat-containing protein At5g39710 isoform X1 [Arachis ipaensis] gi|1191724363|ref|XP_020973529.1| pentatricopeptide repeat-containing protein At5g39710 isoform X1 [Arachis ipaensis]	XP_020973528, XP_020973529	1.02597e-42	100	100
Set2AB_CDS_14617	uncharacterized protein LOC110270496	414	gi|1191733487|ref|XP_020975770.1|uncharacterized protein LOC110270496 [Arachis ipaensis]	XP_020975770	3.60283e-72	92.029	138
Set2AB_CDS_14625	Elongation factor	405	gi|954323969|gb|KRY04473.1|Elongation factor 2, partial [Trichinella patagoniensis]	KRY04473	1.28019e-87	97.7612	134
Set2AB_CDS_14633	splicing factor 3B subunit 6	471	gi|1012201794|ref|XP_015973395.1|splicing factor 3B subunit 6-like protein [Arachis duranensis] gi|1021488504|ref|XP_016187234.1| splicing factor 3B subunit 6-like protein [Arachis ipaensis]	XP_015973395, XP_016187234	3.83654e-84	100	124
Set2AB_CDS_14641	stomatal closure-related actin-binding 1	1485	gi|1012202121|ref|XP_015973486.1|stomatal closure-related actin-binding protein 1 [Arachis duranensis]	XP_015973486	0	99.7976	494
Set2AB_CDS_14649	chloroplastic isoform X1	1374	gi|1021488496|ref|XP_016187230.1|protein CLT3, chloroplastic isoform X1 [Arachis ipaensis]	XP_016187230	0	100	457
Set2AB_CDS_14657	chloroplastic isoform X1	516	gi|1012031886|ref|XP_015952225.1|protein TOC75, chloroplastic isoform X1 [Arachis duranensis]	XP_015952225	5.23864e-107	98.8304	171
Set2AB_CDS_14665	D-xylose-proton symporter-like chloroplastic isoform X2	714	gi|1191724288|ref|XP_016187256.2|D-xylose-proton symporter-like 3, chloroplastic isoform X2 [Arachis ipaensis]	XP_016187256	4.31093e-129	99.5726	234
Set2AB_CDS_14673	LOW QUALITY PROTEIN: osmotin-like protein	408	gi|1193746309|ref|XP_015952268.2|LOW QUALITY PROTEIN: osmotin-like protein [Arachis duranensis]	XP_015952268	8.5325e-94	100	136
Set2AB_CDS_14681	heat shock cognate 70 kDa 2	1950	gi|1012032071|ref|XP_015952265.1|heat shock cognate 70 kDa protein 2 [Arachis duranensis] gi|1021488629|ref|XP_016187299.1| heat shock cognate 70 kDa protein 2 [Arachis ipaensis]	XP_015952265, XP_016187299	0	100	649
Set2AB_CDS_14689	serine arginine repetitive matrix 1	402	gi|1021488538|ref|XP_016187253.1|serine/arginine repetitive matrix protein 1 [Arachis ipaensis]	XP_016187253	1.78556e-79	99.2481	133
Set2AB_CDS_14697	scarecrow 31	2253	gi|1191724242|ref|XP_020973502.1|scarecrow-like protein 31 [Arachis ipaensis]	XP_020973502	0	100	750
Set2AB_CDS_14705	folylpolyglutamate synthase isoform X1	450	gi|1193753526|ref|XP_020994722.1|folylpolyglutamate synthase isoform X1 [Arachis duranensis]	XP_020994722	8.06139e-100	100	148
Set2AB_CDS_14713	GUCD1 isoform X1	624	gi|1021494012|ref|XP_016189993.1|protein GUCD1 isoform X1 [Arachis ipaensis] gi|1021494014|ref|XP_016189994.1| protein GUCD1 isoform X1 [Arachis ipaensis]	XP_016189993, XP_016189994	3.36597e-135	99.4764	191
Set2AB_CDS_14721	ARF guanine-nucleotide exchange factor GNOM	1290	gi|1021494373|ref|XP_016190178.1|ARF guanine-nucleotide exchange factor GNOM [Arachis ipaensis]	XP_016190178	0	99.5349	430
Set2AB_CDS_14729	probable methyltransferase PMT11	327	gi|1021494390|ref|XP_016190187.1|probable methyltransferase PMT11 [Arachis ipaensis]	XP_016190187	3.97248e-57	100	108
Set2AB_CDS_14737	vitellogenin-2	456	gi|1021494008|ref|XP_016189991.1|vitellogenin-2 [Arachis ipaensis]	XP_016189991	5.15288e-47	100	151
Set2AB_CDS_14745	UBP1-associated 2C	345	gi|1021494034|ref|XP_016190006.1|UBP1-associated protein 2C [Arachis ipaensis] gi|1021494036|ref|XP_016190007.1| UBP1-associated protein 2C [Arachis ipaensis] gi|1021494038|ref|XP_016190008.1| UBP1-associated protein 2C [Arachis ipaensis] gi|1191730923|ref|XP_020975180.1| UBP1-associated protein 2C [Arachis ipaensis]	XP_016190006, XP_016190007, XP_016190008, XP_020975180	1.57974e-19	100	101
Set2AB_CDS_14753	uncharacterized protein LOC107631160	603	gi|1021494016|ref|XP_016189995.1|uncharacterized protein LOC107631160 [Arachis ipaensis]	XP_016189995	3.41417e-142	100	201
Set2AB_CDS_14761	DA1-related 2	531	gi|1021494006|ref|XP_016189990.1|protein DA1-related 2 [Arachis ipaensis]	XP_016189990	6.23335e-89	99.4152	171
Set2AB_CDS_14769	formin 2	534	gi|1193745320|ref|XP_020992664.1|formin-like protein 2 [Arachis duranensis]	XP_020992664	1.80256e-61	99.4382	178
Set2AB_CDS_14777	probable phosphoinositide phosphatase SAC9	1647	gi|1021494020|ref|XP_016189998.1|probable phosphoinositide phosphatase SAC9 [Arachis ipaensis]	XP_016189998	0	99.8179	549
Set2AB_CDS_14785	uncharacterized protein LOC107629933	546	gi|1191726248|ref|XP_020973991.1|uncharacterized protein LOC107629933 [Arachis ipaensis]	XP_020973991	1.05586e-61	100	100
Set2AB_CDS_14793	sulfite reductase [ferredoxin] chloroplastic	447	gi|1012036902|ref|XP_015953382.1|sulfite reductase [ferredoxin], chloroplastic [Arachis duranensis]	XP_015953382	7.54533e-89	100	149
Set2AB_CDS_14801	N/A	309	No Blast Hit
Set2AB_CDS_14809	nucleobase-ascorbate transporter 2	1224	gi|1021496609|ref|XP_016191346.1|nucleobase-ascorbate transporter 2 [Arachis ipaensis]	XP_016191346	0	99.7549	408
Set2AB_CDS_14817	probable WRKY transcription factor 65	345	gi|1191733341|ref|XP_016191339.2|LOW QUALITY PROTEIN: probable WRKY transcription factor 65 [Arachis ipaensis]	XP_016191339	4.02848e-15	100	37
Set2AB_CDS_14825	uncharacterized protein LOC107482147	342	gi|1193745526|ref|XP_020992753.1|uncharacterized protein LOC107482147 [Arachis duranensis]	XP_020992753	4.95613e-45	100	80
Set2AB_CDS_14833	probable WRKY transcription factor 65	363	gi|1191733341|ref|XP_016191339.2|LOW QUALITY PROTEIN: probable WRKY transcription factor 65 [Arachis ipaensis]	XP_016191339	6.11191e-45	100	96
Set2AB_CDS_14841	uncharacterized protein LOC107632174 isoform X3	672	gi|1021496593|ref|XP_016191338.1|uncharacterized protein LOC107632174 isoform X3 [Arachis ipaensis]	XP_016191338	6.90663e-135	100	197
Set2AB_CDS_14849	glutathione transferase GST 23	507	gi|1021496577|ref|XP_016191330.1|glutathione transferase GST 23 [Arachis ipaensis]	XP_016191330	5.10183e-115	98.2143	168
Set2AB_CDS_14857	N/A	375	No Blast Hit
Set2AB_CDS_14865	cellulose synthase A catalytic subunit 8 [UDP-forming]	555	gi|1021582424|ref|XP_016180605.1|cellulose synthase A catalytic subunit 8 [UDP-forming] [Arachis ipaensis]	XP_016180605	1.06543e-116	98.7805	164
Set2AB_CDS_14873	shaggy-related kinase eta	312	gi|1012103973|ref|XP_015958143.1|shaggy-related protein kinase eta [Arachis duranensis] gi|1193755796|ref|XP_020995222.1| shaggy-related protein kinase eta [Arachis duranensis]	XP_015958143, XP_020995222	9.53805e-61	100	96
Set2AB_CDS_14881	CBL-interacting serine threonine- kinase 12	1515	gi|1021496613|ref|XP_016191349.1|CBL-interacting serine/threonine-protein kinase 12 [Arachis ipaensis]	XP_016191349	0	99.8016	504
Set2AB_CDS_14889	uncharacterized protein LOC107630785	1782	gi|1021493035|ref|XP_016189509.1|uncharacterized protein LOC107630785 [Arachis ipaensis] gi|1021493037|ref|XP_016189510.1| uncharacterized protein LOC107630785 [Arachis ipaensis]	XP_016189509, XP_016189510	0	100	594
Set2AB_CDS_14897	kinesin KIN-14J isoform X2	465	gi|1191729580|ref|XP_020974836.1|kinesin-like protein KIN-14J isoform X2 [Arachis ipaensis]	XP_020974836	7.13178e-97	99.3548	155
Set2AB_CDS_14905	uncharacterized protein LOC107640066	330	gi|1021511626|ref|XP_016199106.1|uncharacterized protein LOC107640066 [Arachis ipaensis]	XP_016199106	7.22667e-15	46.6165	133
Set2AB_CDS_14913	uncharacterized protein LOC107479941 isoform X5	429	gi|1193751862|ref|XP_020994328.1|uncharacterized protein LOC107479941 isoform X5 [Arachis duranensis] gi|1193751864|ref|XP_020994329.1| uncharacterized protein LOC107479941 isoform X5 [Arachis duranensis]	XP_020994328, XP_020994329	3.67394e-82	100	142
Set2AB_CDS_14921	uncharacterized protein LOC107630430	669	gi|1021492079|ref|XP_016189034.1|uncharacterized protein LOC107630430 [Arachis ipaensis]	XP_016189034	4.37124e-139	100	213
Set2AB_CDS_14929	ABC transporter G family member 32-like	324	gi|1011994510|ref|XP_015951979.1|LOW QUALITY PROTEIN: ABC transporter G family member 32-like [Arachis duranensis]	XP_015951979	1.92204e-63	100	107
Set2AB_CDS_14937	uncharacterized protein LOC107630416	1485	gi|1021492047|ref|XP_016189016.1|uncharacterized protein LOC107630416 [Arachis ipaensis]	XP_016189016	0	100	448
Set2AB_CDS_14945	histone deacetylase 15 isoform X1	1731	gi|1021492037|ref|XP_016189011.1|histone deacetylase 15 isoform X1 [Arachis ipaensis] gi|1021492039|ref|XP_016189012.1| histone deacetylase 15 isoform X1 [Arachis ipaensis] gi|1191728220|ref|XP_020974499.1| histone deacetylase 15 isoform X1 [Arachis ipaensis]	XP_016189011, XP_016189012, XP_020974499	0	99.6528	576
Set2AB_CDS_14953	formin 4	579	gi|1021495987|ref|XP_016191024.1|formin-like protein 4 [Arachis ipaensis]	XP_016191024	2.09949e-61	99.4444	180
Set2AB_CDS_14961	uncharacterized protein LOC107631442	573	gi|1021494745|ref|XP_016190373.1|uncharacterized protein LOC107631442 [Arachis ipaensis]	XP_016190373	4.87283e-136	100	190
Set2AB_CDS_14969	pyruvate dehydrogenase E1 component subunit mitochondrial	303	gi|1021495975|ref|XP_016191018.1|pyruvate dehydrogenase E1 component subunit alpha, mitochondrial [Arachis ipaensis]	XP_016191018	5.83114e-64	100	100
Set2AB_CDS_14977	cyclin-D1-1	495	gi|1012099705|ref|XP_015957031.1|cyclin-D1-1 [Arachis duranensis]	XP_015957031	2.80076e-40	92.0792	101
Set2AB_CDS_14985	uncharacterized protein LOC107631458 isoform X3	717	gi|1021494793|ref|XP_016190398.1|uncharacterized protein LOC107631458 isoform X3 [Arachis ipaensis]	XP_016190398	4.37969e-120	100	226
Set2AB_CDS_14993	methylsterol monooxygenase 2-2	321	gi|1021494751|ref|XP_016190376.1|methylsterol monooxygenase 2-2 [Arachis ipaensis]	XP_016190376	2.45415e-19	100	44
Set2AB_CDS_15001	MLP 423	333	gi|1021494771|ref|XP_016190387.1|MLP-like protein 423 [Arachis ipaensis]	XP_016190387	3.41356e-71	100	111
Set2AB_CDS_15009	IAA-amino acid hydrolase ILR1-like 4 isoform X3	606	gi|1191731606|ref|XP_020975342.1|IAA-amino acid hydrolase ILR1-like 4 isoform X3 [Arachis ipaensis]	XP_020975342	2.80701e-100	100	173
Set2AB_CDS_15017	paired amphipathic helix Sin3-like 2 isoform X2	312	gi|1191731624|ref|XP_020975345.1|paired amphipathic helix protein Sin3-like 2 isoform X2 [Arachis ipaensis]	XP_020975345	4.69585e-66	100	104
Set2AB_CDS_15025	probable WRKY transcription factor 21	1065	gi|1021488406|ref|XP_016187181.1|probable WRKY transcription factor 21 [Arachis ipaensis]	XP_016187181	0	100	354
Set2AB_CDS_15033	mRNA cap guanine-N7 methyltransferase 1	342	gi|1021488366|ref|XP_016187159.1|mRNA cap guanine-N7 methyltransferase 1 [Arachis ipaensis]	XP_016187159	1.65771e-36	100	66
Set2AB_CDS_15041	UDP-glycosyltransferase 89A2	1428	gi|1021488394|ref|XP_016187174.1|UDP-glycosyltransferase 89A2 [Arachis ipaensis]	XP_016187174	0	99.1579	475
Set2AB_CDS_15049	extensin-2	858	gi|1021488427|ref|XP_016187193.1|extensin-2 [Arachis ipaensis]	XP_016187193	3.75537e-18	100	40
Set2AB_CDS_15057	signal recognition particle 9 kDa	312	gi|1021488402|ref|XP_016187179.1|signal recognition particle 9 kDa protein [Arachis ipaensis] gi|1021488404|ref|XP_016187180.1| signal recognition particle 9 kDa protein [Arachis ipaensis] gi|1191724444|ref|XP_020973553.1| signal recognition particle 9 kDa protein [Arachis ipaensis]	XP_016187179, XP_016187180, XP_020973553	5.62181e-70	100	103
Set2AB_CDS_15065	probable serine threonine- kinase BSK3 isoform X1	309	gi|1012031768|ref|XP_015952200.1|probable serine/threonine-protein kinase BSK3 isoform X1 [Arachis duranensis]	XP_015952200	2.23369e-62	98.9796	98
Set2AB_CDS_15073	uncharacterized protein LOC107476572	333	gi|1012030453|ref|XP_015951893.1|uncharacterized protein LOC107476572 [Arachis duranensis]	XP_015951893	1.94994e-71	100	110
Set2AB_CDS_15081	probable CDP-diacylglycerol--inositol 3-phosphatidyltransferase 2	696	gi|1021487827|ref|XP_016186875.1|probable CDP-diacylglycerol--inositol 3-phosphatidyltransferase 2 [Arachis ipaensis] gi|1191724914|ref|XP_020973665.1| probable CDP-diacylglycerol--inositol 3-phosphatidyltransferase 2 [Arachis ipaensis]	XP_016186875, XP_020973665	3.46441e-153	99.537	216
Set2AB_CDS_15089	uncharacterized protein LOC110267435	360	gi|1191713498|ref|XP_020968643.1|uncharacterized protein LOC110267435 [Arachis ipaensis]	XP_020968643	6.31394e-45	96.4602	113
Set2AB_CDS_15097	TMV resistance N isoform X2	828	gi|1021487831|ref|XP_016186877.1|TMV resistance protein N isoform X2 [Arachis ipaensis]	XP_016186877	0	97.8261	276
[truncated: 62,853 more rows]

## Sheet: Annotation MBE02
Table S1. Blast analysis against Nr database for functional annotation of CDS in MBE02 treated samples (referred as Set3AB)
[truncated: 63,484 more rows]
