# Supplementary material for: A halotolerant growth promoting rhizobacteria triggers induced systemic resistance in plants and defends against fungal infection
Source: Sci Rep. 2019 Mar 11;9:4054. doi: 10.1038/s41598-019-40930-x (PMC6411892; doi:10.1038/s41598-019-40930-x)
Supplement: Supplementary file 3 — Table S2 [file 41598_2019_40930_MOESM3_ESM.xlsx]

## Sheet: Control
Table S2. KAAS (KEGG Automatic Annotation Server) analysis to identify the biological pathways for genes differentially expressed between the control and MBE02 treated samples
Metabolism	KO IDS	ENZYME NAME – NUMBER
Carbohydrate metabolism
00010 Glycolysis / Gluconeogenesis [PATH:ko00010]
Set2AB_CDS_4498	K00844 HK	hexokinase [EC:2.7.1.1]
Set2AB_CDS_5325	K00844 HK	hexokinase [EC:2.7.1.1]
Set2AB_CDS_5326	K00844 HK	hexokinase [EC:2.7.1.1]
Set2AB_CDS_5327	K00844 HK	hexokinase [EC:2.7.1.1]
Set2AB_CDS_18162	K00844 HK	hexokinase [EC:2.7.1.1]
Set2AB_CDS_19445	K00844 HK	hexokinase [EC:2.7.1.1]
Set2AB_CDS_25499	K00844 HK	hexokinase [EC:2.7.1.1]
Set2AB_CDS_34645	K00844 HK	hexokinase [EC:2.7.1.1]
Set2AB_CDS_34648	K00844 HK	hexokinase [EC:2.7.1.1]
Set2AB_CDS_34651	K00844 HK	hexokinase [EC:2.7.1.1]
Set2AB_CDS_34654	K00844 HK	hexokinase [EC:2.7.1.1]
Set2AB_CDS_34657	K00844 HK	hexokinase [EC:2.7.1.1]
Set2AB_CDS_34660	K00844 HK	hexokinase [EC:2.7.1.1]
Set2AB_CDS_34663	K00844 HK	hexokinase [EC:2.7.1.1]
Set2AB_CDS_34666	K00844 HK	hexokinase [EC:2.7.1.1]
Set2AB_CDS_34669	K00844 HK	hexokinase [EC:2.7.1.1]
Set2AB_CDS_34672	K00844 HK	hexokinase [EC:2.7.1.1]
Set2AB_CDS_34680	K00844 HK	hexokinase [EC:2.7.1.1]
Set2AB_CDS_54556	K00844 HK	hexokinase [EC:2.7.1.1]
Set2AB_CDS_61533	K00844 HK	hexokinase [EC:2.7.1.1]
Set2AB_CDS_7166	K01810 GPI, pgi	glucose-6-phosphate isomerase [EC:5.3.1.9]
Set2AB_CDS_9433	K01810 GPI, pgi	glucose-6-phosphate isomerase [EC:5.3.1.9]
Set2AB_CDS_3307	K00850 pfkA, PFK	6-phosphofructokinase 1 [EC:2.7.1.11]
Set2AB_CDS_5096	K00850 pfkA, PFK	6-phosphofructokinase 1 [EC:2.7.1.11]
Set2AB_CDS_5098	K00850 pfkA, PFK	6-phosphofructokinase 1 [EC:2.7.1.11]
Set2AB_CDS_5100	K00850 pfkA, PFK	6-phosphofructokinase 1 [EC:2.7.1.11]
Set2AB_CDS_5101	K00850 pfkA, PFK	6-phosphofructokinase 1 [EC:2.7.1.11]
Set2AB_CDS_16223	K00850 pfkA, PFK	6-phosphofructokinase 1 [EC:2.7.1.11]
Set2AB_CDS_18475	K00850 pfkA, PFK	6-phosphofructokinase 1 [EC:2.7.1.11]
Set2AB_CDS_33231	K00850 pfkA, PFK	6-phosphofructokinase 1 [EC:2.7.1.11]
Set2AB_CDS_38519	K00850 pfkA, PFK	6-phosphofructokinase 1 [EC:2.7.1.11]
Set2AB_CDS_48672	K00850 pfkA, PFK	6-phosphofructokinase 1 [EC:2.7.1.11]
Set2AB_CDS_50344	K00850 pfkA, PFK	6-phosphofructokinase 1 [EC:2.7.1.11]
Set2AB_CDS_52560	K00850 pfkA, PFK	6-phosphofructokinase 1 [EC:2.7.1.11]
Set2AB_CDS_59013	K00850 pfkA, PFK	6-phosphofructokinase 1 [EC:2.7.1.11]
Set2AB_CDS_59017	K00850 pfkA, PFK	6-phosphofructokinase 1 [EC:2.7.1.11]
Set2AB_CDS_63050	K00850 pfkA, PFK	6-phosphofructokinase 1 [EC:2.7.1.11]
Set2AB_CDS_7477	K00895 pfp, PFP	diphosphate-dependent phosphofructokinase [EC:2.7.1.90]
Set2AB_CDS_23250	K00895 pfp, PFP	diphosphate-dependent phosphofructokinase [EC:2.7.1.90]
Set2AB_CDS_42766	K00895 pfp, PFP	diphosphate-dependent phosphofructokinase [EC:2.7.1.90]
Set2AB_CDS_38081	K03841 FBP, fbp	fructose-1,6-bisphosphatase I [EC:3.1.3.11]
Set2AB_CDS_55155	K03841 FBP, fbp	fructose-1,6-bisphosphatase I [EC:3.1.3.11]
Set2AB_CDS_8754	K01623 ALDO	fructose-bisphosphate aldolase, class I [EC:4.1.2.13]
Set2AB_CDS_24968	K01623 ALDO	fructose-bisphosphate aldolase, class I [EC:4.1.2.13]
Set2AB_CDS_32248	K01623 ALDO	fructose-bisphosphate aldolase, class I [EC:4.1.2.13]
Set2AB_CDS_54992	K01623 ALDO	fructose-bisphosphate aldolase, class I [EC:4.1.2.13]
Set2AB_CDS_57153	K01623 ALDO	fructose-bisphosphate aldolase, class I [EC:4.1.2.13]
Set2AB_CDS_63134	K01623 ALDO	fructose-bisphosphate aldolase, class I [EC:4.1.2.13]
Set2AB_CDS_10062	K01803 TPI, tpiA	triosephosphate isomerase (TIM) [EC:5.3.1.1]
Set2AB_CDS_27459	K01803 TPI, tpiA	triosephosphate isomerase (TIM) [EC:5.3.1.1]
Set2AB_CDS_6148	K00134 GAPDH, gapA	glyceraldehyde 3-phosphate dehydrogenase [EC:1.2.1.12]
Set2AB_CDS_32094	K00134 GAPDH, gapA	glyceraldehyde 3-phosphate dehydrogenase [EC:1.2.1.12]
Set2AB_CDS_53024	K00134 GAPDH, gapA	glyceraldehyde 3-phosphate dehydrogenase [EC:1.2.1.12]
Set2AB_CDS_2755	K00927 PGK, pgk	phosphoglycerate kinase [EC:2.7.2.3]
Set2AB_CDS_8453	K00927 PGK, pgk	phosphoglycerate kinase [EC:2.7.2.3]
Set2AB_CDS_33280	K00927 PGK, pgk	phosphoglycerate kinase [EC:2.7.2.3]
Set2AB_CDS_11541	K01834 PGAM, gpmA	2,3-bisphosphoglycerate-dependent phosphoglycerate mutase [EC:5.4.2.11]
Set2AB_CDS_42994	K15633 gpmI	2,3-bisphosphoglycerate-independent phosphoglycerate mutase [EC:5.4.2.12]
Set2AB_CDS_49650	K15634 gpmB	probable phosphoglycerate mutase [EC:5.4.2.12]
Set2AB_CDS_31647	K01689 ENO, eno	enolase [EC:4.2.1.11]
Set2AB_CDS_36004	K01689 ENO, eno	enolase [EC:4.2.1.11]
Set2AB_CDS_36896	K01689 ENO, eno	enolase [EC:4.2.1.11]
Set2AB_CDS_45864	K01689 ENO, eno	enolase [EC:4.2.1.11]
Set2AB_CDS_62018	K01689 ENO, eno	enolase [EC:4.2.1.11]
Set2AB_CDS_1049	K00873 PK, pyk	pyruvate kinase [EC:2.7.1.40]
Set2AB_CDS_19167	K00873 PK, pyk	pyruvate kinase [EC:2.7.1.40]
Set2AB_CDS_19180	K00873 PK, pyk	pyruvate kinase [EC:2.7.1.40]
Set2AB_CDS_19302	K00873 PK, pyk	pyruvate kinase [EC:2.7.1.40]
Set2AB_CDS_29389	K00873 PK, pyk	pyruvate kinase [EC:2.7.1.40]
Set2AB_CDS_36982	K00873 PK, pyk	pyruvate kinase [EC:2.7.1.40]
Set2AB_CDS_37142	K00873 PK, pyk	pyruvate kinase [EC:2.7.1.40]
Set2AB_CDS_38279	K00873 PK, pyk	pyruvate kinase [EC:2.7.1.40]
Set2AB_CDS_43687	K00873 PK, pyk	pyruvate kinase [EC:2.7.1.40]
Set2AB_CDS_53695	K00873 PK, pyk	pyruvate kinase [EC:2.7.1.40]
Set2AB_CDS_56118	K00873 PK, pyk	pyruvate kinase [EC:2.7.1.40]
Set2AB_CDS_58779	K00873 PK, pyk	pyruvate kinase [EC:2.7.1.40]
Set2AB_CDS_60418	K00873 PK, pyk	pyruvate kinase [EC:2.7.1.40]
Set2AB_CDS_60419	K00873 PK, pyk	pyruvate kinase [EC:2.7.1.40]
Set2AB_CDS_63814	K00873 PK, pyk	pyruvate kinase [EC:2.7.1.40]
Set2AB_CDS_14967	K00161 PDHA, pdhA	pyruvate dehydrogenase E1 component alpha subunit [EC:1.2.4.1]
Set2AB_CDS_31193	K00161 PDHA, pdhA	pyruvate dehydrogenase E1 component alpha subunit [EC:1.2.4.1]
Set2AB_CDS_37258	K00161 PDHA, pdhA	pyruvate dehydrogenase E1 component alpha subunit [EC:1.2.4.1]
Set2AB_CDS_13481	K00162 PDHB, pdhB	pyruvate dehydrogenase E1 component beta subunit [EC:1.2.4.1]
Set2AB_CDS_34312	K00162 PDHB, pdhB	pyruvate dehydrogenase E1 component beta subunit [EC:1.2.4.1]
Set2AB_CDS_44832	K00162 PDHB, pdhB	pyruvate dehydrogenase E1 component beta subunit [EC:1.2.4.1]
Set2AB_CDS_53483	K00162 PDHB, pdhB	pyruvate dehydrogenase E1 component beta subunit [EC:1.2.4.1]
Set2AB_CDS_56147	K00162 PDHB, pdhB	pyruvate dehydrogenase E1 component beta subunit [EC:1.2.4.1]
Set2AB_CDS_56299	K00627 DLAT, aceF, pdhC	pyruvate dehydrogenase E2 component (dihydrolipoamide acetyltransferase) [EC:2.3.1.12]
Set2AB_CDS_56979	K00627 DLAT, aceF, pdhC	pyruvate dehydrogenase E2 component (dihydrolipoamide acetyltransferase) [EC:2.3.1.12]
Set2AB_CDS_58641	K00627 DLAT, aceF, pdhC	pyruvate dehydrogenase E2 component (dihydrolipoamide acetyltransferase) [EC:2.3.1.12]
Set2AB_CDS_58799	K00627 DLAT, aceF, pdhC	pyruvate dehydrogenase E2 component (dihydrolipoamide acetyltransferase) [EC:2.3.1.12]
Set2AB_CDS_23069	K00382 DLD, lpd, pdhD	dihydrolipoamide dehydrogenase [EC:1.8.1.4]
Set2AB_CDS_24376	K00382 DLD, lpd, pdhD	dihydrolipoamide dehydrogenase [EC:1.8.1.4]
Set2AB_CDS_49612	K00016 LDH, ldh	L-lactate dehydrogenase [EC:1.1.1.27]
Set2AB_CDS_5689	K01568 PDC, pdc	pyruvate decarboxylase [EC:4.1.1.1]
Set2AB_CDS_40099	K01568 PDC, pdc	pyruvate decarboxylase [EC:4.1.1.1]
Set2AB_CDS_1908	K00121 frmA, ADH5, adhC	S-(hydroxymethyl)glutathione dehydrogenase / alcohol dehydrogenase [EC:1.1.1.284 1.1.1.1]
Set2AB_CDS_12988	K00121 frmA, ADH5, adhC	S-(hydroxymethyl)glutathione dehydrogenase / alcohol dehydrogenase [EC:1.1.1.284 1.1.1.1]
Set2AB_CDS_27429	K00121 frmA, ADH5, adhC	S-(hydroxymethyl)glutathione dehydrogenase / alcohol dehydrogenase [EC:1.1.1.284 1.1.1.1]
Set2AB_CDS_32699	K00121 frmA, ADH5, adhC	S-(hydroxymethyl)glutathione dehydrogenase / alcohol dehydrogenase [EC:1.1.1.284 1.1.1.1]
Set2AB_CDS_32703	K00121 frmA, ADH5, adhC	S-(hydroxymethyl)glutathione dehydrogenase / alcohol dehydrogenase [EC:1.1.1.284 1.1.1.1]
Set2AB_CDS_42977	K00121 frmA, ADH5, adhC	S-(hydroxymethyl)glutathione dehydrogenase / alcohol dehydrogenase [EC:1.1.1.284 1.1.1.1]
Set2AB_CDS_42980	K00121 frmA, ADH5, adhC	S-(hydroxymethyl)glutathione dehydrogenase / alcohol dehydrogenase [EC:1.1.1.284 1.1.1.1]
Set2AB_CDS_46284	K00121 frmA, ADH5, adhC	S-(hydroxymethyl)glutathione dehydrogenase / alcohol dehydrogenase [EC:1.1.1.284 1.1.1.1]
Set2AB_CDS_64373	K00121 frmA, ADH5, adhC	S-(hydroxymethyl)glutathione dehydrogenase / alcohol dehydrogenase [EC:1.1.1.284 1.1.1.1]
Set2AB_CDS_1666	K18857 ADH1	alcohol dehydrogenase class-P [EC:1.1.1.1]
Set2AB_CDS_5853	K18857 ADH1	alcohol dehydrogenase class-P [EC:1.1.1.1]
Set2AB_CDS_9792	K18857 ADH1	alcohol dehydrogenase class-P [EC:1.1.1.1]
Set2AB_CDS_11276	K18857 ADH1	alcohol dehydrogenase class-P [EC:1.1.1.1]
Set2AB_CDS_18305	K00001 E1.1.1.1, adh	alcohol dehydrogenase [EC:1.1.1.1]
Set2AB_CDS_42855	K00001 E1.1.1.1, adh	alcohol dehydrogenase [EC:1.1.1.1]
Set2AB_CDS_29100	K00002 AKR1A1, adh	alcohol dehydrogenase (NADP+) [EC:1.1.1.2]
Set2AB_CDS_43558	K00002 AKR1A1, adh	alcohol dehydrogenase (NADP+) [EC:1.1.1.2]
Set2AB_CDS_9546	K00128 ALDH	aldehyde dehydrogenase (NAD+) [EC:1.2.1.3]
Set2AB_CDS_17197	K00128 ALDH	aldehyde dehydrogenase (NAD+) [EC:1.2.1.3]
Set2AB_CDS_23998	K00128 ALDH	aldehyde dehydrogenase (NAD+) [EC:1.2.1.3]
Set2AB_CDS_23999	K00128 ALDH	aldehyde dehydrogenase (NAD+) [EC:1.2.1.3]
Set2AB_CDS_24251	K00128 ALDH	aldehyde dehydrogenase (NAD+) [EC:1.2.1.3]
Set2AB_CDS_37990	K00128 ALDH	aldehyde dehydrogenase (NAD+) [EC:1.2.1.3]
Set2AB_CDS_47094	K00128 ALDH	aldehyde dehydrogenase (NAD+) [EC:1.2.1.3]
Set2AB_CDS_47964	K00128 ALDH	aldehyde dehydrogenase (NAD+) [EC:1.2.1.3]
Set2AB_CDS_52731	K00128 ALDH	aldehyde dehydrogenase (NAD+) [EC:1.2.1.3]
Set2AB_CDS_12246	K14085 ALDH7A1	aldehyde dehydrogenase family 7 member A1 [EC:1.2.1.31 1.2.1.8 1.2.1.3]
Set2AB_CDS_28102	K01895 ACSS, acs	acetyl-CoA synthetase [EC:6.2.1.1]
Set2AB_CDS_28104	K01895 ACSS, acs	acetyl-CoA synthetase [EC:6.2.1.1]
Set2AB_CDS_8344	K01785 galM, GALM	aldose 1-epimerase [EC:5.1.3.3]
Set2AB_CDS_19792	K01785 galM, GALM	aldose 1-epimerase [EC:5.1.3.3]
Set2AB_CDS_24565	K01785 galM, GALM	aldose 1-epimerase [EC:5.1.3.3]
Set2AB_CDS_39972	K01785 galM, GALM	aldose 1-epimerase [EC:5.1.3.3]
Set2AB_CDS_37601	K01835 pgm	phosphoglucomutase [EC:5.4.2.2]
Set2AB_CDS_62944	K01835 pgm	phosphoglucomutase [EC:5.4.2.2]
Set2AB_CDS_19670	K01792 E5.1.3.15	glucose-6-phosphate 1-epimerase [EC:5.1.3.15]
Set2AB_CDS_19769	K01792 E5.1.3.15	glucose-6-phosphate 1-epimerase [EC:5.1.3.15]
Set2AB_CDS_20225	K01792 E5.1.3.15	glucose-6-phosphate 1-epimerase [EC:5.1.3.15]
Set2AB_CDS_21810	K01792 E5.1.3.15	glucose-6-phosphate 1-epimerase [EC:5.1.3.15]
Set2AB_CDS_38680	K01792 E5.1.3.15	glucose-6-phosphate 1-epimerase [EC:5.1.3.15]
Set2AB_CDS_38682	K01792 E5.1.3.15	glucose-6-phosphate 1-epimerase [EC:5.1.3.15]
Set2AB_CDS_43990	K01792 E5.1.3.15	glucose-6-phosphate 1-epimerase [EC:5.1.3.15]
Set2AB_CDS_50179	K01792 E5.1.3.15	glucose-6-phosphate 1-epimerase [EC:5.1.3.15]
Set2AB_CDS_8205	K03103 MINPP1	multiple inositol-polyphosphate phosphatase / 2,3-bisphosphoglycerate 3-phosphatase [EC:3.1.3.62 3.1.3.80]
Set2AB_CDS_8206	K03103 MINPP1	multiple inositol-polyphosphate phosphatase / 2,3-bisphosphoglycerate 3-phosphatase [EC:3.1.3.62 3.1.3.80]
Set2AB_CDS_24514	K00131 gapN	glyceraldehyde-3-phosphate dehydrogenase (NADP+) [EC:1.2.1.9]
Set2AB_CDS_25475	K00131 gapN	glyceraldehyde-3-phosphate dehydrogenase (NADP+) [EC:1.2.1.9]
Set2AB_CDS_60757	K00131 gapN	glyceraldehyde-3-phosphate dehydrogenase (NADP+) [EC:1.2.1.9]
Set2AB_CDS_18625	K01610 E4.1.1.49, pckA	phosphoenolpyruvate carboxykinase (ATP) [EC:4.1.1.49]
Set2AB_CDS_48502	K01610 E4.1.1.49, pckA	phosphoenolpyruvate carboxykinase (ATP) [EC:4.1.1.49]
00020 Citrate cycle (TCA cycle) [PATH:ko00020]
Set2AB_CDS_22170	K01647 CS, gltA	citrate synthase [EC:2.3.3.1]
Set2AB_CDS_31575	K01647 CS, gltA	citrate synthase [EC:2.3.3.1]
Set2AB_CDS_32195	K01647 CS, gltA	citrate synthase [EC:2.3.3.1]
Set2AB_CDS_32196	K01647 CS, gltA	citrate synthase [EC:2.3.3.1]
Set2AB_CDS_32197	K01647 CS, gltA	citrate synthase [EC:2.3.3.1]
Set2AB_CDS_26400	K01648 ACLY	ATP citrate (pro-S)-lyase [EC:2.3.3.8]
Set2AB_CDS_39296	K01648 ACLY	ATP citrate (pro-S)-lyase [EC:2.3.3.8]
Set2AB_CDS_40216	K01648 ACLY	ATP citrate (pro-S)-lyase [EC:2.3.3.8]
Set2AB_CDS_5441	K01681 ACO, acnA	aconitate hydratase [EC:4.2.1.3]
Set2AB_CDS_16199	K01681 ACO, acnA	aconitate hydratase [EC:4.2.1.3]
Set2AB_CDS_39510	K01681 ACO, acnA	aconitate hydratase [EC:4.2.1.3]
Set2AB_CDS_5155	K00031 IDH1, IDH2, icd	isocitrate dehydrogenase [EC:1.1.1.42]
Set2AB_CDS_18874	K00031 IDH1, IDH2, icd	isocitrate dehydrogenase [EC:1.1.1.42]
Set2AB_CDS_31914	K00031 IDH1, IDH2, icd	isocitrate dehydrogenase [EC:1.1.1.42]
Set2AB_CDS_1705	K00030 IDH3	isocitrate dehydrogenase (NAD+) [EC:1.1.1.41]
Set2AB_CDS_3425	K00030 IDH3	isocitrate dehydrogenase (NAD+) [EC:1.1.1.41]
Set2AB_CDS_21059	K00030 IDH3	isocitrate dehydrogenase (NAD+) [EC:1.1.1.41]
Set2AB_CDS_31711	K00030 IDH3	isocitrate dehydrogenase (NAD+) [EC:1.1.1.41]
Set2AB_CDS_31968	K00030 IDH3	isocitrate dehydrogenase (NAD+) [EC:1.1.1.41]
Set2AB_CDS_31969	K00030 IDH3	isocitrate dehydrogenase (NAD+) [EC:1.1.1.41]
Set2AB_CDS_62193	K00030 IDH3	isocitrate dehydrogenase (NAD+) [EC:1.1.1.41]
Set2AB_CDS_41207	K00164 OGDH, sucA	2-oxoglutarate dehydrogenase E1 component [EC:1.2.4.2]
Set2AB_CDS_41208	K00164 OGDH, sucA	2-oxoglutarate dehydrogenase E1 component [EC:1.2.4.2]
Set2AB_CDS_43417	K00164 OGDH, sucA	2-oxoglutarate dehydrogenase E1 component [EC:1.2.4.2]
Set2AB_CDS_44968	K00164 OGDH, sucA	2-oxoglutarate dehydrogenase E1 component [EC:1.2.4.2]
Set2AB_CDS_31792	K00658 DLST, sucB	2-oxoglutarate dehydrogenase E2 component (dihydrolipoamide succinyltransferase) [EC:2.3.1.61]
Set2AB_CDS_23069	K00382 DLD, lpd, pdhD	dihydrolipoamide dehydrogenase [EC:1.8.1.4]
Set2AB_CDS_24376	K00382 DLD, lpd, pdhD	dihydrolipoamide dehydrogenase [EC:1.8.1.4]
Set2AB_CDS_20195	K01899 LSC1	succinyl-CoA synthetase alpha subunit [EC:6.2.1.4 6.2.1.5]
Set2AB_CDS_1650	K01900 LSC2	succinyl-CoA synthetase beta subunit [EC:6.2.1.4 6.2.1.5]
Set2AB_CDS_36509	K00234 SDHA, SDH1	succinate dehydrogenase (ubiquinone) flavoprotein subunit [EC:1.3.5.1]
Set2AB_CDS_41755	K00235 SDHB, SDH2	succinate dehydrogenase (ubiquinone) iron-sulfur subunit [EC:1.3.5.1]
Set2AB_CDS_41756	K00235 SDHB, SDH2	succinate dehydrogenase (ubiquinone) iron-sulfur subunit [EC:1.3.5.1]
Set2AB_CDS_60913	K00235 SDHB, SDH2	succinate dehydrogenase (ubiquinone) iron-sulfur subunit [EC:1.3.5.1]
Set2AB_CDS_16198	K00236 SDHC, SDH3	succinate dehydrogenase (ubiquinone) cytochrome b560 subunit
Set2AB_CDS_49799	K01679 E4.2.1.2B, fumC	fumarate hydratase, class II [EC:4.2.1.2]
Set2AB_CDS_1800	K00025 MDH1	malate dehydrogenase [EC:1.1.1.37]
Set2AB_CDS_58995	K00025 MDH1	malate dehydrogenase [EC:1.1.1.37]
Set2AB_CDS_58997	K00025 MDH1	malate dehydrogenase [EC:1.1.1.37]
Set2AB_CDS_14239	K00026 MDH2	malate dehydrogenase [EC:1.1.1.37]
Set2AB_CDS_28694	K00026 MDH2	malate dehydrogenase [EC:1.1.1.37]
Set2AB_CDS_51091	K00026 MDH2	malate dehydrogenase [EC:1.1.1.37]
Set2AB_CDS_18625	K01610 E4.1.1.49, pckA	phosphoenolpyruvate carboxykinase (ATP) [EC:4.1.1.49]
Set2AB_CDS_48502	K01610 E4.1.1.49, pckA	phosphoenolpyruvate carboxykinase (ATP) [EC:4.1.1.49]
Set2AB_CDS_14967	K00161 PDHA, pdhA	pyruvate dehydrogenase E1 component alpha subunit [EC:1.2.4.1]
Set2AB_CDS_31193	K00161 PDHA, pdhA	pyruvate dehydrogenase E1 component alpha subunit [EC:1.2.4.1]
Set2AB_CDS_37258	K00161 PDHA, pdhA	pyruvate dehydrogenase E1 component alpha subunit [EC:1.2.4.1]
Set2AB_CDS_13481	K00162 PDHB, pdhB	pyruvate dehydrogenase E1 component beta subunit [EC:1.2.4.1]
Set2AB_CDS_34312	K00162 PDHB, pdhB	pyruvate dehydrogenase E1 component beta subunit [EC:1.2.4.1]
Set2AB_CDS_44832	K00162 PDHB, pdhB	pyruvate dehydrogenase E1 component beta subunit [EC:1.2.4.1]
Set2AB_CDS_53483	K00162 PDHB, pdhB	pyruvate dehydrogenase E1 component beta subunit [EC:1.2.4.1]
Set2AB_CDS_56147	K00162 PDHB, pdhB	pyruvate dehydrogenase E1 component beta subunit [EC:1.2.4.1]
Set2AB_CDS_56299	K00627 DLAT, aceF, pdhC	pyruvate dehydrogenase E2 component (dihydrolipoamide acetyltransferase) [EC:2.3.1.12]
Set2AB_CDS_56979	K00627 DLAT, aceF, pdhC	pyruvate dehydrogenase E2 component (dihydrolipoamide acetyltransferase) [EC:2.3.1.12]
Set2AB_CDS_58641	K00627 DLAT, aceF, pdhC	pyruvate dehydrogenase E2 component (dihydrolipoamide acetyltransferase) [EC:2.3.1.12]
Set2AB_CDS_58799	K00627 DLAT, aceF, pdhC	pyruvate dehydrogenase E2 component (dihydrolipoamide acetyltransferase) [EC:2.3.1.12]
00030 Pentose phosphate pathway [PATH:ko00030]
Set2AB_CDS_7166	K01810 GPI, pgi	glucose-6-phosphate isomerase [EC:5.3.1.9]
Set2AB_CDS_9433	K01810 GPI, pgi	glucose-6-phosphate isomerase [EC:5.3.1.9]
Set2AB_CDS_8485	K00036 G6PD, zwf	glucose-6-phosphate 1-dehydrogenase [EC:1.1.1.49 1.1.1.363]
Set2AB_CDS_8487	K00036 G6PD, zwf	glucose-6-phosphate 1-dehydrogenase [EC:1.1.1.49 1.1.1.363]
Set2AB_CDS_30044	K00036 G6PD, zwf	glucose-6-phosphate 1-dehydrogenase [EC:1.1.1.49 1.1.1.363]
Set2AB_CDS_30047	K00036 G6PD, zwf	glucose-6-phosphate 1-dehydrogenase [EC:1.1.1.49 1.1.1.363]
Set2AB_CDS_34581	K00036 G6PD, zwf	glucose-6-phosphate 1-dehydrogenase [EC:1.1.1.49 1.1.1.363]
Set2AB_CDS_43165	K00036 G6PD, zwf	glucose-6-phosphate 1-dehydrogenase [EC:1.1.1.49 1.1.1.363]
Set2AB_CDS_49390	K00036 G6PD, zwf	glucose-6-phosphate 1-dehydrogenase [EC:1.1.1.49 1.1.1.363]
Set2AB_CDS_62149	K00036 G6PD, zwf	glucose-6-phosphate 1-dehydrogenase [EC:1.1.1.49 1.1.1.363]
Set2AB_CDS_9739	K01057 PGLS, pgl, devB	6-phosphogluconolactonase [EC:3.1.1.31]
Set2AB_CDS_9742	K01057 PGLS, pgl, devB	6-phosphogluconolactonase [EC:3.1.1.31]
Set2AB_CDS_18746	K01057 PGLS, pgl, devB	6-phosphogluconolactonase [EC:3.1.1.31]
Set2AB_CDS_40800	K01057 PGLS, pgl, devB	6-phosphogluconolactonase [EC:3.1.1.31]
Set2AB_CDS_64704	K01057 PGLS, pgl, devB	6-phosphogluconolactonase [EC:3.1.1.31]
Set2AB_CDS_35941	K00033 PGD, gnd, gntZ	6-phosphogluconate dehydrogenase [EC:1.1.1.44 1.1.1.343]
Set2AB_CDS_35942	K00033 PGD, gnd, gntZ	6-phosphogluconate dehydrogenase [EC:1.1.1.44 1.1.1.343]
Set2AB_CDS_42702	K00033 PGD, gnd, gntZ	6-phosphogluconate dehydrogenase [EC:1.1.1.44 1.1.1.343]
Set2AB_CDS_9114	K01783 rpe, RPE	ribulose-phosphate 3-epimerase [EC:5.1.3.1]
Set2AB_CDS_50226	K01783 rpe, RPE	ribulose-phosphate 3-epimerase [EC:5.1.3.1]
Set2AB_CDS_639	K00615 E2.2.1.1, tktA, tktB	transketolase [EC:2.2.1.1]
Set2AB_CDS_56778	K00615 E2.2.1.1, tktA, tktB	transketolase [EC:2.2.1.1]
Set2AB_CDS_21680	K00616 E2.2.1.2, talA, talB	transaldolase [EC:2.2.1.2]
Set2AB_CDS_21683	K00616 E2.2.1.2, talA, talB	transaldolase [EC:2.2.1.2]
Set2AB_CDS_41684	K00616 E2.2.1.2, talA, talB	transaldolase [EC:2.2.1.2]
Set2AB_CDS_44939	K00616 E2.2.1.2, talA, talB	transaldolase [EC:2.2.1.2]
Set2AB_CDS_21314	K01807 rpiA	ribose 5-phosphate isomerase A [EC:5.3.1.6]
Set2AB_CDS_21321	K01807 rpiA	ribose 5-phosphate isomerase A [EC:5.3.1.6]
Set2AB_CDS_40466	K01807 rpiA	ribose 5-phosphate isomerase A [EC:5.3.1.6]
Set2AB_CDS_61240	K01807 rpiA	ribose 5-phosphate isomerase A [EC:5.3.1.6]
Set2AB_CDS_62398	K01807 rpiA	ribose 5-phosphate isomerase A [EC:5.3.1.6]
Set2AB_CDS_31838	K00852 rbsK, RBKS	ribokinase [EC:2.7.1.15]
Set2AB_CDS_37601	K01835 pgm	phosphoglucomutase [EC:5.4.2.2]
Set2AB_CDS_62944	K01835 pgm	phosphoglucomutase [EC:5.4.2.2]
Set2AB_CDS_86	K00948 PRPS, prsA	ribose-phosphate pyrophosphokinase [EC:2.7.6.1]
Set2AB_CDS_19120	K00948 PRPS, prsA	ribose-phosphate pyrophosphokinase [EC:2.7.6.1]
Set2AB_CDS_24514	K00131 gapN	glyceraldehyde-3-phosphate dehydrogenase (NADP+) [EC:1.2.1.9]
Set2AB_CDS_25475	K00131 gapN	glyceraldehyde-3-phosphate dehydrogenase (NADP+) [EC:1.2.1.9]
Set2AB_CDS_60757	K00131 gapN	glyceraldehyde-3-phosphate dehydrogenase (NADP+) [EC:1.2.1.9]
Set2AB_CDS_41072	K00851 E2.7.1.12, gntK, idnK	gluconokinase [EC:2.7.1.12]
Set2AB_CDS_8754	K01623 ALDO	fructose-bisphosphate aldolase, class I [EC:4.1.2.13]
Set2AB_CDS_24968	K01623 ALDO	fructose-bisphosphate aldolase, class I [EC:4.1.2.13]
Set2AB_CDS_32248	K01623 ALDO	fructose-bisphosphate aldolase, class I [EC:4.1.2.13]
Set2AB_CDS_54992	K01623 ALDO	fructose-bisphosphate aldolase, class I [EC:4.1.2.13]
Set2AB_CDS_57153	K01623 ALDO	fructose-bisphosphate aldolase, class I [EC:4.1.2.13]
Set2AB_CDS_63134	K01623 ALDO	fructose-bisphosphate aldolase, class I [EC:4.1.2.13]
Set2AB_CDS_38081	K03841 FBP, fbp	fructose-1,6-bisphosphatase I [EC:3.1.3.11]
Set2AB_CDS_55155	K03841 FBP, fbp	fructose-1,6-bisphosphatase I [EC:3.1.3.11]
Set2AB_CDS_3307	K00850 pfkA, PFK	6-phosphofructokinase 1 [EC:2.7.1.11]
Set2AB_CDS_5096	K00850 pfkA, PFK	6-phosphofructokinase 1 [EC:2.7.1.11]
Set2AB_CDS_5098	K00850 pfkA, PFK	6-phosphofructokinase 1 [EC:2.7.1.11]
Set2AB_CDS_5100	K00850 pfkA, PFK	6-phosphofructokinase 1 [EC:2.7.1.11]
Set2AB_CDS_5101	K00850 pfkA, PFK	6-phosphofructokinase 1 [EC:2.7.1.11]
Set2AB_CDS_16223	K00850 pfkA, PFK	6-phosphofructokinase 1 [EC:2.7.1.11]
Set2AB_CDS_18475	K00850 pfkA, PFK	6-phosphofructokinase 1 [EC:2.7.1.11]
Set2AB_CDS_33231	K00850 pfkA, PFK	6-phosphofructokinase 1 [EC:2.7.1.11]
Set2AB_CDS_38519	K00850 pfkA, PFK	6-phosphofructokinase 1 [EC:2.7.1.11]
Set2AB_CDS_48672	K00850 pfkA, PFK	6-phosphofructokinase 1 [EC:2.7.1.11]
Set2AB_CDS_50344	K00850 pfkA, PFK	6-phosphofructokinase 1 [EC:2.7.1.11]
Set2AB_CDS_52560	K00850 pfkA, PFK	6-phosphofructokinase 1 [EC:2.7.1.11]
Set2AB_CDS_59013	K00850 pfkA, PFK	6-phosphofructokinase 1 [EC:2.7.1.11]
Set2AB_CDS_59017	K00850 pfkA, PFK	6-phosphofructokinase 1 [EC:2.7.1.11]
Set2AB_CDS_63050	K00850 pfkA, PFK	6-phosphofructokinase 1 [EC:2.7.1.11]
Set2AB_CDS_7477	K00895 pfp, PFP	diphosphate-dependent phosphofructokinase [EC:2.7.1.90]
Set2AB_CDS_23250	K00895 pfp, PFP	diphosphate-dependent phosphofructokinase [EC:2.7.1.90]
Set2AB_CDS_42766	K00895 pfp, PFP	diphosphate-dependent phosphofructokinase [EC:2.7.1.90]
00040 Pentose and glucuronate interconversions [PATH:ko00040]
Set2AB_CDS_634	K01051 E3.1.1.11	pectinesterase [EC:3.1.1.11]
Set2AB_CDS_636	K01051 E3.1.1.11	pectinesterase [EC:3.1.1.11]
Set2AB_CDS_6608	K01051 E3.1.1.11	pectinesterase [EC:3.1.1.11]
Set2AB_CDS_8933	K01051 E3.1.1.11	pectinesterase [EC:3.1.1.11]
Set2AB_CDS_16227	K01051 E3.1.1.11	pectinesterase [EC:3.1.1.11]
Set2AB_CDS_25218	K01051 E3.1.1.11	pectinesterase [EC:3.1.1.11]
Set2AB_CDS_26492	K01051 E3.1.1.11	pectinesterase [EC:3.1.1.11]
Set2AB_CDS_29159	K01051 E3.1.1.11	pectinesterase [EC:3.1.1.11]
Set2AB_CDS_29167	K01051 E3.1.1.11	pectinesterase [EC:3.1.1.11]
Set2AB_CDS_29169	K01051 E3.1.1.11	pectinesterase [EC:3.1.1.11]
Set2AB_CDS_30718	K01051 E3.1.1.11	pectinesterase [EC:3.1.1.11]
Set2AB_CDS_30732	K01051 E3.1.1.11	pectinesterase [EC:3.1.1.11]
Set2AB_CDS_31045	K01051 E3.1.1.11	pectinesterase [EC:3.1.1.11]
Set2AB_CDS_31083	K01051 E3.1.1.11	pectinesterase [EC:3.1.1.11]
Set2AB_CDS_31086	K01051 E3.1.1.11	pectinesterase [EC:3.1.1.11]
Set2AB_CDS_34200	K01051 E3.1.1.11	pectinesterase [EC:3.1.1.11]
Set2AB_CDS_34368	K01051 E3.1.1.11	pectinesterase [EC:3.1.1.11]
Set2AB_CDS_38513	K01051 E3.1.1.11	pectinesterase [EC:3.1.1.11]
Set2AB_CDS_38986	K01051 E3.1.1.11	pectinesterase [EC:3.1.1.11]
Set2AB_CDS_40504	K01051 E3.1.1.11	pectinesterase [EC:3.1.1.11]
Set2AB_CDS_48959	K01051 E3.1.1.11	pectinesterase [EC:3.1.1.11]
Set2AB_CDS_60951	K01051 E3.1.1.11	pectinesterase [EC:3.1.1.11]
Set2AB_CDS_758	K01728 pel	pectate lyase [EC:4.2.2.2]
Set2AB_CDS_759	K01728 pel	pectate lyase [EC:4.2.2.2]
Set2AB_CDS_7730	K01728 pel	pectate lyase [EC:4.2.2.2]
Set2AB_CDS_8281	K01728 pel	pectate lyase [EC:4.2.2.2]
Set2AB_CDS_12130	K01728 pel	pectate lyase [EC:4.2.2.2]
Set2AB_CDS_22970	K01728 pel	pectate lyase [EC:4.2.2.2]
Set2AB_CDS_29453	K01728 pel	pectate lyase [EC:4.2.2.2]
Set2AB_CDS_30493	K01728 pel	pectate lyase [EC:4.2.2.2]
Set2AB_CDS_49913	K01728 pel	pectate lyase [EC:4.2.2.2]
Set2AB_CDS_53580	K01728 pel	pectate lyase [EC:4.2.2.2]
Set2AB_CDS_56395	K01728 pel	pectate lyase [EC:4.2.2.2]
Set2AB_CDS_56823	K01728 pel	pectate lyase [EC:4.2.2.2]
Set2AB_CDS_61610	K01728 pel	pectate lyase [EC:4.2.2.2]
Set2AB_CDS_39173	K01184 E3.2.1.15	polygalacturonase [EC:3.2.1.15]
Set2AB_CDS_11917	K01213 E3.2.1.67	galacturan 1,4-alpha-galacturonidase [EC:3.2.1.67]
Set2AB_CDS_27996	K01213 E3.2.1.67	galacturan 1,4-alpha-galacturonidase [EC:3.2.1.67]
Set2AB_CDS_40398	K01213 E3.2.1.67	galacturan 1,4-alpha-galacturonidase [EC:3.2.1.67]
Set2AB_CDS_39451	K16190 GLCAK	glucuronokinase [EC:2.7.1.43]
Set2AB_CDS_48427	K12447 USP	UDP-sugar pyrophosphorylase [EC:2.7.7.64]
Set2AB_CDS_20316	K00012 UGDH, ugd	UDPglucose 6-dehydrogenase [EC:1.1.1.22]
Set2AB_CDS_33847	K00012 UGDH, ugd	UDPglucose 6-dehydrogenase [EC:1.1.1.22]
Set2AB_CDS_49360	K00012 UGDH, ugd	UDPglucose 6-dehydrogenase [EC:1.1.1.22]
Set2AB_CDS_15762	K00963 UGP2, galU, galF	UTP--glucose-1-phosphate uridylyltransferase [EC:2.7.7.9]
Set2AB_CDS_30685	K00963 UGP2, galU, galF	UTP--glucose-1-phosphate uridylyltransferase [EC:2.7.7.9]
Set2AB_CDS_64664	K00963 UGP2, galU, galF	UTP--glucose-1-phosphate uridylyltransferase [EC:2.7.7.9]
Set2AB_CDS_64673	K00963 UGP2, galU, galF	UTP--glucose-1-phosphate uridylyltransferase [EC:2.7.7.9]
Set2AB_CDS_29100	K00002 AKR1A1, adh	alcohol dehydrogenase (NADP+) [EC:1.1.1.2]
Set2AB_CDS_43558	K00002 AKR1A1, adh	alcohol dehydrogenase (NADP+) [EC:1.1.1.2]
Set2AB_CDS_9114	K01783 rpe, RPE	ribulose-phosphate 3-epimerase [EC:5.1.3.1]
Set2AB_CDS_50226	K01783 rpe, RPE	ribulose-phosphate 3-epimerase [EC:5.1.3.1]
Set2AB_CDS_48462	K00854 xylB, XYLB	xylulokinase [EC:2.7.1.17]
Set2AB_CDS_10139	K01805 xylA	xylose isomerase [EC:5.3.1.5]
Set2AB_CDS_16843	K00011 AKR1B	aldehyde reductase [EC:1.1.1.21]
Set2AB_CDS_20585	K00008 SORD, gutB	L-iditol 2-dehydrogenase [EC:1.1.1.14]
Set2AB_CDS_20628	K00008 SORD, gutB	L-iditol 2-dehydrogenase [EC:1.1.1.14]
Set2AB_CDS_20630	K00008 SORD, gutB	L-iditol 2-dehydrogenase [EC:1.1.1.14]
Set2AB_CDS_20632	K00008 SORD, gutB	L-iditol 2-dehydrogenase [EC:1.1.1.14]
00051 Fructose and mannose metabolism [PATH:ko00051]
Set2AB_CDS_2110	K19355 MAN	mannan endo-1,4-beta-mannosidase [EC:3.2.1.78]
Set2AB_CDS_3974	K19355 MAN	mannan endo-1,4-beta-mannosidase [EC:3.2.1.78]
Set2AB_CDS_10007	K19355 MAN	mannan endo-1,4-beta-mannosidase [EC:3.2.1.78]
Set2AB_CDS_30133	K19355 MAN	mannan endo-1,4-beta-mannosidase [EC:3.2.1.78]
Set2AB_CDS_37974	K19355 MAN	mannan endo-1,4-beta-mannosidase [EC:3.2.1.78]
Set2AB_CDS_53452	K19355 MAN	mannan endo-1,4-beta-mannosidase [EC:3.2.1.78]
Set2AB_CDS_3314	K00847 E2.7.1.4, scrK	fructokinase [EC:2.7.1.4]
Set2AB_CDS_36771	K00847 E2.7.1.4, scrK	fructokinase [EC:2.7.1.4]
Set2AB_CDS_46674	K00847 E2.7.1.4, scrK	fructokinase [EC:2.7.1.4]
Set2AB_CDS_46675	K00847 E2.7.1.4, scrK	fructokinase [EC:2.7.1.4]
Set2AB_CDS_41108	K01809 manA, MPI	mannose-6-phosphate isomerase [EC:5.3.1.8]
Set2AB_CDS_41109	K01809 manA, MPI	mannose-6-phosphate isomerase [EC:5.3.1.8]
Set2AB_CDS_41110	K01809 manA, MPI	mannose-6-phosphate isomerase [EC:5.3.1.8]
Set2AB_CDS_41407	K17497 PMM	phosphomannomutase [EC:5.4.2.8]
Set2AB_CDS_14711	K00966 GMPP	mannose-1-phosphate guanylyltransferase [EC:2.7.7.13]
Set2AB_CDS_32012	K00966 GMPP	mannose-1-phosphate guanylyltransferase [EC:2.7.7.13]
Set2AB_CDS_39073	K00966 GMPP	mannose-1-phosphate guanylyltransferase [EC:2.7.7.13]
Set2AB_CDS_20360	K01711 gmd, GMDS	GDPmannose 4,6-dehydratase [EC:4.2.1.47]
Set2AB_CDS_40358	K02377 TSTA3, fcl	GDP-L-fucose synthase [EC:1.1.1.271]
Set2AB_CDS_40359	K02377 TSTA3, fcl	GDP-L-fucose synthase [EC:1.1.1.271]
Set2AB_CDS_23673	K18447 NUDX14	ADP-sugar diphosphatase [EC:3.6.1.21]
Set2AB_CDS_23674	K18447 NUDX14	ADP-sugar diphosphatase [EC:3.6.1.21]
Set2AB_CDS_49821	K18447 NUDX14	ADP-sugar diphosphatase [EC:3.6.1.21]
Set2AB_CDS_49824	K18447 NUDX14	ADP-sugar diphosphatase [EC:3.6.1.21]
Set2AB_CDS_27362	K05305 FUK	fucokinase [EC:2.7.1.52]
Set2AB_CDS_59486	K05305 FUK	fucokinase [EC:2.7.1.52]
Set2AB_CDS_4498	K00844 HK	hexokinase [EC:2.7.1.1]
Set2AB_CDS_5325	K00844 HK	hexokinase [EC:2.7.1.1]
Set2AB_CDS_5326	K00844 HK	hexokinase [EC:2.7.1.1]
Set2AB_CDS_5327	K00844 HK	hexokinase [EC:2.7.1.1]
Set2AB_CDS_18162	K00844 HK	hexokinase [EC:2.7.1.1]
Set2AB_CDS_19445	K00844 HK	hexokinase [EC:2.7.1.1]
Set2AB_CDS_25499	K00844 HK	hexokinase [EC:2.7.1.1]
Set2AB_CDS_34645	K00844 HK	hexokinase [EC:2.7.1.1]
Set2AB_CDS_34648	K00844 HK	hexokinase [EC:2.7.1.1]
Set2AB_CDS_34651	K00844 HK	hexokinase [EC:2.7.1.1]
Set2AB_CDS_34654	K00844 HK	hexokinase [EC:2.7.1.1]
Set2AB_CDS_34657	K00844 HK	hexokinase [EC:2.7.1.1]
Set2AB_CDS_34660	K00844 HK	hexokinase [EC:2.7.1.1]
Set2AB_CDS_34663	K00844 HK	hexokinase [EC:2.7.1.1]
Set2AB_CDS_34666	K00844 HK	hexokinase [EC:2.7.1.1]
Set2AB_CDS_34669	K00844 HK	hexokinase [EC:2.7.1.1]
Set2AB_CDS_34672	K00844 HK	hexokinase [EC:2.7.1.1]
Set2AB_CDS_34680	K00844 HK	hexokinase [EC:2.7.1.1]
Set2AB_CDS_54556	K00844 HK	hexokinase [EC:2.7.1.1]
Set2AB_CDS_61533	K00844 HK	hexokinase [EC:2.7.1.1]
Set2AB_CDS_3307	K00850 pfkA, PFK	6-phosphofructokinase 1 [EC:2.7.1.11]
Set2AB_CDS_5096	K00850 pfkA, PFK	6-phosphofructokinase 1 [EC:2.7.1.11]
Set2AB_CDS_5098	K00850 pfkA, PFK	6-phosphofructokinase 1 [EC:2.7.1.11]
Set2AB_CDS_5100	K00850 pfkA, PFK	6-phosphofructokinase 1 [EC:2.7.1.11]
Set2AB_CDS_5101	K00850 pfkA, PFK	6-phosphofructokinase 1 [EC:2.7.1.11]
Set2AB_CDS_16223	K00850 pfkA, PFK	6-phosphofructokinase 1 [EC:2.7.1.11]
Set2AB_CDS_18475	K00850 pfkA, PFK	6-phosphofructokinase 1 [EC:2.7.1.11]
Set2AB_CDS_33231	K00850 pfkA, PFK	6-phosphofructokinase 1 [EC:2.7.1.11]
Set2AB_CDS_38519	K00850 pfkA, PFK	6-phosphofructokinase 1 [EC:2.7.1.11]
Set2AB_CDS_48672	K00850 pfkA, PFK	6-phosphofructokinase 1 [EC:2.7.1.11]
Set2AB_CDS_50344	K00850 pfkA, PFK	6-phosphofructokinase 1 [EC:2.7.1.11]
Set2AB_CDS_52560	K00850 pfkA, PFK	6-phosphofructokinase 1 [EC:2.7.1.11]
Set2AB_CDS_59013	K00850 pfkA, PFK	6-phosphofructokinase 1 [EC:2.7.1.11]
Set2AB_CDS_59017	K00850 pfkA, PFK	6-phosphofructokinase 1 [EC:2.7.1.11]
Set2AB_CDS_63050	K00850 pfkA, PFK	6-phosphofructokinase 1 [EC:2.7.1.11]
Set2AB_CDS_7477	K00895 pfp, PFP	diphosphate-dependent phosphofructokinase [EC:2.7.1.90]
Set2AB_CDS_23250	K00895 pfp, PFP	diphosphate-dependent phosphofructokinase [EC:2.7.1.90]
Set2AB_CDS_42766	K00895 pfp, PFP	diphosphate-dependent phosphofructokinase [EC:2.7.1.90]
Set2AB_CDS_38081	K03841 FBP, fbp	fructose-1,6-bisphosphatase I [EC:3.1.3.11]
Set2AB_CDS_55155	K03841 FBP, fbp	fructose-1,6-bisphosphatase I [EC:3.1.3.11]
Set2AB_CDS_24161	K01103 PFKFB3	6-phosphofructo-2-kinase / fructose-2,6-biphosphatase 3 [EC:2.7.1.105 3.1.3.46]
Set2AB_CDS_47540	K01103 PFKFB3	6-phosphofructo-2-kinase / fructose-2,6-biphosphatase 3 [EC:2.7.1.105 3.1.3.46]
Set2AB_CDS_20585	K00008 SORD, gutB	L-iditol 2-dehydrogenase [EC:1.1.1.14]
Set2AB_CDS_20628	K00008 SORD, gutB	L-iditol 2-dehydrogenase [EC:1.1.1.14]
Set2AB_CDS_20630	K00008 SORD, gutB	L-iditol 2-dehydrogenase [EC:1.1.1.14]
Set2AB_CDS_20632	K00008 SORD, gutB	L-iditol 2-dehydrogenase [EC:1.1.1.14]
Set2AB_CDS_16843	K00011 AKR1B	aldehyde reductase [EC:1.1.1.21]
Set2AB_CDS_10139	K01805 xylA	xylose isomerase [EC:5.3.1.5]
Set2AB_CDS_8754	K01623 ALDO	fructose-bisphosphate aldolase, class I [EC:4.1.2.13]
Set2AB_CDS_24968	K01623 ALDO	fructose-bisphosphate aldolase, class I [EC:4.1.2.13]
Set2AB_CDS_32248	K01623 ALDO	fructose-bisphosphate aldolase, class I [EC:4.1.2.13]
Set2AB_CDS_54992	K01623 ALDO	fructose-bisphosphate aldolase, class I [EC:4.1.2.13]
Set2AB_CDS_57153	K01623 ALDO	fructose-bisphosphate aldolase, class I [EC:4.1.2.13]
Set2AB_CDS_63134	K01623 ALDO	fructose-bisphosphate aldolase, class I [EC:4.1.2.13]
Set2AB_CDS_10062	K01803 TPI, tpiA	triosephosphate isomerase (TIM) [EC:5.3.1.1]
Set2AB_CDS_27459	K01803 TPI, tpiA	triosephosphate isomerase (TIM) [EC:5.3.1.1]
Set2AB_CDS_39541	K00863 DAK, TKFC	triose/dihydroxyacetone kinase / FAD-AMP lyase (cyclizing) [EC:2.7.1.28 2.7.1.29 4.6.1.15]
Set2AB_CDS_39544	K00863 DAK, TKFC	triose/dihydroxyacetone kinase / FAD-AMP lyase (cyclizing) [EC:2.7.1.28 2.7.1.29 4.6.1.15]
Set2AB_CDS_39545	K00863 DAK, TKFC	triose/dihydroxyacetone kinase / FAD-AMP lyase (cyclizing) [EC:2.7.1.28 2.7.1.29 4.6.1.15]
00052 Galactose metabolism [PATH:ko00052]
Set2AB_CDS_8344	K01785 galM, GALM	aldose 1-epimerase [EC:5.1.3.3]
Set2AB_CDS_19792	K01785 galM, GALM	aldose 1-epimerase [EC:5.1.3.3]
Set2AB_CDS_24565	K01785 galM, GALM	aldose 1-epimerase [EC:5.1.3.3]
Set2AB_CDS_39972	K01785 galM, GALM	aldose 1-epimerase [EC:5.1.3.3]
Set2AB_CDS_34613	K00965 galT, GALT	UDPglucose--hexose-1-phosphate uridylyltransferase [EC:2.7.7.12]
Set2AB_CDS_16779	K01784 galE, GALE	UDP-glucose 4-epimerase [EC:5.1.3.2]
Set2AB_CDS_19429	K01784 galE, GALE	UDP-glucose 4-epimerase [EC:5.1.3.2]
Set2AB_CDS_15762	K00963 UGP2, galU, galF	UTP--glucose-1-phosphate uridylyltransferase [EC:2.7.7.9]
Set2AB_CDS_30685	K00963 UGP2, galU, galF	UTP--glucose-1-phosphate uridylyltransferase [EC:2.7.7.9]
Set2AB_CDS_64664	K00963 UGP2, galU, galF	UTP--glucose-1-phosphate uridylyltransferase [EC:2.7.7.9]
Set2AB_CDS_64673	K00963 UGP2, galU, galF	UTP--glucose-1-phosphate uridylyltransferase [EC:2.7.7.9]
Set2AB_CDS_37601	K01835 pgm	phosphoglucomutase [EC:5.4.2.2]
Set2AB_CDS_62944	K01835 pgm	phosphoglucomutase [EC:5.4.2.2]
Set2AB_CDS_4498	K00844 HK	hexokinase [EC:2.7.1.1]
Set2AB_CDS_5325	K00844 HK	hexokinase [EC:2.7.1.1]
Set2AB_CDS_5326	K00844 HK	hexokinase [EC:2.7.1.1]
Set2AB_CDS_5327	K00844 HK	hexokinase [EC:2.7.1.1]
Set2AB_CDS_18162	K00844 HK	hexokinase [EC:2.7.1.1]
Set2AB_CDS_19445	K00844 HK	hexokinase [EC:2.7.1.1]
Set2AB_CDS_25499	K00844 HK	hexokinase [EC:2.7.1.1]
Set2AB_CDS_34645	K00844 HK	hexokinase [EC:2.7.1.1]
Set2AB_CDS_34648	K00844 HK	hexokinase [EC:2.7.1.1]
Set2AB_CDS_34651	K00844 HK	hexokinase [EC:2.7.1.1]
Set2AB_CDS_34654	K00844 HK	hexokinase [EC:2.7.1.1]
Set2AB_CDS_34657	K00844 HK	hexokinase [EC:2.7.1.1]
Set2AB_CDS_34660	K00844 HK	hexokinase [EC:2.7.1.1]
Set2AB_CDS_34663	K00844 HK	hexokinase [EC:2.7.1.1]
Set2AB_CDS_34666	K00844 HK	hexokinase [EC:2.7.1.1]
Set2AB_CDS_34669	K00844 HK	hexokinase [EC:2.7.1.1]
Set2AB_CDS_34672	K00844 HK	hexokinase [EC:2.7.1.1]
Set2AB_CDS_34680	K00844 HK	hexokinase [EC:2.7.1.1]
Set2AB_CDS_54556	K00844 HK	hexokinase [EC:2.7.1.1]
Set2AB_CDS_61533	K00844 HK	hexokinase [EC:2.7.1.1]
Set2AB_CDS_3469	K01190 lacZ	beta-galactosidase [EC:3.2.1.23]
Set2AB_CDS_3470	K01190 lacZ	beta-galactosidase [EC:3.2.1.23]
Set2AB_CDS_3101	K12309 GLB1, ELNR1	beta-galactosidase [EC:3.2.1.23]
Set2AB_CDS_3120	K12309 GLB1, ELNR1	beta-galactosidase [EC:3.2.1.23]
Set2AB_CDS_48427	K12447 USP	UDP-sugar pyrophosphorylase [EC:2.7.7.64]
Set2AB_CDS_63526	K18819 GOLS	inositol 3-alpha-galactosyltransferase [EC:2.4.1.123]
Set2AB_CDS_18870	K06617 E2.4.1.82	raffinose synthase [EC:2.4.1.82]
Set2AB_CDS_22532	K06617 E2.4.1.82	raffinose synthase [EC:2.4.1.82]
Set2AB_CDS_31660	K06617 E2.4.1.82	raffinose synthase [EC:2.4.1.82]
Set2AB_CDS_50526	K06617 E2.4.1.82	raffinose synthase [EC:2.4.1.82]
Set2AB_CDS_18380	K07407 E3.2.1.22B, galA, rafA	alpha-galactosidase [EC:3.2.1.22]
Set2AB_CDS_35372	K07407 E3.2.1.22B, galA, rafA	alpha-galactosidase [EC:3.2.1.22]
Set2AB_CDS_35398	K07407 E3.2.1.22B, galA, rafA	alpha-galactosidase [EC:3.2.1.22]
Set2AB_CDS_16843	K00011 AKR1B	aldehyde reductase [EC:1.1.1.21]
Set2AB_CDS_3307	K00850 pfkA, PFK	6-phosphofructokinase 1 [EC:2.7.1.11]
Set2AB_CDS_5096	K00850 pfkA, PFK	6-phosphofructokinase 1 [EC:2.7.1.11]
Set2AB_CDS_5098	K00850 pfkA, PFK	6-phosphofructokinase 1 [EC:2.7.1.11]
Set2AB_CDS_5100	K00850 pfkA, PFK	6-phosphofructokinase 1 [EC:2.7.1.11]
Set2AB_CDS_5101	K00850 pfkA, PFK	6-phosphofructokinase 1 [EC:2.7.1.11]
Set2AB_CDS_16223	K00850 pfkA, PFK	6-phosphofructokinase 1 [EC:2.7.1.11]
Set2AB_CDS_18475	K00850 pfkA, PFK	6-phosphofructokinase 1 [EC:2.7.1.11]
Set2AB_CDS_33231	K00850 pfkA, PFK	6-phosphofructokinase 1 [EC:2.7.1.11]
Set2AB_CDS_38519	K00850 pfkA, PFK	6-phosphofructokinase 1 [EC:2.7.1.11]
Set2AB_CDS_48672	K00850 pfkA, PFK	6-phosphofructokinase 1 [EC:2.7.1.11]
Set2AB_CDS_50344	K00850 pfkA, PFK	6-phosphofructokinase 1 [EC:2.7.1.11]
Set2AB_CDS_52560	K00850 pfkA, PFK	6-phosphofructokinase 1 [EC:2.7.1.11]
Set2AB_CDS_59013	K00850 pfkA, PFK	6-phosphofructokinase 1 [EC:2.7.1.11]
Set2AB_CDS_59017	K00850 pfkA, PFK	6-phosphofructokinase 1 [EC:2.7.1.11]
Set2AB_CDS_63050	K00850 pfkA, PFK	6-phosphofructokinase 1 [EC:2.7.1.11]
Set2AB_CDS_3138	K01193 INV, sacA	beta-fructofuranosidase [EC:3.2.1.26]
Set2AB_CDS_11179	K01193 INV, sacA	beta-fructofuranosidase [EC:3.2.1.26]
Set2AB_CDS_11186	K01193 INV, sacA	beta-fructofuranosidase [EC:3.2.1.26]
Set2AB_CDS_16158	K01193 INV, sacA	beta-fructofuranosidase [EC:3.2.1.26]
Set2AB_CDS_27645	K01193 INV, sacA	beta-fructofuranosidase [EC:3.2.1.26]
Set2AB_CDS_36324	K01193 INV, sacA	beta-fructofuranosidase [EC:3.2.1.26]
Set2AB_CDS_47433	K01193 INV, sacA	beta-fructofuranosidase [EC:3.2.1.26]
Set2AB_CDS_61760	K06611 E2.4.1.67	stachyose synthetase [EC:2.4.1.67]
Set2AB_CDS_42383	K01187 malZ	alpha-glucosidase [EC:3.2.1.20]
Set2AB_CDS_44361	K01187 malZ	alpha-glucosidase [EC:3.2.1.20]
00053 Ascorbate and aldarate metabolism [PATH:ko00053]
Set2AB_CDS_20316	K00012 UGDH, ugd	UDPglucose 6-dehydrogenase [EC:1.1.1.22]
Set2AB_CDS_33847	K00012 UGDH, ugd	UDPglucose 6-dehydrogenase [EC:1.1.1.22]
Set2AB_CDS_49360	K00012 UGDH, ugd	UDPglucose 6-dehydrogenase [EC:1.1.1.22]
Set2AB_CDS_48427	K12447 USP	UDP-sugar pyrophosphorylase [EC:2.7.7.64]
Set2AB_CDS_39451	K16190 GLCAK	glucuronokinase [EC:2.7.1.43]
Set2AB_CDS_21000	K00469 MIOX	inositol oxygenase [EC:1.13.99.1]
Set2AB_CDS_55508	K00469 MIOX	inositol oxygenase [EC:1.13.99.1]
Set2AB_CDS_62915	K00469 MIOX	inositol oxygenase [EC:1.13.99.1]
Set2AB_CDS_25049	K10046 GME	GDP-D-mannose 3', 5'-epimerase [EC:5.1.3.18 5.1.3.-]
Set2AB_CDS_61264	K10046 GME	GDP-D-mannose 3', 5'-epimerase [EC:5.1.3.18 5.1.3.-]
Set2AB_CDS_22016	K14190 VTC2_5	GDP-L-galactose phosphorylase [EC:2.7.7.69]
Set2AB_CDS_46110	K14190 VTC2_5	GDP-L-galactose phosphorylase [EC:2.7.7.69]
Set2AB_CDS_41481	K10047 VTC4	inositol-phosphate phosphatase / L-galactose 1-phosphate phosphatase [EC:3.1.3.25 3.1.3.93]
Set2AB_CDS_3357	K18649 IMPL2	inositol-phosphate phosphatase / L-galactose 1-phosphate phosphatase / histidinol-phosphatase [EC:3.1.3.25 3.1.3.93 3.1.3.15]
Set2AB_CDS_3359	K18649 IMPL2	inositol-phosphate phosphatase / L-galactose 1-phosphate phosphatase / histidinol-phosphatase [EC:3.1.3.25 3.1.3.93 3.1.3.15]
Set2AB_CDS_32387	K18649 IMPL2	inositol-phosphate phosphatase / L-galactose 1-phosphate phosphatase / histidinol-phosphatase [EC:3.1.3.25 3.1.3.93 3.1.3.15]
Set2AB_CDS_32388	K18649 IMPL2	inositol-phosphate phosphatase / L-galactose 1-phosphate phosphatase / histidinol-phosphatase [EC:3.1.3.25 3.1.3.93 3.1.3.15]
Set2AB_CDS_32465	K18649 IMPL2	inositol-phosphate phosphatase / L-galactose 1-phosphate phosphatase / histidinol-phosphatase [EC:3.1.3.25 3.1.3.93 3.1.3.15]
Set2AB_CDS_46805	K18649 IMPL2	inositol-phosphate phosphatase / L-galactose 1-phosphate phosphatase / histidinol-phosphatase [EC:3.1.3.25 3.1.3.93 3.1.3.15]
Set2AB_CDS_28594	K17744 GalDH	L-galactose dehydrogenase [EC:1.1.1.316]
Set2AB_CDS_29859	K00225 GLDH	L-galactono-1,4-lactone dehydrogenase [EC:1.3.2.3]
Set2AB_CDS_1047	K08232 E1.6.5.4	monodehydroascorbate reductase (NADH) [EC:1.6.5.4]
Set2AB_CDS_24983	K08232 E1.6.5.4	monodehydroascorbate reductase (NADH) [EC:1.6.5.4]
Set2AB_CDS_52877	K08232 E1.6.5.4	monodehydroascorbate reductase (NADH) [EC:1.6.5.4]
Set2AB_CDS_52879	K08232 E1.6.5.4	monodehydroascorbate reductase (NADH) [EC:1.6.5.4]
Set2AB_CDS_3324	K00434 E1.11.1.11	L-ascorbate peroxidase [EC:1.11.1.11]
Set2AB_CDS_9561	K00434 E1.11.1.11	L-ascorbate peroxidase [EC:1.11.1.11]
Set2AB_CDS_9562	K00434 E1.11.1.11	L-ascorbate peroxidase [EC:1.11.1.11]
Set2AB_CDS_15083	K00434 E1.11.1.11	L-ascorbate peroxidase [EC:1.11.1.11]
Set2AB_CDS_15794	K00434 E1.11.1.11	L-ascorbate peroxidase [EC:1.11.1.11]
Set2AB_CDS_20836	K00434 E1.11.1.11	L-ascorbate peroxidase [EC:1.11.1.11]
Set2AB_CDS_46810	K00434 E1.11.1.11	L-ascorbate peroxidase [EC:1.11.1.11]
Set2AB_CDS_54611	K21888 DHAR	glutathione dehydrogenase/transferase [EC:1.8.5.1 2.5.1.18]
Set2AB_CDS_56777	K21888 DHAR	glutathione dehydrogenase/transferase [EC:1.8.5.1 2.5.1.18]
Set2AB_CDS_40661	K00423 E1.10.3.3	L-ascorbate oxidase [EC:1.10.3.3]
Set2AB_CDS_9546	K00128 ALDH	aldehyde dehydrogenase (NAD+) [EC:1.2.1.3]
Set2AB_CDS_17197	K00128 ALDH	aldehyde dehydrogenase (NAD+) [EC:1.2.1.3]
Set2AB_CDS_23998	K00128 ALDH	aldehyde dehydrogenase (NAD+) [EC:1.2.1.3]
Set2AB_CDS_23999	K00128 ALDH	aldehyde dehydrogenase (NAD+) [EC:1.2.1.3]
Set2AB_CDS_24251	K00128 ALDH	aldehyde dehydrogenase (NAD+) [EC:1.2.1.3]
Set2AB_CDS_37990	K00128 ALDH	aldehyde dehydrogenase (NAD+) [EC:1.2.1.3]
Set2AB_CDS_47094	K00128 ALDH	aldehyde dehydrogenase (NAD+) [EC:1.2.1.3]
Set2AB_CDS_47964	K00128 ALDH	aldehyde dehydrogenase (NAD+) [EC:1.2.1.3]
Set2AB_CDS_52731	K00128 ALDH	aldehyde dehydrogenase (NAD+) [EC:1.2.1.3]
Set2AB_CDS_12246	K14085 ALDH7A1	aldehyde dehydrogenase family 7 member A1 [EC:1.2.1.31 1.2.1.8 1.2.1.3]
00500 Starch and sucrose metabolism [PATH:ko00500]
Set2AB_CDS_3138	K01193 INV, sacA	beta-fructofuranosidase [EC:3.2.1.26]
Set2AB_CDS_11179	K01193 INV, sacA	beta-fructofuranosidase [EC:3.2.1.26]
Set2AB_CDS_11186	K01193 INV, sacA	beta-fructofuranosidase [EC:3.2.1.26]
Set2AB_CDS_16158	K01193 INV, sacA	beta-fructofuranosidase [EC:3.2.1.26]
Set2AB_CDS_27645	K01193 INV, sacA	beta-fructofuranosidase [EC:3.2.1.26]
Set2AB_CDS_36324	K01193 INV, sacA	beta-fructofuranosidase [EC:3.2.1.26]
Set2AB_CDS_47433	K01193 INV, sacA	beta-fructofuranosidase [EC:3.2.1.26]
Set2AB_CDS_22486	K00696 E2.4.1.14	sucrose-phosphate synthase [EC:2.4.1.14]
Set2AB_CDS_1515	K07024 SPP	sucrose-6-phosphatase [EC:3.1.3.24]
Set2AB_CDS_8691	K07024 SPP	sucrose-6-phosphatase [EC:3.1.3.24]
Set2AB_CDS_34070	K07024 SPP	sucrose-6-phosphatase [EC:3.1.3.24]
Set2AB_CDS_34071	K07024 SPP	sucrose-6-phosphatase [EC:3.1.3.24]
Set2AB_CDS_34073	K07024 SPP	sucrose-6-phosphatase [EC:3.1.3.24]
Set2AB_CDS_34075	K07024 SPP	sucrose-6-phosphatase [EC:3.1.3.24]
Set2AB_CDS_34077	K07024 SPP	sucrose-6-phosphatase [EC:3.1.3.24]
Set2AB_CDS_13334	K00695 E2.4.1.13	sucrose synthase [EC:2.4.1.13]
Set2AB_CDS_28554	K00695 E2.4.1.13	sucrose synthase [EC:2.4.1.13]
Set2AB_CDS_38032	K00695 E2.4.1.13	sucrose synthase [EC:2.4.1.13]
Set2AB_CDS_38033	K00695 E2.4.1.13	sucrose synthase [EC:2.4.1.13]
Set2AB_CDS_40565	K00695 E2.4.1.13	sucrose synthase [EC:2.4.1.13]
Set2AB_CDS_42383	K01187 malZ	alpha-glucosidase [EC:3.2.1.20]
Set2AB_CDS_44361	K01187 malZ	alpha-glucosidase [EC:3.2.1.20]
Set2AB_CDS_15762	K00963 UGP2, galU, galF	UTP--glucose-1-phosphate uridylyltransferase [EC:2.7.7.9]
Set2AB_CDS_30685	K00963 UGP2, galU, galF	UTP--glucose-1-phosphate uridylyltransferase [EC:2.7.7.9]
Set2AB_CDS_64664	K00963 UGP2, galU, galF	UTP--glucose-1-phosphate uridylyltransferase [EC:2.7.7.9]
Set2AB_CDS_64673	K00963 UGP2, galU, galF	UTP--glucose-1-phosphate uridylyltransferase [EC:2.7.7.9]
Set2AB_CDS_36406	K01513 ENPP1_3, CD203	ectonucleotide pyrophosphatase/phosphodiesterase family member 1/3 [EC:3.1.4.1 3.6.1.9]
Set2AB_CDS_54173	K01513 ENPP1_3, CD203	ectonucleotide pyrophosphatase/phosphodiesterase family member 1/3 [EC:3.1.4.1 3.6.1.9]
Set2AB_CDS_14289	K19891 GN1_2_3	glucan endo-1,3-beta-glucosidase 1/2/3 [EC:3.2.1.39]
Set2AB_CDS_44730	K19891 GN1_2_3	glucan endo-1,3-beta-glucosidase 1/2/3 [EC:3.2.1.39]
Set2AB_CDS_48373	K19891 GN1_2_3	glucan endo-1,3-beta-glucosidase 1/2/3 [EC:3.2.1.39]
Set2AB_CDS_55333	K19891 GN1_2_3	glucan endo-1,3-beta-glucosidase 1/2/3 [EC:3.2.1.39]
Set2AB_CDS_39870	K19892 GN4	glucan endo-1,3-beta-glucosidase 4 [EC:3.2.1.39]
Set2AB_CDS_4992	K19893 GN5_6	glucan endo-1,3-beta-glucosidase 5/6 [EC:3.2.1.39]
Set2AB_CDS_25821	K19893 GN5_6	glucan endo-1,3-beta-glucosidase 5/6 [EC:3.2.1.39]
Set2AB_CDS_2410	K01188 E3.2.1.21	beta-glucosidase [EC:3.2.1.21]
Set2AB_CDS_2474	K01188 E3.2.1.21	beta-glucosidase [EC:3.2.1.21]
Set2AB_CDS_5365	K01188 E3.2.1.21	beta-glucosidase [EC:3.2.1.21]
Set2AB_CDS_11455	K01188 E3.2.1.21	beta-glucosidase [EC:3.2.1.21]
Set2AB_CDS_15267	K01188 E3.2.1.21	beta-glucosidase [EC:3.2.1.21]
Set2AB_CDS_17633	K01188 E3.2.1.21	beta-glucosidase [EC:3.2.1.21]
Set2AB_CDS_17668	K01188 E3.2.1.21	beta-glucosidase [EC:3.2.1.21]
Set2AB_CDS_18382	K01188 E3.2.1.21	beta-glucosidase [EC:3.2.1.21]
Set2AB_CDS_29957	K01188 E3.2.1.21	beta-glucosidase [EC:3.2.1.21]
Set2AB_CDS_35929	K01188 E3.2.1.21	beta-glucosidase [EC:3.2.1.21]
Set2AB_CDS_37138	K01188 E3.2.1.21	beta-glucosidase [EC:3.2.1.21]
Set2AB_CDS_41761	K01188 E3.2.1.21	beta-glucosidase [EC:3.2.1.21]
Set2AB_CDS_42937	K01188 E3.2.1.21	beta-glucosidase [EC:3.2.1.21]
Set2AB_CDS_48155	K01188 E3.2.1.21	beta-glucosidase [EC:3.2.1.21]
Set2AB_CDS_55305	K01188 E3.2.1.21	beta-glucosidase [EC:3.2.1.21]
Set2AB_CDS_55307	K01188 E3.2.1.21	beta-glucosidase [EC:3.2.1.21]
Set2AB_CDS_6313	K05349 bglX	beta-glucosidase [EC:3.2.1.21]
Set2AB_CDS_8407	K05349 bglX	beta-glucosidase [EC:3.2.1.21]
Set2AB_CDS_22939	K05349 bglX	beta-glucosidase [EC:3.2.1.21]
Set2AB_CDS_26538	K05349 bglX	beta-glucosidase [EC:3.2.1.21]
Set2AB_CDS_32713	K05349 bglX	beta-glucosidase [EC:3.2.1.21]
Set2AB_CDS_45072	K05349 bglX	beta-glucosidase [EC:3.2.1.21]
Set2AB_CDS_19844	K05350 bglB	beta-glucosidase [EC:3.2.1.21]
Set2AB_CDS_21539	K05350 bglB	beta-glucosidase [EC:3.2.1.21]
Set2AB_CDS_42028	K05350 bglB	beta-glucosidase [EC:3.2.1.21]
Set2AB_CDS_42043	K05350 bglB	beta-glucosidase [EC:3.2.1.21]
Set2AB_CDS_44674	K05350 bglB	beta-glucosidase [EC:3.2.1.21]
Set2AB_CDS_44690	K05350 bglB	beta-glucosidase [EC:3.2.1.21]
Set2AB_CDS_51195	K05350 bglB	beta-glucosidase [EC:3.2.1.21]
Set2AB_CDS_13639	K01179 E3.2.1.4	endoglucanase [EC:3.2.1.4]
Set2AB_CDS_16822	K01179 E3.2.1.4	endoglucanase [EC:3.2.1.4]
Set2AB_CDS_20037	K01179 E3.2.1.4	endoglucanase [EC:3.2.1.4]
Set2AB_CDS_36218	K01179 E3.2.1.4	endoglucanase [EC:3.2.1.4]
Set2AB_CDS_10006	K00975 glgC	glucose-1-phosphate adenylyltransferase [EC:2.7.7.27]
Set2AB_CDS_13244	K00975 glgC	glucose-1-phosphate adenylyltransferase [EC:2.7.7.27]
Set2AB_CDS_31645	K00975 glgC	glucose-1-phosphate adenylyltransferase [EC:2.7.7.27]
Set2AB_CDS_46618	K00975 glgC	glucose-1-phosphate adenylyltransferase [EC:2.7.7.27]
Set2AB_CDS_48617	K00975 glgC	glucose-1-phosphate adenylyltransferase [EC:2.7.7.27]
Set2AB_CDS_23673	K18447 NUDX14	ADP-sugar diphosphatase [EC:3.6.1.21]
Set2AB_CDS_23674	K18447 NUDX14	ADP-sugar diphosphatase [EC:3.6.1.21]
Set2AB_CDS_49821	K18447 NUDX14	ADP-sugar diphosphatase [EC:3.6.1.21]
Set2AB_CDS_49824	K18447 NUDX14	ADP-sugar diphosphatase [EC:3.6.1.21]
Set2AB_CDS_8203	K00703 glgA	starch synthase [EC:2.4.1.21]
Set2AB_CDS_11526	K00703 glgA	starch synthase [EC:2.4.1.21]
Set2AB_CDS_48808	K00703 glgA	starch synthase [EC:2.4.1.21]
Set2AB_CDS_55840	K13679 WAXY	granule-bound starch synthase [EC:2.4.1.242]
Set2AB_CDS_55842	K13679 WAXY	granule-bound starch synthase [EC:2.4.1.242]
Set2AB_CDS_55844	K13679 WAXY	granule-bound starch synthase [EC:2.4.1.242]
Set2AB_CDS_62986	K13679 WAXY	granule-bound starch synthase [EC:2.4.1.242]
Set2AB_CDS_21986	K00700 GBE1, glgB	1,4-alpha-glucan branching enzyme [EC:2.4.1.18]
Set2AB_CDS_21987	K00700 GBE1, glgB	1,4-alpha-glucan branching enzyme [EC:2.4.1.18]
Set2AB_CDS_24820	K00700 GBE1, glgB	1,4-alpha-glucan branching enzyme [EC:2.4.1.18]
Set2AB_CDS_46338	K00700 GBE1, glgB	1,4-alpha-glucan branching enzyme [EC:2.4.1.18]
Set2AB_CDS_6537	K00688 PYG, glgP	glycogen phosphorylase [EC:2.4.1.1]
Set2AB_CDS_24682	K00688 PYG, glgP	glycogen phosphorylase [EC:2.4.1.1]
Set2AB_CDS_25503	K01176 AMY, amyA, malS	alpha-amylase [EC:3.2.1.1]
Set2AB_CDS_25505	K01176 AMY, amyA, malS	alpha-amylase [EC:3.2.1.1]
Set2AB_CDS_26912	K01176 AMY, amyA, malS	alpha-amylase [EC:3.2.1.1]
Set2AB_CDS_60899	K01176 AMY, amyA, malS	alpha-amylase [EC:3.2.1.1]
Set2AB_CDS_61688	K01176 AMY, amyA, malS	alpha-amylase [EC:3.2.1.1]
Set2AB_CDS_23782	K01177 E3.2.1.2	beta-amylase [EC:3.2.1.2]
Set2AB_CDS_23783	K01177 E3.2.1.2	beta-amylase [EC:3.2.1.2]
Set2AB_CDS_39277	K01177 E3.2.1.2	beta-amylase [EC:3.2.1.2]
Set2AB_CDS_41448	K01177 E3.2.1.2	beta-amylase [EC:3.2.1.2]
Set2AB_CDS_55206	K01177 E3.2.1.2	beta-amylase [EC:3.2.1.2]
Set2AB_CDS_25704	K00705 malQ	4-alpha-glucanotransferase [EC:2.4.1.25]
Set2AB_CDS_28398	K00705 malQ	4-alpha-glucanotransferase [EC:2.4.1.25]
Set2AB_CDS_11157	K01214 ISA, treX	isoamylase [EC:3.2.1.68]
Set2AB_CDS_24733	K01214 ISA, treX	isoamylase [EC:3.2.1.68]
Set2AB_CDS_53961	K01214 ISA, treX	isoamylase [EC:3.2.1.68]
Set2AB_CDS_6118	K01087 otsB	trehalose 6-phosphate phosphatase [EC:3.1.3.12]
Set2AB_CDS_14122	K01087 otsB	trehalose 6-phosphate phosphatase [EC:3.1.3.12]
Set2AB_CDS_16132	K01087 otsB	trehalose 6-phosphate phosphatase [EC:3.1.3.12]
Set2AB_CDS_16133	K01087 otsB	trehalose 6-phosphate phosphatase [EC:3.1.3.12]
Set2AB_CDS_18222	K01087 otsB	trehalose 6-phosphate phosphatase [EC:3.1.3.12]
Set2AB_CDS_47816	K01087 otsB	trehalose 6-phosphate phosphatase [EC:3.1.3.12]
Set2AB_CDS_3675	K16055 TPS	trehalose 6-phosphate synthase/phosphatase [EC:2.4.1.15 3.1.3.12]
Set2AB_CDS_13578	K16055 TPS	trehalose 6-phosphate synthase/phosphatase [EC:2.4.1.15 3.1.3.12]
Set2AB_CDS_14974	K16055 TPS	trehalose 6-phosphate synthase/phosphatase [EC:2.4.1.15 3.1.3.12]
Set2AB_CDS_15181	K16055 TPS	trehalose 6-phosphate synthase/phosphatase [EC:2.4.1.15 3.1.3.12]
Set2AB_CDS_18896	K16055 TPS	trehalose 6-phosphate synthase/phosphatase [EC:2.4.1.15 3.1.3.12]
Set2AB_CDS_20762	K16055 TPS	trehalose 6-phosphate synthase/phosphatase [EC:2.4.1.15 3.1.3.12]
Set2AB_CDS_36992	K16055 TPS	trehalose 6-phosphate synthase/phosphatase [EC:2.4.1.15 3.1.3.12]
Set2AB_CDS_37769	K16055 TPS	trehalose 6-phosphate synthase/phosphatase [EC:2.4.1.15 3.1.3.12]
Set2AB_CDS_51022	K16055 TPS	trehalose 6-phosphate synthase/phosphatase [EC:2.4.1.15 3.1.3.12]
Set2AB_CDS_57149	K16055 TPS	trehalose 6-phosphate synthase/phosphatase [EC:2.4.1.15 3.1.3.12]
Set2AB_CDS_63163	K16055 TPS	trehalose 6-phosphate synthase/phosphatase [EC:2.4.1.15 3.1.3.12]
Set2AB_CDS_43106	K01194 TREH, treA, treF	alpha,alpha-trehalase [EC:3.2.1.28]
Set2AB_CDS_45035	K01194 TREH, treA, treF	alpha,alpha-trehalase [EC:3.2.1.28]
Set2AB_CDS_37601	K01835 pgm	phosphoglucomutase [EC:5.4.2.2]
Set2AB_CDS_62944	K01835 pgm	phosphoglucomutase [EC:5.4.2.2]
Set2AB_CDS_4498	K00844 HK	hexokinase [EC:2.7.1.1]
Set2AB_CDS_5325	K00844 HK	hexokinase [EC:2.7.1.1]
Set2AB_CDS_5326	K00844 HK	hexokinase [EC:2.7.1.1]
Set2AB_CDS_5327	K00844 HK	hexokinase [EC:2.7.1.1]
Set2AB_CDS_18162	K00844 HK	hexokinase [EC:2.7.1.1]
Set2AB_CDS_19445	K00844 HK	hexokinase [EC:2.7.1.1]
Set2AB_CDS_25499	K00844 HK	hexokinase [EC:2.7.1.1]
Set2AB_CDS_34645	K00844 HK	hexokinase [EC:2.7.1.1]
Set2AB_CDS_34648	K00844 HK	hexokinase [EC:2.7.1.1]
Set2AB_CDS_34651	K00844 HK	hexokinase [EC:2.7.1.1]
Set2AB_CDS_34654	K00844 HK	hexokinase [EC:2.7.1.1]
Set2AB_CDS_34657	K00844 HK	hexokinase [EC:2.7.1.1]
Set2AB_CDS_34660	K00844 HK	hexokinase [EC:2.7.1.1]
Set2AB_CDS_34663	K00844 HK	hexokinase [EC:2.7.1.1]
Set2AB_CDS_34666	K00844 HK	hexokinase [EC:2.7.1.1]
Set2AB_CDS_34669	K00844 HK	hexokinase [EC:2.7.1.1]
Set2AB_CDS_34672	K00844 HK	hexokinase [EC:2.7.1.1]
Set2AB_CDS_34680	K00844 HK	hexokinase [EC:2.7.1.1]
Set2AB_CDS_54556	K00844 HK	hexokinase [EC:2.7.1.1]
Set2AB_CDS_61533	K00844 HK	hexokinase [EC:2.7.1.1]
Set2AB_CDS_7166	K01810 GPI, pgi	glucose-6-phosphate isomerase [EC:5.3.1.9]
Set2AB_CDS_9433	K01810 GPI, pgi	glucose-6-phosphate isomerase [EC:5.3.1.9]
Set2AB_CDS_3314	K00847 E2.7.1.4, scrK	fructokinase [EC:2.7.1.4]
Set2AB_CDS_36771	K00847 E2.7.1.4, scrK	fructokinase [EC:2.7.1.4]
Set2AB_CDS_46674	K00847 E2.7.1.4, scrK	fructokinase [EC:2.7.1.4]
Set2AB_CDS_46675	K00847 E2.7.1.4, scrK	fructokinase [EC:2.7.1.4]
00520 Amino sugar and nucleotide sugar metabolism [PATH:ko00520]
Set2AB_CDS_3098	K01183 E3.2.1.14	chitinase [EC:3.2.1.14]
Set2AB_CDS_11283	K01183 E3.2.1.14	chitinase [EC:3.2.1.14]
Set2AB_CDS_11284	K01183 E3.2.1.14	chitinase [EC:3.2.1.14]
Set2AB_CDS_17141	K01183 E3.2.1.14	chitinase [EC:3.2.1.14]
Set2AB_CDS_24473	K01183 E3.2.1.14	chitinase [EC:3.2.1.14]
Set2AB_CDS_24474	K01183 E3.2.1.14	chitinase [EC:3.2.1.14]
Set2AB_CDS_29239	K01183 E3.2.1.14	chitinase [EC:3.2.1.14]
Set2AB_CDS_49660	K01183 E3.2.1.14	chitinase [EC:3.2.1.14]
Set2AB_CDS_49680	K01183 E3.2.1.14	chitinase [EC:3.2.1.14]
Set2AB_CDS_57605	K01183 E3.2.1.14	chitinase [EC:3.2.1.14]
Set2AB_CDS_58830	K01183 E3.2.1.14	chitinase [EC:3.2.1.14]
Set2AB_CDS_62067	K01183 E3.2.1.14	chitinase [EC:3.2.1.14]
Set2AB_CDS_63278	K01183 E3.2.1.14	chitinase [EC:3.2.1.14]
Set2AB_CDS_13867	K20547 CHIB	basic endochitinase B [EC:3.2.1.14]
Set2AB_CDS_21014	K20547 CHIB	basic endochitinase B [EC:3.2.1.14]
Set2AB_CDS_49571	K20547 CHIB	basic endochitinase B [EC:3.2.1.14]
Set2AB_CDS_3448	K12373 HEXA_B	hexosaminidase [EC:3.2.1.52]
Set2AB_CDS_43290	K12373 HEXA_B	hexosaminidase [EC:3.2.1.52]
Set2AB_CDS_43292	K12373 HEXA_B	hexosaminidase [EC:3.2.1.52]
Set2AB_CDS_56791	K12373 HEXA_B	hexosaminidase [EC:3.2.1.52]
Set2AB_CDS_19101	K01836 PGM3	phosphoacetylglucosamine mutase [EC:5.4.2.3]
Set2AB_CDS_11926	K00972 UAP1	UDP-N-acetylglucosamine/UDP-N-acetylgalactosamine diphosphorylase [EC:2.7.7.23 2.7.7.83]
Set2AB_CDS_15335	K00326 E1.6.2.2	cytochrome-b5 reductase [EC:1.6.2.2]
Set2AB_CDS_28056	K00326 E1.6.2.2	cytochrome-b5 reductase [EC:1.6.2.2]
Set2AB_CDS_50997	K00326 E1.6.2.2	cytochrome-b5 reductase [EC:1.6.2.2]
Set2AB_CDS_60390	K00326 E1.6.2.2	cytochrome-b5 reductase [EC:1.6.2.2]
Set2AB_CDS_4498	K00844 HK	hexokinase [EC:2.7.1.1]
Set2AB_CDS_5325	K00844 HK	hexokinase [EC:2.7.1.1]
Set2AB_CDS_5326	K00844 HK	hexokinase [EC:2.7.1.1]
Set2AB_CDS_5327	K00844 HK	hexokinase [EC:2.7.1.1]
Set2AB_CDS_18162	K00844 HK	hexokinase [EC:2.7.1.1]
Set2AB_CDS_19445	K00844 HK	hexokinase [EC:2.7.1.1]
Set2AB_CDS_25499	K00844 HK	hexokinase [EC:2.7.1.1]
Set2AB_CDS_34645	K00844 HK	hexokinase [EC:2.7.1.1]
Set2AB_CDS_34648	K00844 HK	hexokinase [EC:2.7.1.1]
Set2AB_CDS_34651	K00844 HK	hexokinase [EC:2.7.1.1]
Set2AB_CDS_34654	K00844 HK	hexokinase [EC:2.7.1.1]
Set2AB_CDS_34657	K00844 HK	hexokinase [EC:2.7.1.1]
Set2AB_CDS_34660	K00844 HK	hexokinase [EC:2.7.1.1]
Set2AB_CDS_34663	K00844 HK	hexokinase [EC:2.7.1.1]
Set2AB_CDS_34666	K00844 HK	hexokinase [EC:2.7.1.1]
Set2AB_CDS_34669	K00844 HK	hexokinase [EC:2.7.1.1]
Set2AB_CDS_34672	K00844 HK	hexokinase [EC:2.7.1.1]
Set2AB_CDS_34680	K00844 HK	hexokinase [EC:2.7.1.1]
Set2AB_CDS_54556	K00844 HK	hexokinase [EC:2.7.1.1]
Set2AB_CDS_61533	K00844 HK	hexokinase [EC:2.7.1.1]
Set2AB_CDS_27185	K00621 GNPNAT1, GNA1	glucosamine-phosphate N-acetyltransferase [EC:2.3.1.4]
Set2AB_CDS_61175	K00621 GNPNAT1, GNA1	glucosamine-phosphate N-acetyltransferase [EC:2.3.1.4]
Set2AB_CDS_3314	K00847 E2.7.1.4, scrK	fructokinase [EC:2.7.1.4]
Set2AB_CDS_36771	K00847 E2.7.1.4, scrK	fructokinase [EC:2.7.1.4]
Set2AB_CDS_46674	K00847 E2.7.1.4, scrK	fructokinase [EC:2.7.1.4]
Set2AB_CDS_46675	K00847 E2.7.1.4, scrK	fructokinase [EC:2.7.1.4]
Set2AB_CDS_40709	K00820 glmS, GFPT	glucosamine---fructose-6-phosphate aminotransferase (isomerizing) [EC:2.6.1.16]
Set2AB_CDS_40731	K00820 glmS, GFPT	glucosamine---fructose-6-phosphate aminotransferase (isomerizing) [EC:2.6.1.16]
Set2AB_CDS_26586	K12446 E2.7.1.46	L-arabinokinase [EC:2.7.1.46]
Set2AB_CDS_48427	K12447 USP	UDP-sugar pyrophosphorylase [EC:2.7.7.64]
Set2AB_CDS_8090	K13379 RGP, UTM	reversibly glycosylated polypeptide / UDP-arabinopyranose mutase [EC:2.4.1.- 5.4.99.30]
Set2AB_CDS_24591	K13379 RGP, UTM	reversibly glycosylated polypeptide / UDP-arabinopyranose mutase [EC:2.4.1.- 5.4.99.30]
Set2AB_CDS_38365	K13379 RGP, UTM	reversibly glycosylated polypeptide / UDP-arabinopyranose mutase [EC:2.4.1.- 5.4.99.30]
Set2AB_CDS_40762	K13379 RGP, UTM	reversibly glycosylated polypeptide / UDP-arabinopyranose mutase [EC:2.4.1.- 5.4.99.30]
Set2AB_CDS_45211	K13379 RGP, UTM	reversibly glycosylated polypeptide / UDP-arabinopyranose mutase [EC:2.4.1.- 5.4.99.30]
Set2AB_CDS_59696	K01209 abfA	alpha-N-arabinofuranosidase [EC:3.2.1.55]
Set2AB_CDS_8610	K15920 XYL4	beta-D-xylosidase 4 [EC:3.2.1.37]
Set2AB_CDS_12304	K15920 XYL4	beta-D-xylosidase 4 [EC:3.2.1.37]
Set2AB_CDS_15674	K12448 UXE, uxe	UDP-arabinose 4-epimerase [EC:5.1.3.5]
Set2AB_CDS_40400	K12448 UXE, uxe	UDP-arabinose 4-epimerase [EC:5.1.3.5]
Set2AB_CDS_39451	K16190 GLCAK	glucuronokinase [EC:2.7.1.43]
Set2AB_CDS_1516	K08678 UXS1, uxs	UDP-glucuronate decarboxylase [EC:4.1.1.35]
Set2AB_CDS_2066	K08678 UXS1, uxs	UDP-glucuronate decarboxylase [EC:4.1.1.35]
Set2AB_CDS_3713	K08678 UXS1, uxs	UDP-glucuronate decarboxylase [EC:4.1.1.35]
Set2AB_CDS_26477	K08678 UXS1, uxs	UDP-glucuronate decarboxylase [EC:4.1.1.35]
Set2AB_CDS_30485	K08678 UXS1, uxs	UDP-glucuronate decarboxylase [EC:4.1.1.35]
Set2AB_CDS_51690	K08678 UXS1, uxs	UDP-glucuronate decarboxylase [EC:4.1.1.35]
Set2AB_CDS_51691	K08678 UXS1, uxs	UDP-glucuronate decarboxylase [EC:4.1.1.35]
Set2AB_CDS_5218	K12449 AXS	UDP-apiose/xylose synthase
Set2AB_CDS_5220	K12449 AXS	UDP-apiose/xylose synthase
Set2AB_CDS_52852	K12449 AXS	UDP-apiose/xylose synthase
Set2AB_CDS_7166	K01810 GPI, pgi	glucose-6-phosphate isomerase [EC:5.3.1.9]
Set2AB_CDS_9433	K01810 GPI, pgi	glucose-6-phosphate isomerase [EC:5.3.1.9]
Set2AB_CDS_37601	K01835 pgm	phosphoglucomutase [EC:5.4.2.2]
Set2AB_CDS_62944	K01835 pgm	phosphoglucomutase [EC:5.4.2.2]
Set2AB_CDS_15762	K00963 UGP2, galU, galF	UTP--glucose-1-phosphate uridylyltransferase [EC:2.7.7.9]
Set2AB_CDS_30685	K00963 UGP2, galU, galF	UTP--glucose-1-phosphate uridylyltransferase [EC:2.7.7.9]
Set2AB_CDS_64664	K00963 UGP2, galU, galF	UTP--glucose-1-phosphate uridylyltransferase [EC:2.7.7.9]
Set2AB_CDS_64673	K00963 UGP2, galU, galF	UTP--glucose-1-phosphate uridylyltransferase [EC:2.7.7.9]
Set2AB_CDS_3679	K12450 RHM	UDP-glucose 4,6-dehydratase [EC:4.2.1.76]
Set2AB_CDS_31528	K12450 RHM	UDP-glucose 4,6-dehydratase [EC:4.2.1.76]
Set2AB_CDS_18080	K12451 UER1	3,5-epimerase/4-reductase [EC:5.1.3.- 1.1.1.-]
Set2AB_CDS_24273	K12451 UER1	3,5-epimerase/4-reductase [EC:5.1.3.- 1.1.1.-]
Set2AB_CDS_49935	K12451 UER1	3,5-epimerase/4-reductase [EC:5.1.3.- 1.1.1.-]
Set2AB_CDS_20316	K00012 UGDH, ugd	UDPglucose 6-dehydrogenase [EC:1.1.1.22]
Set2AB_CDS_33847	K00012 UGDH, ugd	UDPglucose 6-dehydrogenase [EC:1.1.1.22]
Set2AB_CDS_49360	K00012 UGDH, ugd	UDPglucose 6-dehydrogenase [EC:1.1.1.22]
Set2AB_CDS_601	K06118 SQD1, sqdB	UDP-sulfoquinovose synthase [EC:3.13.1.1]
Set2AB_CDS_34613	K00965 galT, GALT	UDPglucose--hexose-1-phosphate uridylyltransferase [EC:2.7.7.12]
Set2AB_CDS_16779	K01784 galE, GALE	UDP-glucose 4-epimerase [EC:5.1.3.2]
Set2AB_CDS_19429	K01784 galE, GALE	UDP-glucose 4-epimerase [EC:5.1.3.2]
Set2AB_CDS_12464	K08679 E5.1.3.6	UDP-glucuronate 4-epimerase [EC:5.1.3.6]
Set2AB_CDS_22057	K08679 E5.1.3.6	UDP-glucuronate 4-epimerase [EC:5.1.3.6]
Set2AB_CDS_36344	K08679 E5.1.3.6	UDP-glucuronate 4-epimerase [EC:5.1.3.6]
Set2AB_CDS_39876	K08679 E5.1.3.6	UDP-glucuronate 4-epimerase [EC:5.1.3.6]
Set2AB_CDS_43503	K08679 E5.1.3.6	UDP-glucuronate 4-epimerase [EC:5.1.3.6]
Set2AB_CDS_52508	K08679 E5.1.3.6	UDP-glucuronate 4-epimerase [EC:5.1.3.6]
Set2AB_CDS_12692	K18677 GALAK	galacturonokinase [EC:2.7.1.44]
Set2AB_CDS_8745	K13648 GAUT	alpha-1,4-galacturonosyltransferase [EC:2.4.1.43]
Set2AB_CDS_11772	K13648 GAUT	alpha-1,4-galacturonosyltransferase [EC:2.4.1.43]
Set2AB_CDS_15021	K13648 GAUT	alpha-1,4-galacturonosyltransferase [EC:2.4.1.43]
Set2AB_CDS_22281	K13648 GAUT	alpha-1,4-galacturonosyltransferase [EC:2.4.1.43]
Set2AB_CDS_24573	K13648 GAUT	alpha-1,4-galacturonosyltransferase [EC:2.4.1.43]
Set2AB_CDS_24838	K13648 GAUT	alpha-1,4-galacturonosyltransferase [EC:2.4.1.43]
Set2AB_CDS_29717	K13648 GAUT	alpha-1,4-galacturonosyltransferase [EC:2.4.1.43]
Set2AB_CDS_35007	K13648 GAUT	alpha-1,4-galacturonosyltransferase [EC:2.4.1.43]
Set2AB_CDS_35930	K13648 GAUT	alpha-1,4-galacturonosyltransferase [EC:2.4.1.43]
Set2AB_CDS_40174	K13648 GAUT	alpha-1,4-galacturonosyltransferase [EC:2.4.1.43]
Set2AB_CDS_43418	K13648 GAUT	alpha-1,4-galacturonosyltransferase [EC:2.4.1.43]
Set2AB_CDS_44299	K13648 GAUT	alpha-1,4-galacturonosyltransferase [EC:2.4.1.43]
Set2AB_CDS_46357	K13648 GAUT	alpha-1,4-galacturonosyltransferase [EC:2.4.1.43]
Set2AB_CDS_64435	K13648 GAUT	alpha-1,4-galacturonosyltransferase [EC:2.4.1.43]
Set2AB_CDS_41407	K17497 PMM	phosphomannomutase [EC:5.4.2.8]
Set2AB_CDS_14711	K00966 GMPP	mannose-1-phosphate guanylyltransferase [EC:2.7.7.13]
Set2AB_CDS_32012	K00966 GMPP	mannose-1-phosphate guanylyltransferase [EC:2.7.7.13]
Set2AB_CDS_39073	K00966 GMPP	mannose-1-phosphate guanylyltransferase [EC:2.7.7.13]
Set2AB_CDS_20360	K01711 gmd, GMDS	GDPmannose 4,6-dehydratase [EC:4.2.1.47]
Set2AB_CDS_41108	K01809 manA, MPI	mannose-6-phosphate isomerase [EC:5.3.1.8]
Set2AB_CDS_41109	K01809 manA, MPI	mannose-6-phosphate isomerase [EC:5.3.1.8]
Set2AB_CDS_41110	K01809 manA, MPI	mannose-6-phosphate isomerase [EC:5.3.1.8]
Set2AB_CDS_25049	K10046 GME	GDP-D-mannose 3', 5'-epimerase [EC:5.1.3.18 5.1.3.-]
Set2AB_CDS_61264	K10046 GME	GDP-D-mannose 3', 5'-epimerase [EC:5.1.3.18 5.1.3.-]
Set2AB_CDS_27362	K05305 FUK	fucokinase [EC:2.7.1.52]
Set2AB_CDS_59486	K05305 FUK	fucokinase [EC:2.7.1.52]
Set2AB_CDS_40358	K02377 TSTA3, fcl	GDP-L-fucose synthase [EC:1.1.1.271]
Set2AB_CDS_40359	K02377 TSTA3, fcl	GDP-L-fucose synthase [EC:1.1.1.271]
Set2AB_CDS_10006	K00975 glgC	glucose-1-phosphate adenylyltransferase [EC:2.7.7.27]
Set2AB_CDS_13244	K00975 glgC	glucose-1-phosphate adenylyltransferase [EC:2.7.7.27]
Set2AB_CDS_31645	K00975 glgC	glucose-1-phosphate adenylyltransferase [EC:2.7.7.27]
Set2AB_CDS_46618	K00975 glgC	glucose-1-phosphate adenylyltransferase [EC:2.7.7.27]
Set2AB_CDS_48617	K00975 glgC	glucose-1-phosphate adenylyltransferase [EC:2.7.7.27]
00620 Pyruvate metabolism [PATH:ko00620]
Set2AB_CDS_28102	K01895 ACSS, acs	acetyl-CoA synthetase [EC:6.2.1.1]
Set2AB_CDS_28104	K01895 ACSS, acs	acetyl-CoA synthetase [EC:6.2.1.1]
Set2AB_CDS_14967	K00161 PDHA, pdhA	pyruvate dehydrogenase E1 component alpha subunit [EC:1.2.4.1]
Set2AB_CDS_31193	K00161 PDHA, pdhA	pyruvate dehydrogenase E1 component alpha subunit [EC:1.2.4.1]
Set2AB_CDS_37258	K00161 PDHA, pdhA	pyruvate dehydrogenase E1 component alpha subunit [EC:1.2.4.1]
Set2AB_CDS_13481	K00162 PDHB, pdhB	pyruvate dehydrogenase E1 component beta subunit [EC:1.2.4.1]
Set2AB_CDS_34312	K00162 PDHB, pdhB	pyruvate dehydrogenase E1 component beta subunit [EC:1.2.4.1]
Set2AB_CDS_44832	K00162 PDHB, pdhB	pyruvate dehydrogenase E1 component beta subunit [EC:1.2.4.1]
Set2AB_CDS_53483	K00162 PDHB, pdhB	pyruvate dehydrogenase E1 component beta subunit [EC:1.2.4.1]
Set2AB_CDS_56147	K00162 PDHB, pdhB	pyruvate dehydrogenase E1 component beta subunit [EC:1.2.4.1]
Set2AB_CDS_56299	K00627 DLAT, aceF, pdhC	pyruvate dehydrogenase E2 component (dihydrolipoamide acetyltransferase) [EC:2.3.1.12]
Set2AB_CDS_56979	K00627 DLAT, aceF, pdhC	pyruvate dehydrogenase E2 component (dihydrolipoamide acetyltransferase) [EC:2.3.1.12]
Set2AB_CDS_58641	K00627 DLAT, aceF, pdhC	pyruvate dehydrogenase E2 component (dihydrolipoamide acetyltransferase) [EC:2.3.1.12]
Set2AB_CDS_58799	K00627 DLAT, aceF, pdhC	pyruvate dehydrogenase E2 component (dihydrolipoamide acetyltransferase) [EC:2.3.1.12]
Set2AB_CDS_23069	K00382 DLD, lpd, pdhD	dihydrolipoamide dehydrogenase [EC:1.8.1.4]
Set2AB_CDS_24376	K00382 DLD, lpd, pdhD	dihydrolipoamide dehydrogenase [EC:1.8.1.4]
Set2AB_CDS_1049	K00873 PK, pyk	pyruvate kinase [EC:2.7.1.40]
Set2AB_CDS_19167	K00873 PK, pyk	pyruvate kinase [EC:2.7.1.40]
Set2AB_CDS_19180	K00873 PK, pyk	pyruvate kinase [EC:2.7.1.40]
Set2AB_CDS_19302	K00873 PK, pyk	pyruvate kinase [EC:2.7.1.40]
Set2AB_CDS_29389	K00873 PK, pyk	pyruvate kinase [EC:2.7.1.40]
Set2AB_CDS_36982	K00873 PK, pyk	pyruvate kinase [EC:2.7.1.40]
Set2AB_CDS_37142	K00873 PK, pyk	pyruvate kinase [EC:2.7.1.40]
Set2AB_CDS_38279	K00873 PK, pyk	pyruvate kinase [EC:2.7.1.40]
Set2AB_CDS_43687	K00873 PK, pyk	pyruvate kinase [EC:2.7.1.40]
Set2AB_CDS_53695	K00873 PK, pyk	pyruvate kinase [EC:2.7.1.40]
Set2AB_CDS_56118	K00873 PK, pyk	pyruvate kinase [EC:2.7.1.40]
Set2AB_CDS_58779	K00873 PK, pyk	pyruvate kinase [EC:2.7.1.40]
Set2AB_CDS_60418	K00873 PK, pyk	pyruvate kinase [EC:2.7.1.40]
Set2AB_CDS_60419	K00873 PK, pyk	pyruvate kinase [EC:2.7.1.40]
Set2AB_CDS_63814	K00873 PK, pyk	pyruvate kinase [EC:2.7.1.40]
Set2AB_CDS_11540	K11262 ACACA	acetyl-CoA carboxylase / biotin carboxylase 1 [EC:6.4.1.2 6.3.4.14]
Set2AB_CDS_40371	K01962 accA	acetyl-CoA carboxylase carboxyl transferase subunit alpha [EC:6.4.1.2]
Set2AB_CDS_45271	K01962 accA	acetyl-CoA carboxylase carboxyl transferase subunit alpha [EC:6.4.1.2]
Set2AB_CDS_45274	K01962 accA	acetyl-CoA carboxylase carboxyl transferase subunit alpha [EC:6.4.1.2]
Set2AB_CDS_6483	K02160 accB, bccP	acetyl-CoA carboxylase biotin carboxyl carrier protein
Set2AB_CDS_40700	K02160 accB, bccP	acetyl-CoA carboxylase biotin carboxyl carrier protein
Set2AB_CDS_41827	K02160 accB, bccP	acetyl-CoA carboxylase biotin carboxyl carrier protein
Set2AB_CDS_19927	K01961 accC	acetyl-CoA carboxylase, biotin carboxylase subunit [EC:6.4.1.2 6.3.4.14]
Set2AB_CDS_54287	K01961 accC	acetyl-CoA carboxylase, biotin carboxylase subunit [EC:6.4.1.2 6.3.4.14]
Set2AB_CDS_24819	K01963 accD	acetyl-CoA carboxylase carboxyl transferase subunit beta [EC:6.4.1.2]
Set2AB_CDS_50742	K01963 accD	acetyl-CoA carboxylase carboxyl transferase subunit beta [EC:6.4.1.2]
Set2AB_CDS_1677	K01512 acyP	acylphosphatase [EC:3.6.1.7]
Set2AB_CDS_9546	K00128 ALDH	aldehyde dehydrogenase (NAD+) [EC:1.2.1.3]
Set2AB_CDS_17197	K00128 ALDH	aldehyde dehydrogenase (NAD+) [EC:1.2.1.3]
Set2AB_CDS_23998	K00128 ALDH	aldehyde dehydrogenase (NAD+) [EC:1.2.1.3]
Set2AB_CDS_23999	K00128 ALDH	aldehyde dehydrogenase (NAD+) [EC:1.2.1.3]
Set2AB_CDS_24251	K00128 ALDH	aldehyde dehydrogenase (NAD+) [EC:1.2.1.3]
Set2AB_CDS_37990	K00128 ALDH	aldehyde dehydrogenase (NAD+) [EC:1.2.1.3]
Set2AB_CDS_47094	K00128 ALDH	aldehyde dehydrogenase (NAD+) [EC:1.2.1.3]
Set2AB_CDS_47964	K00128 ALDH	aldehyde dehydrogenase (NAD+) [EC:1.2.1.3]
Set2AB_CDS_52731	K00128 ALDH	aldehyde dehydrogenase (NAD+) [EC:1.2.1.3]
Set2AB_CDS_12246	K14085 ALDH7A1	aldehyde dehydrogenase family 7 member A1 [EC:1.2.1.31 1.2.1.8 1.2.1.3]
Set2AB_CDS_49612	K00016 LDH, ldh	L-lactate dehydrogenase [EC:1.1.1.27]
Set2AB_CDS_27602	K00102 LDHD, dld	D-lactate dehydrogenase (cytochrome) [EC:1.1.2.4]
Set2AB_CDS_17295	K01759 GLO1, gloA	lactoylglutathione lyase [EC:4.4.1.5]
Set2AB_CDS_17296	K01759 GLO1, gloA	lactoylglutathione lyase [EC:4.4.1.5]
Set2AB_CDS_17580	K01759 GLO1, gloA	lactoylglutathione lyase [EC:4.4.1.5]
Set2AB_CDS_23252	K01759 GLO1, gloA	lactoylglutathione lyase [EC:4.4.1.5]
Set2AB_CDS_39038	K01759 GLO1, gloA	lactoylglutathione lyase [EC:4.4.1.5]
Set2AB_CDS_41993	K01759 GLO1, gloA	lactoylglutathione lyase [EC:4.4.1.5]
Set2AB_CDS_44723	K01759 GLO1, gloA	lactoylglutathione lyase [EC:4.4.1.5]
Set2AB_CDS_51444	K01759 GLO1, gloA	lactoylglutathione lyase [EC:4.4.1.5]
Set2AB_CDS_51446	K01759 GLO1, gloA	lactoylglutathione lyase [EC:4.4.1.5]
Set2AB_CDS_51448	K01759 GLO1, gloA	lactoylglutathione lyase [EC:4.4.1.5]
Set2AB_CDS_51771	K01759 GLO1, gloA	lactoylglutathione lyase [EC:4.4.1.5]
Set2AB_CDS_53198	K01759 GLO1, gloA	lactoylglutathione lyase [EC:4.4.1.5]
Set2AB_CDS_3144	K01069 gloB, HAGH	hydroxyacylglutathione hydrolase [EC:3.1.2.6]
Set2AB_CDS_17638	K01069 gloB, HAGH	hydroxyacylglutathione hydrolase [EC:3.1.2.6]
Set2AB_CDS_34495	K01069 gloB, HAGH	hydroxyacylglutathione hydrolase [EC:3.1.2.6]
Set2AB_CDS_15791	K18881 DJ1D	D-lactate dehydratase [EC:4.2.1.130]
Set2AB_CDS_2123	K00028 E1.1.1.39	malate dehydrogenase (decarboxylating) [EC:1.1.1.39]
Set2AB_CDS_43984	K00028 E1.1.1.39	malate dehydrogenase (decarboxylating) [EC:1.1.1.39]
Set2AB_CDS_50453	K00028 E1.1.1.39	malate dehydrogenase (decarboxylating) [EC:1.1.1.39]
Set2AB_CDS_50455	K00028 E1.1.1.39	malate dehydrogenase (decarboxylating) [EC:1.1.1.39]
Set2AB_CDS_57315	K00028 E1.1.1.39	malate dehydrogenase (decarboxylating) [EC:1.1.1.39]
Set2AB_CDS_3263	K00029 E1.1.1.40, maeB	malate dehydrogenase (oxaloacetate-decarboxylating)(NADP+) [EC:1.1.1.40]
Set2AB_CDS_17530	K00029 E1.1.1.40, maeB	malate dehydrogenase (oxaloacetate-decarboxylating)(NADP+) [EC:1.1.1.40]
Set2AB_CDS_21265	K00029 E1.1.1.40, maeB	malate dehydrogenase (oxaloacetate-decarboxylating)(NADP+) [EC:1.1.1.40]
Set2AB_CDS_21668	K00029 E1.1.1.40, maeB	malate dehydrogenase (oxaloacetate-decarboxylating)(NADP+) [EC:1.1.1.40]
Set2AB_CDS_33268	K00029 E1.1.1.40, maeB	malate dehydrogenase (oxaloacetate-decarboxylating)(NADP+) [EC:1.1.1.40]
Set2AB_CDS_33269	K00029 E1.1.1.40, maeB	malate dehydrogenase (oxaloacetate-decarboxylating)(NADP+) [EC:1.1.1.40]
Set2AB_CDS_48675	K00029 E1.1.1.40, maeB	malate dehydrogenase (oxaloacetate-decarboxylating)(NADP+) [EC:1.1.1.40]
Set2AB_CDS_1800	K00025 MDH1	malate dehydrogenase [EC:1.1.1.37]
Set2AB_CDS_58995	K00025 MDH1	malate dehydrogenase [EC:1.1.1.37]
Set2AB_CDS_58997	K00025 MDH1	malate dehydrogenase [EC:1.1.1.37]
Set2AB_CDS_14239	K00026 MDH2	malate dehydrogenase [EC:1.1.1.37]
Set2AB_CDS_28694	K00026 MDH2	malate dehydrogenase [EC:1.1.1.37]
Set2AB_CDS_51091	K00026 MDH2	malate dehydrogenase [EC:1.1.1.37]
Set2AB_CDS_59337	K00051 E1.1.1.82	malate dehydrogenase (NADP+) [EC:1.1.1.82]
Set2AB_CDS_49799	K01679 E4.2.1.2B, fumC	fumarate hydratase, class II [EC:4.2.1.2]
Set2AB_CDS_14225	K01595 ppc	phosphoenolpyruvate carboxylase [EC:4.1.1.31]
Set2AB_CDS_30331	K01595 ppc	phosphoenolpyruvate carboxylase [EC:4.1.1.31]
Set2AB_CDS_52897	K01595 ppc	phosphoenolpyruvate carboxylase [EC:4.1.1.31]
Set2AB_CDS_56681	K01595 ppc	phosphoenolpyruvate carboxylase [EC:4.1.1.31]
Set2AB_CDS_18625	K01610 E4.1.1.49, pckA	phosphoenolpyruvate carboxykinase (ATP) [EC:4.1.1.49]
Set2AB_CDS_48502	K01610 E4.1.1.49, pckA	phosphoenolpyruvate carboxykinase (ATP) [EC:4.1.1.49]
Set2AB_CDS_23275	K01006 ppdK	pyruvate, orthophosphate dikinase [EC:2.7.9.1]
Set2AB_CDS_23277	K01006 ppdK	pyruvate, orthophosphate dikinase [EC:2.7.9.1]
Set2AB_CDS_50545	K01006 ppdK	pyruvate, orthophosphate dikinase [EC:2.7.9.1]
Set2AB_CDS_49284	K01638 aceB, glcB	malate synthase [EC:2.3.3.9]
Set2AB_CDS_49286	K01638 aceB, glcB	malate synthase [EC:2.3.3.9]
Set2AB_CDS_49292	K01638 aceB, glcB	malate synthase [EC:2.3.3.9]
Set2AB_CDS_22338	K00626 E2.3.1.9, atoB	acetyl-CoA C-acetyltransferase [EC:2.3.1.9]
Set2AB_CDS_31695	K00626 E2.3.1.9, atoB	acetyl-CoA C-acetyltransferase [EC:2.3.1.9]
Set2AB_CDS_37219	K00626 E2.3.1.9, atoB	acetyl-CoA C-acetyltransferase [EC:2.3.1.9]
Set2AB_CDS_37221	K00626 E2.3.1.9, atoB	acetyl-CoA C-acetyltransferase [EC:2.3.1.9]
Set2AB_CDS_37224	K00626 E2.3.1.9, atoB	acetyl-CoA C-acetyltransferase [EC:2.3.1.9]
Set2AB_CDS_40533	K00626 E2.3.1.9, atoB	acetyl-CoA C-acetyltransferase [EC:2.3.1.9]
Set2AB_CDS_43960	K00626 E2.3.1.9, atoB	acetyl-CoA C-acetyltransferase [EC:2.3.1.9]
Set2AB_CDS_46865	K00626 E2.3.1.9, atoB	acetyl-CoA C-acetyltransferase [EC:2.3.1.9]
Set2AB_CDS_57601	K01649 leuA, IMS	2-isopropylmalate synthase [EC:2.3.3.13]
00630 Glyoxylate and dicarboxylate metabolism [PATH:ko00630]
Set2AB_CDS_16194	K01637 E4.1.3.1, aceA	isocitrate lyase [EC:4.1.3.1]
Set2AB_CDS_49284	K01638 aceB, glcB	malate synthase [EC:2.3.3.9]
Set2AB_CDS_49286	K01638 aceB, glcB	malate synthase [EC:2.3.3.9]
Set2AB_CDS_49292	K01638 aceB, glcB	malate synthase [EC:2.3.3.9]
Set2AB_CDS_1800	K00025 MDH1	malate dehydrogenase [EC:1.1.1.37]
Set2AB_CDS_58995	K00025 MDH1	malate dehydrogenase [EC:1.1.1.37]
Set2AB_CDS_58997	K00025 MDH1	malate dehydrogenase [EC:1.1.1.37]
Set2AB_CDS_14239	K00026 MDH2	malate dehydrogenase [EC:1.1.1.37]
Set2AB_CDS_28694	K00026 MDH2	malate dehydrogenase [EC:1.1.1.37]
Set2AB_CDS_51091	K00026 MDH2	malate dehydrogenase [EC:1.1.1.37]
Set2AB_CDS_22170	K01647 CS, gltA	citrate synthase [EC:2.3.3.1]
Set2AB_CDS_31575	K01647 CS, gltA	citrate synthase [EC:2.3.3.1]
Set2AB_CDS_32195	K01647 CS, gltA	citrate synthase [EC:2.3.3.1]
Set2AB_CDS_32196	K01647 CS, gltA	citrate synthase [EC:2.3.3.1]
Set2AB_CDS_32197	K01647 CS, gltA	citrate synthase [EC:2.3.3.1]
Set2AB_CDS_5441	K01681 ACO, acnA	aconitate hydratase [EC:4.2.1.3]
Set2AB_CDS_16199	K01681 ACO, acnA	aconitate hydratase [EC:4.2.1.3]
Set2AB_CDS_39510	K01681 ACO, acnA	aconitate hydratase [EC:4.2.1.3]
Set2AB_CDS_22338	K00626 E2.3.1.9, atoB	acetyl-CoA C-acetyltransferase [EC:2.3.1.9]
Set2AB_CDS_31695	K00626 E2.3.1.9, atoB	acetyl-CoA C-acetyltransferase [EC:2.3.1.9]
Set2AB_CDS_37219	K00626 E2.3.1.9, atoB	acetyl-CoA C-acetyltransferase [EC:2.3.1.9]
Set2AB_CDS_37221	K00626 E2.3.1.9, atoB	acetyl-CoA C-acetyltransferase [EC:2.3.1.9]
Set2AB_CDS_37224	K00626 E2.3.1.9, atoB	acetyl-CoA C-acetyltransferase [EC:2.3.1.9]
Set2AB_CDS_40533	K00626 E2.3.1.9, atoB	acetyl-CoA C-acetyltransferase [EC:2.3.1.9]
Set2AB_CDS_43960	K00626 E2.3.1.9, atoB	acetyl-CoA C-acetyltransferase [EC:2.3.1.9]
Set2AB_CDS_46865	K00626 E2.3.1.9, atoB	acetyl-CoA C-acetyltransferase [EC:2.3.1.9]
Set2AB_CDS_7026	K11517 HAO	(S)-2-hydroxy-acid oxidase [EC:1.1.3.15]
Set2AB_CDS_7031	K11517 HAO	(S)-2-hydroxy-acid oxidase [EC:1.1.3.15]
Set2AB_CDS_53476	K11517 HAO	(S)-2-hydroxy-acid oxidase [EC:1.1.3.15]
Set2AB_CDS_46335	K03781 katE, CAT, catB, srpA	catalase [EC:1.11.1.6]
Set2AB_CDS_3116	K18121 GLYR	glyoxylate/succinic semialdehyde reductase [EC:1.1.1.79 1.1.1.-]
Set2AB_CDS_28896	K18121 GLYR	glyoxylate/succinic semialdehyde reductase [EC:1.1.1.79 1.1.1.-]
Set2AB_CDS_43414	K19269 PGP, PGLP	phosphoglycolate phosphatase [EC:3.1.3.18 3.1.3.48]
Set2AB_CDS_44337	K19269 PGP, PGLP	phosphoglycolate phosphatase [EC:3.1.3.18 3.1.3.48]
Set2AB_CDS_22002	K01601 rbcL	ribulose-bisphosphate carboxylase large chain [EC:4.1.1.39]
Set2AB_CDS_30180	K01601 rbcL	ribulose-bisphosphate carboxylase large chain [EC:4.1.1.39]
Set2AB_CDS_7748	K01602 rbcS	ribulose-bisphosphate carboxylase small chain [EC:4.1.1.39]
Set2AB_CDS_22811	K01602 rbcS	ribulose-bisphosphate carboxylase small chain [EC:4.1.1.39]
Set2AB_CDS_41175	K01602 rbcS	ribulose-bisphosphate carboxylase small chain [EC:4.1.1.39]
Set2AB_CDS_47384	K00830 AGXT	alanine-glyoxylate transaminase / serine-glyoxylate transaminase / serine-pyruvate transaminase [EC:2.6.1.44 2.6.1.45 2.6.1.51]
Set2AB_CDS_37060	K14272 GGAT	glutamate--glyoxylate aminotransferase [EC:2.6.1.4 2.6.1.2 2.6.1.44]
Set2AB_CDS_59862	K00284 E1.4.7.1	glutamate synthase (ferredoxin) [EC:1.4.7.1]
Set2AB_CDS_37426	K01915 glnA, GLUL	glutamine synthetase [EC:6.3.1.2]
Set2AB_CDS_45432	K01915 glnA, GLUL	glutamine synthetase [EC:6.3.1.2]
Set2AB_CDS_12095	K00600 glyA, SHMT	glycine hydroxymethyltransferase [EC:2.1.2.1]
Set2AB_CDS_31579	K00600 glyA, SHMT	glycine hydroxymethyltransferase [EC:2.1.2.1]
Set2AB_CDS_34319	K00600 glyA, SHMT	glycine hydroxymethyltransferase [EC:2.1.2.1]
Set2AB_CDS_35782	K00600 glyA, SHMT	glycine hydroxymethyltransferase [EC:2.1.2.1]
Set2AB_CDS_40388	K00600 glyA, SHMT	glycine hydroxymethyltransferase [EC:2.1.2.1]
Set2AB_CDS_40389	K00600 glyA, SHMT	glycine hydroxymethyltransferase [EC:2.1.2.1]
Set2AB_CDS_47950	K00600 glyA, SHMT	glycine hydroxymethyltransferase [EC:2.1.2.1]
Set2AB_CDS_48137	K00600 glyA, SHMT	glycine hydroxymethyltransferase [EC:2.1.2.1]
Set2AB_CDS_54196	K00600 glyA, SHMT	glycine hydroxymethyltransferase [EC:2.1.2.1]
Set2AB_CDS_27552	K00281 GLDC, gcvP	glycine dehydrogenase [EC:1.4.4.2]
Set2AB_CDS_42759	K00605 gcvT, AMT	aminomethyltransferase [EC:2.1.2.10]
Set2AB_CDS_44724	K00605 gcvT, AMT	aminomethyltransferase [EC:2.1.2.10]
Set2AB_CDS_23069	K00382 DLD, lpd, pdhD	dihydrolipoamide dehydrogenase [EC:1.8.1.4]
Set2AB_CDS_24376	K00382 DLD, lpd, pdhD	dihydrolipoamide dehydrogenase [EC:1.8.1.4]
Set2AB_CDS_19498	K02437 gcvH, GCSH	glycine cleavage system H protein
Set2AB_CDS_42435	K02437 gcvH, GCSH	glycine cleavage system H protein
Set2AB_CDS_55691	K15918 GLYK	D-glycerate 3-kinase [EC:2.7.1.31]
Set2AB_CDS_62243	K15918 GLYK	D-glycerate 3-kinase [EC:2.7.1.31]
Set2AB_CDS_32502	K15919 HPR2	hydroxypyruvate reductase 2
Set2AB_CDS_55651	K15919 HPR2	hydroxypyruvate reductase 2
Set2AB_CDS_55653	K15919 HPR2	hydroxypyruvate reductase 2
Set2AB_CDS_18923	K00122 FDH	formate dehydrogenase [EC:1.2.1.2]
Set2AB_CDS_50847	K01433 purU	formyltetrahydrofolate deformylase [EC:3.5.1.10]
Set2AB_CDS_23041	K01455 E3.5.1.49	formamidase [EC:3.5.1.49]
Set2AB_CDS_19361	K22133 AAE3	oxalate---CoA ligase [EC:6.2.1.8]
00640 Propanoate metabolism [PATH:ko00640]
Set2AB_CDS_28102	K01895 ACSS, acs	acetyl-CoA synthetase [EC:6.2.1.1]
Set2AB_CDS_28104	K01895 ACSS, acs	acetyl-CoA synthetase [EC:6.2.1.1]
Set2AB_CDS_6639	K00166 BCKDHA, bkdA1	2-oxoisovalerate dehydrogenase E1 component alpha subunit [EC:1.2.4.4]
Set2AB_CDS_32198	K00166 BCKDHA, bkdA1	2-oxoisovalerate dehydrogenase E1 component alpha subunit [EC:1.2.4.4]
Set2AB_CDS_29109	K00167 BCKDHB, bkdA2	2-oxoisovalerate dehydrogenase E1 component beta subunit [EC:1.2.4.4]
Set2AB_CDS_24428	K09699 DBT, bkdB	2-oxoisovalerate dehydrogenase E2 component (dihydrolipoyl transacylase) [EC:2.3.1.168]
Set2AB_CDS_23069	K00382 DLD, lpd, pdhD	dihydrolipoamide dehydrogenase [EC:1.8.1.4]
Set2AB_CDS_24376	K00382 DLD, lpd, pdhD	dihydrolipoamide dehydrogenase [EC:1.8.1.4]
Set2AB_CDS_43635	K00249 ACADM, acd	acyl-CoA dehydrogenase [EC:1.3.8.7]
Set2AB_CDS_1811	K05605 HIBCH	3-hydroxyisobutyryl-CoA hydrolase [EC:3.1.2.4]
Set2AB_CDS_8238	K05605 HIBCH	3-hydroxyisobutyryl-CoA hydrolase [EC:3.1.2.4]
Set2AB_CDS_13544	K05605 HIBCH	3-hydroxyisobutyryl-CoA hydrolase [EC:3.1.2.4]
Set2AB_CDS_18183	K05605 HIBCH	3-hydroxyisobutyryl-CoA hydrolase [EC:3.1.2.4]
Set2AB_CDS_27662	K05605 HIBCH	3-hydroxyisobutyryl-CoA hydrolase [EC:3.1.2.4]
Set2AB_CDS_30138	K05605 HIBCH	3-hydroxyisobutyryl-CoA hydrolase [EC:3.1.2.4]
Set2AB_CDS_36841	K05605 HIBCH	3-hydroxyisobutyryl-CoA hydrolase [EC:3.1.2.4]
Set2AB_CDS_63414	K05605 HIBCH	3-hydroxyisobutyryl-CoA hydrolase [EC:3.1.2.4]
Set2AB_CDS_11540	K11262 ACACA	acetyl-CoA carboxylase / biotin carboxylase 1 [EC:6.4.1.2 6.3.4.14]
Set2AB_CDS_40371	K01962 accA	acetyl-CoA carboxylase carboxyl transferase subunit alpha [EC:6.4.1.2]
Set2AB_CDS_45271	K01962 accA	acetyl-CoA carboxylase carboxyl transferase subunit alpha [EC:6.4.1.2]
Set2AB_CDS_45274	K01962 accA	acetyl-CoA carboxylase carboxyl transferase subunit alpha [EC:6.4.1.2]
Set2AB_CDS_6483	K02160 accB, bccP	acetyl-CoA carboxylase biotin carboxyl carrier protein
Set2AB_CDS_40700	K02160 accB, bccP	acetyl-CoA carboxylase biotin carboxyl carrier protein
Set2AB_CDS_41827	K02160 accB, bccP	acetyl-CoA carboxylase biotin carboxyl carrier protein
Set2AB_CDS_19927	K01961 accC	acetyl-CoA carboxylase, biotin carboxylase subunit [EC:6.4.1.2 6.3.4.14]
Set2AB_CDS_54287	K01961 accC	acetyl-CoA carboxylase, biotin carboxylase subunit [EC:6.4.1.2 6.3.4.14]
Set2AB_CDS_24819	K01963 accD	acetyl-CoA carboxylase carboxyl transferase subunit beta [EC:6.4.1.2]
Set2AB_CDS_50742	K01963 accD	acetyl-CoA carboxylase carboxyl transferase subunit beta [EC:6.4.1.2]
Set2AB_CDS_6919	K01578 MLYCD	malonyl-CoA decarboxylase [EC:4.1.1.9]
Set2AB_CDS_20195	K01899 LSC1	succinyl-CoA synthetase alpha subunit [EC:6.2.1.4 6.2.1.5]
Set2AB_CDS_1650	K01900 LSC2	succinyl-CoA synthetase beta subunit [EC:6.2.1.4 6.2.1.5]
Set2AB_CDS_13704	K00140 mmsA, iolA, ALDH6A1	malonate-semialdehyde dehydrogenase (acetylating) / methylmalonate-semialdehyde dehydrogenase [EC:1.2.1.18 1.2.1.27]
Set2AB_CDS_49612	K00016 LDH, ldh	L-lactate dehydrogenase [EC:1.1.1.27]
Set2AB_CDS_22338	K00626 E2.3.1.9, atoB	acetyl-CoA C-acetyltransferase [EC:2.3.1.9]
Set2AB_CDS_31695	K00626 E2.3.1.9, atoB	acetyl-CoA C-acetyltransferase [EC:2.3.1.9]
Set2AB_CDS_37219	K00626 E2.3.1.9, atoB	acetyl-CoA C-acetyltransferase [EC:2.3.1.9]
Set2AB_CDS_37221	K00626 E2.3.1.9, atoB	acetyl-CoA C-acetyltransferase [EC:2.3.1.9]
Set2AB_CDS_37224	K00626 E2.3.1.9, atoB	acetyl-CoA C-acetyltransferase [EC:2.3.1.9]
Set2AB_CDS_40533	K00626 E2.3.1.9, atoB	acetyl-CoA C-acetyltransferase [EC:2.3.1.9]
Set2AB_CDS_43960	K00626 E2.3.1.9, atoB	acetyl-CoA C-acetyltransferase [EC:2.3.1.9]
Set2AB_CDS_46865	K00626 E2.3.1.9, atoB	acetyl-CoA C-acetyltransferase [EC:2.3.1.9]
00650 Butanoate metabolism [PATH:ko00650]
Set2AB_CDS_22338	K00626 E2.3.1.9, atoB	acetyl-CoA C-acetyltransferase [EC:2.3.1.9]
Set2AB_CDS_31695	K00626 E2.3.1.9, atoB	acetyl-CoA C-acetyltransferase [EC:2.3.1.9]
Set2AB_CDS_37219	K00626 E2.3.1.9, atoB	acetyl-CoA C-acetyltransferase [EC:2.3.1.9]
Set2AB_CDS_37221	K00626 E2.3.1.9, atoB	acetyl-CoA C-acetyltransferase [EC:2.3.1.9]
Set2AB_CDS_37224	K00626 E2.3.1.9, atoB	acetyl-CoA C-acetyltransferase [EC:2.3.1.9]
Set2AB_CDS_40533	K00626 E2.3.1.9, atoB	acetyl-CoA C-acetyltransferase [EC:2.3.1.9]
Set2AB_CDS_43960	K00626 E2.3.1.9, atoB	acetyl-CoA C-acetyltransferase [EC:2.3.1.9]
Set2AB_CDS_46865	K00626 E2.3.1.9, atoB	acetyl-CoA C-acetyltransferase [EC:2.3.1.9]
Set2AB_CDS_14390	K00074 paaH, hbd, fadB, mmgB	3-hydroxybutyryl-CoA dehydrogenase [EC:1.1.1.157]
Set2AB_CDS_15747	K01580 E4.1.1.15, gadB, gadA, GAD	glutamate decarboxylase [EC:4.1.1.15]
Set2AB_CDS_18007	K01580 E4.1.1.15, gadB, gadA, GAD	glutamate decarboxylase [EC:4.1.1.15]
Set2AB_CDS_41050	K01580 E4.1.1.15, gadB, gadA, GAD	glutamate decarboxylase [EC:4.1.1.15]
Set2AB_CDS_43542	K01580 E4.1.1.15, gadB, gadA, GAD	glutamate decarboxylase [EC:4.1.1.15]
Set2AB_CDS_46567	K01580 E4.1.1.15, gadB, gadA, GAD	glutamate decarboxylase [EC:4.1.1.15]
Set2AB_CDS_12781	K16871 POP2	4-aminobutyrate---pyruvate transaminase [EC:2.6.1.96]
Set2AB_CDS_4288	K17761 SSADH	succinate-semialdehyde dehydrogenase, mitochondrial [EC:1.2.1.24]
Set2AB_CDS_33558	K17761 SSADH	succinate-semialdehyde dehydrogenase, mitochondrial [EC:1.2.1.24]
Set2AB_CDS_3116	K18121 GLYR	glyoxylate/succinic semialdehyde reductase [EC:1.1.1.79 1.1.1.-]
Set2AB_CDS_28896	K18121 GLYR	glyoxylate/succinic semialdehyde reductase [EC:1.1.1.79 1.1.1.-]
Set2AB_CDS_18078	K01641 E2.3.3.10	hydroxymethylglutaryl-CoA synthase [EC:2.3.3.10]
Set2AB_CDS_24270	K01641 E2.3.3.10	hydroxymethylglutaryl-CoA synthase [EC:2.3.3.10]
Set2AB_CDS_36778	K01641 E2.3.3.10	hydroxymethylglutaryl-CoA synthase [EC:2.3.3.10]
Set2AB_CDS_5814	K01640 E4.1.3.4, HMGCL, hmgL	hydroxymethylglutaryl-CoA lyase [EC:4.1.3.4]
Set2AB_CDS_32999	K01640 E4.1.3.4, HMGCL, hmgL	hydroxymethylglutaryl-CoA lyase [EC:4.1.3.4]
Set2AB_CDS_35937	K01640 E4.1.3.4, HMGCL, hmgL	hydroxymethylglutaryl-CoA lyase [EC:4.1.3.4]
Set2AB_CDS_39983	K01640 E4.1.3.4, HMGCL, hmgL	hydroxymethylglutaryl-CoA lyase [EC:4.1.3.4]
Set2AB_CDS_44492	K01640 E4.1.3.4, HMGCL, hmgL	hydroxymethylglutaryl-CoA lyase [EC:4.1.3.4]
Set2AB_CDS_8848	K01652 E2.2.1.6L, ilvB, ilvG, ilvI	acetolactate synthase I/II/III large subunit [EC:2.2.1.6]
Set2AB_CDS_10209	K01652 E2.2.1.6L, ilvB, ilvG, ilvI	acetolactate synthase I/II/III large subunit [EC:2.2.1.6]
Set2AB_CDS_15510	K01653 E2.2.1.6S, ilvH, ilvN	acetolactate synthase I/III small subunit [EC:2.2.1.6]
Set2AB_CDS_52067	K01653 E2.2.1.6S, ilvH, ilvN	acetolactate synthase I/III small subunit [EC:2.2.1.6]
00660 C5-Branched dibasic acid metabolism [PATH:ko00660]
Set2AB_CDS_8848	K01652 E2.2.1.6L, ilvB, ilvG, ilvI	acetolactate synthase I/II/III large subunit [EC:2.2.1.6]
Set2AB_CDS_10209	K01652 E2.2.1.6L, ilvB, ilvG, ilvI	acetolactate synthase I/II/III large subunit [EC:2.2.1.6]
Set2AB_CDS_15510	K01653 E2.2.1.6S, ilvH, ilvN	acetolactate synthase I/III small subunit [EC:2.2.1.6]
Set2AB_CDS_52067	K01653 E2.2.1.6S, ilvH, ilvN	acetolactate synthase I/III small subunit [EC:2.2.1.6]
Set2AB_CDS_10767	K01703 leuC, IPMI-L	3-isopropylmalate/(R)-2-methylmalate dehydratase large subunit [EC:4.2.1.33 4.2.1.35]
Set2AB_CDS_63940	K01703 leuC, IPMI-L	3-isopropylmalate/(R)-2-methylmalate dehydratase large subunit [EC:4.2.1.33 4.2.1.35]
Set2AB_CDS_62233	K01704 leuD, IPMI-S	3-isopropylmalate/(R)-2-methylmalate dehydratase small subunit [EC:4.2.1.33 4.2.1.35]
Set2AB_CDS_33070	K00052 leuB, IMDH	3-isopropylmalate dehydrogenase [EC:1.1.1.85]
00562 Inositol phosphate metabolism [PATH:ko00562]
Set2AB_CDS_38924	K00914 PIK3C3, VPS34	phosphatidylinositol 3-kinase [EC:2.7.1.137]
Set2AB_CDS_58786	K18081 MTMR1_2	myotubularin-related protein 1/2 [EC:3.1.3.64 3.1.3.95]
Set2AB_CDS_11499	K00888 PI4KA	phosphatidylinositol 4-kinase A [EC:2.7.1.67]
Set2AB_CDS_8674	K19801 PI4KB	phosphatidylinositol 4-kinase B [EC:2.7.1.67]
Set2AB_CDS_8677	K19801 PI4KB	phosphatidylinositol 4-kinase B [EC:2.7.1.67]
Set2AB_CDS_8680	K19801 PI4KB	phosphatidylinositol 4-kinase B [EC:2.7.1.67]
Set2AB_CDS_17001	K19801 PI4KB	phosphatidylinositol 4-kinase B [EC:2.7.1.67]
Set2AB_CDS_34444	K19801 PI4KB	phosphatidylinositol 4-kinase B [EC:2.7.1.67]
Set2AB_CDS_34449	K19801 PI4KB	phosphatidylinositol 4-kinase B [EC:2.7.1.67]
Set2AB_CDS_34452	K19801 PI4KB	phosphatidylinositol 4-kinase B [EC:2.7.1.67]
Set2AB_CDS_21099	K21797 SAC1, SACM1L	phosphatidylinositol 4-phosphatase [EC:3.1.3.-]
Set2AB_CDS_42941	K21797 SAC1, SACM1L	phosphatidylinositol 4-phosphatase [EC:3.1.3.-]
Set2AB_CDS_42942	K21797 SAC1, SACM1L	phosphatidylinositol 4-phosphatase [EC:3.1.3.-]
Set2AB_CDS_45314	K21797 SAC1, SACM1L	phosphatidylinositol 4-phosphatase [EC:3.1.3.-]
Set2AB_CDS_45315	K21797 SAC1, SACM1L	phosphatidylinositol 4-phosphatase [EC:3.1.3.-]
Set2AB_CDS_6190	K00889 PIP5K	1-phosphatidylinositol-4-phosphate 5-kinase [EC:2.7.1.68]
Set2AB_CDS_9698	K00889 PIP5K	1-phosphatidylinositol-4-phosphate 5-kinase [EC:2.7.1.68]
Set2AB_CDS_12271	K00889 PIP5K	1-phosphatidylinositol-4-phosphate 5-kinase [EC:2.7.1.68]
Set2AB_CDS_15521	K00889 PIP5K	1-phosphatidylinositol-4-phosphate 5-kinase [EC:2.7.1.68]
Set2AB_CDS_27143	K00889 PIP5K	1-phosphatidylinositol-4-phosphate 5-kinase [EC:2.7.1.68]
Set2AB_CDS_34518	K00889 PIP5K	1-phosphatidylinositol-4-phosphate 5-kinase [EC:2.7.1.68]
Set2AB_CDS_47004	K00889 PIP5K	1-phosphatidylinositol-4-phosphate 5-kinase [EC:2.7.1.68]
Set2AB_CDS_52058	K00889 PIP5K	1-phosphatidylinositol-4-phosphate 5-kinase [EC:2.7.1.68]
Set2AB_CDS_52061	K00889 PIP5K	1-phosphatidylinositol-4-phosphate 5-kinase [EC:2.7.1.68]
Set2AB_CDS_60591	K00889 PIP5K	1-phosphatidylinositol-4-phosphate 5-kinase [EC:2.7.1.68]
Set2AB_CDS_18346	K01110 PTEN	phosphatidylinositol-3,4,5-trisphosphate 3-phosphatase and dual-specificity protein phosphatase PTEN [EC:3.1.3.16 3.1.3.48 3.1.3.67]
Set2AB_CDS_58543	K01110 PTEN	phosphatidylinositol-3,4,5-trisphosphate 3-phosphatase and dual-specificity protein phosphatase PTEN [EC:3.1.3.16 3.1.3.48 3.1.3.67]
Set2AB_CDS_30738	K00921 PIKFYVE, FAB1	1-phosphatidylinositol-3-phosphate 5-kinase [EC:2.7.1.150]
Set2AB_CDS_40650	K00921 PIKFYVE, FAB1	1-phosphatidylinositol-3-phosphate 5-kinase [EC:2.7.1.150]
Set2AB_CDS_45140	K00921 PIKFYVE, FAB1	1-phosphatidylinositol-3-phosphate 5-kinase [EC:2.7.1.150]
Set2AB_CDS_58826	K00921 PIKFYVE, FAB1	1-phosphatidylinositol-3-phosphate 5-kinase [EC:2.7.1.150]
Set2AB_CDS_58828	K00921 PIKFYVE, FAB1	1-phosphatidylinositol-3-phosphate 5-kinase [EC:2.7.1.150]
Set2AB_CDS_63380	K00921 PIKFYVE, FAB1	1-phosphatidylinositol-3-phosphate 5-kinase [EC:2.7.1.150]
Set2AB_CDS_63382	K00921 PIKFYVE, FAB1	1-phosphatidylinositol-3-phosphate 5-kinase [EC:2.7.1.150]
Set2AB_CDS_63385	K00921 PIKFYVE, FAB1	1-phosphatidylinositol-3-phosphate 5-kinase [EC:2.7.1.150]
Set2AB_CDS_63388	K00921 PIKFYVE, FAB1	1-phosphatidylinositol-3-phosphate 5-kinase [EC:2.7.1.150]
Set2AB_CDS_8526	K05857 PLCD	phosphatidylinositol phospholipase C, delta [EC:3.1.4.11]
Set2AB_CDS_8543	K05857 PLCD	phosphatidylinositol phospholipase C, delta [EC:3.1.4.11]
Set2AB_CDS_8547	K05857 PLCD	phosphatidylinositol phospholipase C, delta [EC:3.1.4.11]
Set2AB_CDS_47454	K05857 PLCD	phosphatidylinositol phospholipase C, delta [EC:3.1.4.11]
Set2AB_CDS_47457	K05857 PLCD	phosphatidylinositol phospholipase C, delta [EC:3.1.4.11]
Set2AB_CDS_47665	K05857 PLCD	phosphatidylinositol phospholipase C, delta [EC:3.1.4.11]
Set2AB_CDS_3656	K01114 plc	phospholipase C [EC:3.1.4.3]
Set2AB_CDS_22921	K01114 plc	phospholipase C [EC:3.1.4.3]
Set2AB_CDS_43908	K01114 plc	phospholipase C [EC:3.1.4.3]
Set2AB_CDS_57129	K01114 plc	phospholipase C [EC:3.1.4.3]
Set2AB_CDS_63417	K01114 plc	phospholipase C [EC:3.1.4.3]
Set2AB_CDS_16288	K01092 E3.1.3.25, IMPA, suhB	myo-inositol-1(or 4)-monophosphatase [EC:3.1.3.25]
Set2AB_CDS_29088	K01092 E3.1.3.25, IMPA, suhB	myo-inositol-1(or 4)-monophosphatase [EC:3.1.3.25]
Set2AB_CDS_41481	K10047 VTC4	inositol-phosphate phosphatase / L-galactose 1-phosphate phosphatase [EC:3.1.3.25 3.1.3.93]
Set2AB_CDS_3357	K18649 IMPL2	inositol-phosphate phosphatase / L-galactose 1-phosphate phosphatase / histidinol-phosphatase [EC:3.1.3.25 3.1.3.93 3.1.3.15]
Set2AB_CDS_3359	K18649 IMPL2	inositol-phosphate phosphatase / L-galactose 1-phosphate phosphatase / histidinol-phosphatase [EC:3.1.3.25 3.1.3.93 3.1.3.15]
Set2AB_CDS_32387	K18649 IMPL2	inositol-phosphate phosphatase / L-galactose 1-phosphate phosphatase / histidinol-phosphatase [EC:3.1.3.25 3.1.3.93 3.1.3.15]
Set2AB_CDS_32388	K18649 IMPL2	inositol-phosphate phosphatase / L-galactose 1-phosphate phosphatase / histidinol-phosphatase [EC:3.1.3.25 3.1.3.93 3.1.3.15]
Set2AB_CDS_32465	K18649 IMPL2	inositol-phosphate phosphatase / L-galactose 1-phosphate phosphatase / histidinol-phosphatase [EC:3.1.3.25 3.1.3.93 3.1.3.15]
Set2AB_CDS_46805	K18649 IMPL2	inositol-phosphate phosphatase / L-galactose 1-phosphate phosphatase / histidinol-phosphatase [EC:3.1.3.25 3.1.3.93 3.1.3.15]
Set2AB_CDS_15081	K00999 CDIPT	CDP-diacylglycerol--inositol 3-phosphatidyltransferase [EC:2.7.8.11]
Set2AB_CDS_54353	K00999 CDIPT	CDP-diacylglycerol--inositol 3-phosphatidyltransferase [EC:2.7.8.11]
Set2AB_CDS_33981	K01858 INO1, ISYNA1	myo-inositol-1-phosphate synthase [EC:5.5.1.4]
Set2AB_CDS_52261	K01858 INO1, ISYNA1	myo-inositol-1-phosphate synthase [EC:5.5.1.4]
Set2AB_CDS_11925	K15422 SAL	3'(2'), 5'-bisphosphate nucleotidase / inositol polyphosphate 1-phosphatase [EC:3.1.3.7 3.1.3.57]
Set2AB_CDS_32841	K19517 MIK	1D-myo-inositol 3-kinase [EC:2.7.1.64]
Set2AB_CDS_8205	K03103 MINPP1	multiple inositol-polyphosphate phosphatase / 2,3-bisphosphoglycerate 3-phosphatase [EC:3.1.3.62 3.1.3.80]
Set2AB_CDS_8206	K03103 MINPP1	multiple inositol-polyphosphate phosphatase / 2,3-bisphosphoglycerate 3-phosphatase [EC:3.1.3.62 3.1.3.80]
Set2AB_CDS_11088	K00913 ITPK1	inositol-1,3,4-trisphosphate 5/6-kinase / inositol-tetrakisphosphate 1-kinase [EC:2.7.1.159 2.7.1.134]
Set2AB_CDS_11089	K00913 ITPK1	inositol-1,3,4-trisphosphate 5/6-kinase / inositol-tetrakisphosphate 1-kinase [EC:2.7.1.159 2.7.1.134]
Set2AB_CDS_17792	K00913 ITPK1	inositol-1,3,4-trisphosphate 5/6-kinase / inositol-tetrakisphosphate 1-kinase [EC:2.7.1.159 2.7.1.134]
Set2AB_CDS_21580	K00913 ITPK1	inositol-1,3,4-trisphosphate 5/6-kinase / inositol-tetrakisphosphate 1-kinase [EC:2.7.1.159 2.7.1.134]
Set2AB_CDS_34772	K00913 ITPK1	inositol-1,3,4-trisphosphate 5/6-kinase / inositol-tetrakisphosphate 1-kinase [EC:2.7.1.159 2.7.1.134]
Set2AB_CDS_36971	K00913 ITPK1	inositol-1,3,4-trisphosphate 5/6-kinase / inositol-tetrakisphosphate 1-kinase [EC:2.7.1.159 2.7.1.134]
Set2AB_CDS_48469	K00913 ITPK1	inositol-1,3,4-trisphosphate 5/6-kinase / inositol-tetrakisphosphate 1-kinase [EC:2.7.1.159 2.7.1.134]
Set2AB_CDS_48472	K00913 ITPK1	inositol-1,3,4-trisphosphate 5/6-kinase / inositol-tetrakisphosphate 1-kinase [EC:2.7.1.159 2.7.1.134]
Set2AB_CDS_49524	K00913 ITPK1	inositol-1,3,4-trisphosphate 5/6-kinase / inositol-tetrakisphosphate 1-kinase [EC:2.7.1.159 2.7.1.134]
Set2AB_CDS_5364	K00915 IPMK, IPK2	inositol-polyphosphate multikinase [EC:2.7.1.140 2.7.1.151]
Set2AB_CDS_24902	K10572 IPPK	inositol-pentakisphosphate 2-kinase [EC:2.7.1.158]
Set2AB_CDS_24903	K10572 IPPK	inositol-pentakisphosphate 2-kinase [EC:2.7.1.158]
Set2AB_CDS_21000	K00469 MIOX	inositol oxygenase [EC:1.13.99.1]
Set2AB_CDS_55508	K00469 MIOX	inositol oxygenase [EC:1.13.99.1]
Set2AB_CDS_62915	K00469 MIOX	inositol oxygenase [EC:1.13.99.1]
Set2AB_CDS_13704	K00140 mmsA, iolA, ALDH6A1	malonate-semialdehyde dehydrogenase (acetylating) / methylmalonate-semialdehyde dehydrogenase [EC:1.2.1.18 1.2.1.27]
Set2AB_CDS_10062	K01803 TPI, tpiA	triosephosphate isomerase (TIM) [EC:5.3.1.1]
Set2AB_CDS_27459	K01803 TPI, tpiA	triosephosphate isomerase (TIM) [EC:5.3.1.1]
Energy metabolism
00190 Oxidative phosphorylation [PATH:ko00190]
Set2AB_CDS_60386	K05572 ndhA	NAD(P)H-quinone oxidoreductase subunit 1 [EC:1.6.5.3]
Set2AB_CDS_63176	K05572 ndhA	NAD(P)H-quinone oxidoreductase subunit 1 [EC:1.6.5.3]
Set2AB_CDS_59659	K05573 ndhB	NAD(P)H-quinone oxidoreductase subunit 2 [EC:1.6.5.3]
Set2AB_CDS_54847	K05574 ndhC	NAD(P)H-quinone oxidoreductase subunit 3 [EC:1.6.5.3]
Set2AB_CDS_2811	K05575 ndhD	NAD(P)H-quinone oxidoreductase subunit 4 [EC:1.6.5.3]
Set2AB_CDS_53152	K05576 ndhE	NAD(P)H-quinone oxidoreductase subunit 4L [EC:1.6.5.3]
Set2AB_CDS_49215	K05577 ndhF	NAD(P)H-quinone oxidoreductase subunit 5 [EC:1.6.5.3]
Set2AB_CDS_42226	K05578 ndhG	NAD(P)H-quinone oxidoreductase subunit 6 [EC:1.6.5.3]
Set2AB_CDS_49481	K05579 ndhH	NAD(P)H-quinone oxidoreductase subunit H [EC:1.6.5.3]
Set2AB_CDS_52505	K05580 ndhI	NAD(P)H-quinone oxidoreductase subunit I [EC:1.6.5.3]
Set2AB_CDS_16029	K05581 ndhJ	NAD(P)H-quinone oxidoreductase subunit J [EC:1.6.5.3]
Set2AB_CDS_54846	K05582 ndhK	NAD(P)H-quinone oxidoreductase subunit K [EC:1.6.5.3]
Set2AB_CDS_24994	K03878 ND1	NADH-ubiquinone oxidoreductase chain 1 [EC:1.6.5.3]
Set2AB_CDS_6864	K03879 ND2	NADH-ubiquinone oxidoreductase chain 2 [EC:1.6.5.3]
Set2AB_CDS_62452	K03880 ND3	NADH-ubiquinone oxidoreductase chain 3 [EC:1.6.5.3]
Set2AB_CDS_50300	K03881 ND4	NADH-ubiquinone oxidoreductase chain 4 [EC:1.6.5.3]
Set2AB_CDS_25005	K03883 ND5	NADH-ubiquinone oxidoreductase chain 5 [EC:1.6.5.3]
Set2AB_CDS_51190	K03884 ND6	NADH-ubiquinone oxidoreductase chain 6 [EC:1.6.5.3]
Set2AB_CDS_15732	K03934 NDUFS1	NADH dehydrogenase (ubiquinone) Fe-S protein 1 [EC:1.6.5.3 1.6.99.3]
Set2AB_CDS_45515	K03936 NDUFS3	NADH dehydrogenase (ubiquinone) Fe-S protein 3 [EC:1.6.5.3 1.6.99.3]
Set2AB_CDS_21308	K03937 NDUFS4	NADH dehydrogenase (ubiquinone) Fe-S protein 4
Set2AB_CDS_13028	K03939 NDUFS6	NADH dehydrogenase (ubiquinone) Fe-S protein 6
Set2AB_CDS_27569	K03940 NDUFS7	NADH dehydrogenase (ubiquinone) Fe-S protein 7 [EC:1.6.5.3 1.6.99.3]
Set2AB_CDS_13644	K03941 NDUFS8	NADH dehydrogenase (ubiquinone) Fe-S protein 8 [EC:1.6.5.3 1.6.99.3]
Set2AB_CDS_23185	K03942 NDUFV1	NADH dehydrogenase (ubiquinone) flavoprotein 1 [EC:1.6.5.3 1.6.99.3]
Set2AB_CDS_48681	K03943 NDUFV2	NADH dehydrogenase (ubiquinone) flavoprotein 2 [EC:1.6.5.3 1.6.99.3]
Set2AB_CDS_3613	K03946 NDUFA2	NADH dehydrogenase (ubiquinone) 1 alpha subcomplex subunit 2
Set2AB_CDS_64420	K03946 NDUFA2	NADH dehydrogenase (ubiquinone) 1 alpha subcomplex subunit 2
Set2AB_CDS_38064	K03949 NDUFA5	NADH dehydrogenase (ubiquinone) 1 alpha subcomplex subunit 5
Set2AB_CDS_10579	K03950 NDUFA6	NADH dehydrogenase (ubiquinone) 1 alpha subcomplex subunit 6
Set2AB_CDS_576	K03952 NDUFA8	NADH dehydrogenase (ubiquinone) 1 alpha subcomplex subunit 8
Set2AB_CDS_30816	K03952 NDUFA8	NADH dehydrogenase (ubiquinone) 1 alpha subcomplex subunit 8
Set2AB_CDS_383	K03953 NDUFA9	NADH dehydrogenase (ubiquinone) 1 alpha subcomplex subunit 9
Set2AB_CDS_40758	K03955 NDUFAB1	NADH dehydrogenase (ubiquinone) 1 alpha/beta subcomplex 1
Set2AB_CDS_44335	K03955 NDUFAB1	NADH dehydrogenase (ubiquinone) 1 alpha/beta subcomplex 1
Set2AB_CDS_45205	K03955 NDUFAB1	NADH dehydrogenase (ubiquinone) 1 alpha/beta subcomplex 1
Set2AB_CDS_37540	K11352 NDUFA12	NADH dehydrogenase (ubiquinone) 1 alpha subcomplex subunit 12
Set2AB_CDS_40457	K11352 NDUFA12	NADH dehydrogenase (ubiquinone) 1 alpha subcomplex subunit 12
Set2AB_CDS_52691	K11353 NDUFA13	NADH dehydrogenase (ubiquinone) 1 alpha subcomplex subunit 13
Set2AB_CDS_31905	K03963 NDUFB7	NADH dehydrogenase (ubiquinone) 1 beta subcomplex subunit 7
Set2AB_CDS_46867	K03963 NDUFB7	NADH dehydrogenase (ubiquinone) 1 beta subcomplex subunit 7
Set2AB_CDS_46869	K03963 NDUFB7	NADH dehydrogenase (ubiquinone) 1 beta subcomplex subunit 7
Set2AB_CDS_46871	K03963 NDUFB7	NADH dehydrogenase (ubiquinone) 1 beta subcomplex subunit 7
Set2AB_CDS_59193	K03963 NDUFB7	NADH dehydrogenase (ubiquinone) 1 beta subcomplex subunit 7
Set2AB_CDS_59196	K03963 NDUFB7	NADH dehydrogenase (ubiquinone) 1 beta subcomplex subunit 7
Set2AB_CDS_64276	K03963 NDUFB7	NADH dehydrogenase (ubiquinone) 1 beta subcomplex subunit 7
Set2AB_CDS_54996	K03965 NDUFB9	NADH dehydrogenase (ubiquinone) 1 beta subcomplex subunit 9
Set2AB_CDS_54997	K03965 NDUFB9	NADH dehydrogenase (ubiquinone) 1 beta subcomplex subunit 9
Set2AB_CDS_18733	K03966 NDUFB10	NADH dehydrogenase (ubiquinone) 1 beta subcomplex subunit 10
Set2AB_CDS_39567	K03966 NDUFB10	NADH dehydrogenase (ubiquinone) 1 beta subcomplex subunit 10
Set2AB_CDS_36509	K00234 SDHA, SDH1	succinate dehydrogenase (ubiquinone) flavoprotein subunit [EC:1.3.5.1]
Set2AB_CDS_41755	K00235 SDHB, SDH2	succinate dehydrogenase (ubiquinone) iron-sulfur subunit [EC:1.3.5.1]
Set2AB_CDS_41756	K00235 SDHB, SDH2	succinate dehydrogenase (ubiquinone) iron-sulfur subunit [EC:1.3.5.1]
Set2AB_CDS_60913	K00235 SDHB, SDH2	succinate dehydrogenase (ubiquinone) iron-sulfur subunit [EC:1.3.5.1]
Set2AB_CDS_16198	K00236 SDHC, SDH3	succinate dehydrogenase (ubiquinone) cytochrome b560 subunit
Set2AB_CDS_28472	K00411 UQCRFS1, RIP1, petA	ubiquinol-cytochrome c reductase iron-sulfur subunit [EC:1.10.2.2]
Set2AB_CDS_28473	K00411 UQCRFS1, RIP1, petA	ubiquinol-cytochrome c reductase iron-sulfur subunit [EC:1.10.2.2]
Set2AB_CDS_60988	K00412 CYTB, petB	ubiquinol-cytochrome c reductase cytochrome b subunit
Set2AB_CDS_8465	K00413 CYC1, CYT1, petC	ubiquinol-cytochrome c reductase cytochrome c1 subunit
Set2AB_CDS_22217	K00413 CYC1, CYT1, petC	ubiquinol-cytochrome c reductase cytochrome c1 subunit
Set2AB_CDS_16530	K00416 QCR6, UQCRH	ubiquinol-cytochrome c reductase subunit 6
Set2AB_CDS_28270	K00417 QCR7, UQCRB	ubiquinol-cytochrome c reductase subunit 7
Set2AB_CDS_27188	K00419 QCR9, UCRC	ubiquinol-cytochrome c reductase subunit 9
Set2AB_CDS_56776	K02257 COX10	protoheme IX farnesyltransferase [EC:2.5.1.-]
Set2AB_CDS_51140	K02262 COX3	cytochrome c oxidase subunit 3
Set2AB_CDS_36997	K02256 COX1	cytochrome c oxidase subunit 1 [EC:1.9.3.1]
Set2AB_CDS_17753	K02261 COX2	cytochrome c oxidase subunit 2
Set2AB_CDS_58282	K02261 COX2	cytochrome c oxidase subunit 2
Set2AB_CDS_32573	K02265 COX5B	cytochrome c oxidase subunit 5b
Set2AB_CDS_55687	K02265 COX5B	cytochrome c oxidase subunit 5b
Set2AB_CDS_55688	K02265 COX5B	cytochrome c oxidase subunit 5b
Set2AB_CDS_49793	K02266 COX6A	cytochrome c oxidase subunit 6a
Set2AB_CDS_46824	K02267 COX6B	cytochrome c oxidase subunit 6b
Set2AB_CDS_15752	K02258 COX11	cytochrome c oxidase assembly protein subunit 11
Set2AB_CDS_15753	K02258 COX11	cytochrome c oxidase assembly protein subunit 11
Set2AB_CDS_46914	K02258 COX11	cytochrome c oxidase assembly protein subunit 11
Set2AB_CDS_46916	K02258 COX11	cytochrome c oxidase assembly protein subunit 11
Set2AB_CDS_54601	K02258 COX11	cytochrome c oxidase assembly protein subunit 11
Set2AB_CDS_29685	K02259 COX15	cytochrome c oxidase assembly protein subunit 15
Set2AB_CDS_52219	K02111 ATPF1A, atpA	F-type H+-transporting ATPase subunit alpha [EC:3.6.3.14]
Set2AB_CDS_41116	K02115 ATPF1G, atpG	F-type H+-transporting ATPase subunit gamma
Set2AB_CDS_58390	K02115 ATPF1G, atpG	F-type H+-transporting ATPase subunit gamma
Set2AB_CDS_22392	K02113 ATPF1D, atpH	F-type H+-transporting ATPase subunit delta
Set2AB_CDS_50318	K02108 ATPF0A, atpB	F-type H+-transporting ATPase subunit a
Set2AB_CDS_4055	K02109 ATPF0B, atpF	F-type H+-transporting ATPase subunit b
Set2AB_CDS_9828	K02109 ATPF0B, atpF	F-type H+-transporting ATPase subunit b
Set2AB_CDS_29324	K02109 ATPF0B, atpF	F-type H+-transporting ATPase subunit b
Set2AB_CDS_1077	K02132 ATPeF1A, ATP5A1, ATP1	F-type H+-transporting ATPase subunit alpha
Set2AB_CDS_57222	K02133 ATPeF1B, ATP5B, ATP2	F-type H+-transporting ATPase subunit beta [EC:3.6.3.14]
Set2AB_CDS_35632	K02136 ATPeF1G, ATP5C1, ATP3	F-type H+-transporting ATPase subunit gamma
Set2AB_CDS_57661	K02134 ATPeF1D, ATP5D, ATP16	F-type H+-transporting ATPase subunit delta
Set2AB_CDS_63609	K02134 ATPeF1D, ATP5D, ATP16	F-type H+-transporting ATPase subunit delta
Set2AB_CDS_10922	K02137 ATPeF0O, ATP5O, ATP5	F-type H+-transporting ATPase subunit O
Set2AB_CDS_51191	K02126 ATPeF0A, MTATP6, ATP6	F-type H+-transporting ATPase subunit a
Set2AB_CDS_63316	K02138 ATPeF0D, ATP5H, ATP7	F-type H+-transporting ATPase subunit d
Set2AB_CDS_36414	K02140 ATPeFG, ATP5L, ATP20	F-type H+-transporting ATPase subunit g
Set2AB_CDS_40568	K02145 ATPeV1A, ATP6A	V-type H+-transporting ATPase subunit A [EC:3.6.3.14]
Set2AB_CDS_59250	K02147 ATPeV1B, ATP6B	V-type H+-transporting ATPase subunit B
Set2AB_CDS_28421	K02148 ATPeV1C, ATP6C	V-type H+-transporting ATPase subunit C
Set2AB_CDS_21936	K02149 ATPeV1D, ATP6M	V-type H+-transporting ATPase subunit D
Set2AB_CDS_21937	K02149 ATPeV1D, ATP6M	V-type H+-transporting ATPase subunit D
Set2AB_CDS_50055	K02149 ATPeV1D, ATP6M	V-type H+-transporting ATPase subunit D
Set2AB_CDS_50057	K02149 ATPeV1D, ATP6M	V-type H+-transporting ATPase subunit D
Set2AB_CDS_56544	K02149 ATPeV1D, ATP6M	V-type H+-transporting ATPase subunit D
Set2AB_CDS_15534	K02150 ATPeV1E, ATP6E	V-type H+-transporting ATPase subunit E
Set2AB_CDS_54848	K02150 ATPeV1E, ATP6E	V-type H+-transporting ATPase subunit E
Set2AB_CDS_57110	K02150 ATPeV1E, ATP6E	V-type H+-transporting ATPase subunit E
Set2AB_CDS_15975	K02151 ATPeV1F, ATP6S14	V-type H+-transporting ATPase subunit F
Set2AB_CDS_15976	K02151 ATPeV1F, ATP6S14	V-type H+-transporting ATPase subunit F
Set2AB_CDS_61449	K02151 ATPeV1F, ATP6S14	V-type H+-transporting ATPase subunit F
Set2AB_CDS_59783	K02152 ATPeV1G, ATP6G	V-type H+-transporting ATPase subunit G
Set2AB_CDS_59784	K02152 ATPeV1G, ATP6G	V-type H+-transporting ATPase subunit G
Set2AB_CDS_62771	K02152 ATPeV1G, ATP6G	V-type H+-transporting ATPase subunit G
Set2AB_CDS_23698	K02144 ATPeV1H	V-type H+-transporting ATPase subunit H
Set2AB_CDS_23699	K02144 ATPeV1H	V-type H+-transporting ATPase subunit H
Set2AB_CDS_36721	K02144 ATPeV1H	V-type H+-transporting ATPase subunit H
Set2AB_CDS_49011	K02144 ATPeV1H	V-type H+-transporting ATPase subunit H
Set2AB_CDS_11421	K02154 ATPeV0A, ATP6N	V-type H+-transporting ATPase subunit a
Set2AB_CDS_13240	K02154 ATPeV0A, ATP6N	V-type H+-transporting ATPase subunit a
Set2AB_CDS_16802	K02155 ATPeV0C, ATP6L	V-type H+-transporting ATPase 16kDa proteolipid subunit
Set2AB_CDS_20398	K02155 ATPeV0C, ATP6L	V-type H+-transporting ATPase 16kDa proteolipid subunit
Set2AB_CDS_32418	K02155 ATPeV0C, ATP6L	V-type H+-transporting ATPase 16kDa proteolipid subunit
Set2AB_CDS_909	K03661 ATPeV0B, ATP6F	V-type H+-transporting ATPase 21kDa proteolipid subunit
Set2AB_CDS_29251	K03661 ATPeV0B, ATP6F	V-type H+-transporting ATPase 21kDa proteolipid subunit
Set2AB_CDS_39859	K03661 ATPeV0B, ATP6F	V-type H+-transporting ATPase 21kDa proteolipid subunit
Set2AB_CDS_39960	K02146 ATPeV0D, ATP6D	V-type H+-transporting ATPase subunit d
Set2AB_CDS_5020	K01535 PMA1, PMA2	H+-transporting ATPase [EC:3.6.3.6]
Set2AB_CDS_8351	K01535 PMA1, PMA2	H+-transporting ATPase [EC:3.6.3.6]
Set2AB_CDS_23572	K01535 PMA1, PMA2	H+-transporting ATPase [EC:3.6.3.6]
Set2AB_CDS_25809	K01535 PMA1, PMA2	H+-transporting ATPase [EC:3.6.3.6]
Set2AB_CDS_41581	K01535 PMA1, PMA2	H+-transporting ATPase [EC:3.6.3.6]
Set2AB_CDS_271	K01507 ppa	inorganic pyrophosphatase [EC:3.6.1.1]
Set2AB_CDS_1890	K01507 ppa	inorganic pyrophosphatase [EC:3.6.1.1]
Set2AB_CDS_7869	K01507 ppa	inorganic pyrophosphatase [EC:3.6.1.1]
Set2AB_CDS_19763	K01507 ppa	inorganic pyrophosphatase [EC:3.6.1.1]
Set2AB_CDS_22506	K01507 ppa	inorganic pyrophosphatase [EC:3.6.1.1]
Set2AB_CDS_27439	K01507 ppa	inorganic pyrophosphatase [EC:3.6.1.1]
Set2AB_CDS_28584	K01507 ppa	inorganic pyrophosphatase [EC:3.6.1.1]
Set2AB_CDS_53629	K01507 ppa	inorganic pyrophosphatase [EC:3.6.1.1]
Set2AB_CDS_60250	K01507 ppa	inorganic pyrophosphatase [EC:3.6.1.1]
Set2AB_CDS_62245	K01507 ppa	inorganic pyrophosphatase [EC:3.6.1.1]
00195 Photosynthesis [PATH:ko00195]
Set2AB_CDS_16028	K02703 psbA	photosystem II P680 reaction center D1 protein [EC:1.10.3.9]
Set2AB_CDS_48972	K02703 psbA	photosystem II P680 reaction center D1 protein [EC:1.10.3.9]
Set2AB_CDS_49131	K02704 psbB	photosystem II CP47 chlorophyll apoprotein
Set2AB_CDS_45513	K02705 psbC	photosystem II CP43 chlorophyll apoprotein
Set2AB_CDS_33381	K02706 psbD	photosystem II P680 reaction center D2 protein [EC:1.10.3.9]
Set2AB_CDS_26290	K02707 psbE	photosystem II cytochrome b559 subunit alpha
Set2AB_CDS_22995	K02716 psbO	photosystem II oxygen-evolving enhancer protein 1
Set2AB_CDS_45971	K02716 psbO	photosystem II oxygen-evolving enhancer protein 1
Set2AB_CDS_33525	K02717 psbP	photosystem II oxygen-evolving enhancer protein 2
Set2AB_CDS_43289	K02717 psbP	photosystem II oxygen-evolving enhancer protein 2
Set2AB_CDS_47389	K02717 psbP	photosystem II oxygen-evolving enhancer protein 2
Set2AB_CDS_47391	K02717 psbP	photosystem II oxygen-evolving enhancer protein 2
Set2AB_CDS_30081	K08901 psbQ	photosystem II oxygen-evolving enhancer protein 3
Set2AB_CDS_4340	K03541 psbR	photosystem II 10kDa protein
Set2AB_CDS_47096	K03542 psbS	photosystem II 22kDa protein
Set2AB_CDS_54638	K03542 psbS	photosystem II 22kDa protein
Set2AB_CDS_26037	K02721 psbW	photosystem II PsbW protein
Set2AB_CDS_8278	K02723 psbY	photosystem II PsbY protein
Set2AB_CDS_8279	K02723 psbY	photosystem II PsbY protein
Set2AB_CDS_4899	K08902 psb27	photosystem II Psb27 protein
Set2AB_CDS_381	K08903 psb28	photosystem II 13kDa protein
Set2AB_CDS_45516	K02689 psaA	photosystem I P700 chlorophyll a apoprotein A1
Set2AB_CDS_64688	K02689 psaA	photosystem I P700 chlorophyll a apoprotein A1
Set2AB_CDS_33580	K02690 psaB	photosystem I P700 chlorophyll a apoprotein A2
Set2AB_CDS_50890	K02690 psaB	photosystem I P700 chlorophyll a apoprotein A2
Set2AB_CDS_57361	K02692 psaD	photosystem I subunit II
Set2AB_CDS_58043	K02692 psaD	photosystem I subunit II
Set2AB_CDS_25732	K02693 psaE	photosystem I subunit IV
Set2AB_CDS_30531	K02693 psaE	photosystem I subunit IV
Set2AB_CDS_47515	K02693 psaE	photosystem I subunit IV
Set2AB_CDS_60233	K02693 psaE	photosystem I subunit IV
Set2AB_CDS_40286	K02694 psaF	photosystem I subunit III
Set2AB_CDS_40287	K02694 psaF	photosystem I subunit III
Set2AB_CDS_43805	K02694 psaF	photosystem I subunit III
Set2AB_CDS_48348	K02694 psaF	photosystem I subunit III
Set2AB_CDS_19997	K08905 psaG	photosystem I subunit V
Set2AB_CDS_55801	K02695 psaH	photosystem I subunit VI
Set2AB_CDS_62318	K02695 psaH	photosystem I subunit VI
Set2AB_CDS_21809	K02698 psaK	photosystem I subunit X
Set2AB_CDS_44579	K02699 psaL	photosystem I subunit XI
Set2AB_CDS_34421	K02701 psaN	photosystem I subunit PsaN
Set2AB_CDS_5066	K14332 psaO	photosystem I subunit PsaO
Set2AB_CDS_687	K02634 petA	apocytochrome f
Set2AB_CDS_7299	K02634 petA	apocytochrome f
Set2AB_CDS_7572	K02635 petB	cytochrome b6
Set2AB_CDS_62455	K02635 petB	cytochrome b6
Set2AB_CDS_10499	K02636 petC	cytochrome b6-f complex iron-sulfur subunit [EC:1.10.9.1]
Set2AB_CDS_15217	K02636 petC	cytochrome b6-f complex iron-sulfur subunit [EC:1.10.9.1]
Set2AB_CDS_54244	K02636 petC	cytochrome b6-f complex iron-sulfur subunit [EC:1.10.9.1]
Set2AB_CDS_43974	K02637 petD	cytochrome b6-f complex subunit 4
Set2AB_CDS_48640	K02638 petE	plastocyanin
Set2AB_CDS_15530	K02639 petF	ferredoxin
Set2AB_CDS_18668	K02639 petF	ferredoxin
Set2AB_CDS_23021	K02639 petF	ferredoxin
Set2AB_CDS_45506	K02639 petF	ferredoxin
Set2AB_CDS_45507	K02639 petF	ferredoxin
Set2AB_CDS_52820	K02639 petF	ferredoxin
Set2AB_CDS_63754	K02639 petF	ferredoxin
Set2AB_CDS_20823	K02641 petH	ferredoxin--NADP+ reductase [EC:1.18.1.2]
Set2AB_CDS_42575	K02641 petH	ferredoxin--NADP+ reductase [EC:1.18.1.2]
Set2AB_CDS_49452	K02641 petH	ferredoxin--NADP+ reductase [EC:1.18.1.2]
Set2AB_CDS_41116	K02115 ATPF1G, atpG	F-type H+-transporting ATPase subunit gamma
Set2AB_CDS_58390	K02115 ATPF1G, atpG	F-type H+-transporting ATPase subunit gamma
Set2AB_CDS_52219	K02111 ATPF1A, atpA	F-type H+-transporting ATPase subunit alpha [EC:3.6.3.14]
Set2AB_CDS_22392	K02113 ATPF1D, atpH	F-type H+-transporting ATPase subunit delta
Set2AB_CDS_4055	K02109 ATPF0B, atpF	F-type H+-transporting ATPase subunit b
Set2AB_CDS_9828	K02109 ATPF0B, atpF	F-type H+-transporting ATPase subunit b
Set2AB_CDS_29324	K02109 ATPF0B, atpF	F-type H+-transporting ATPase subunit b
Set2AB_CDS_50318	K02108 ATPF0A, atpB	F-type H+-transporting ATPase subunit a
00196 Photosynthesis - antenna proteins [PATH:ko00196]
Set2AB_CDS_20592	K08907 LHCA1	light-harvesting complex I chlorophyll a/b binding protein 1
Set2AB_CDS_16	K08908 LHCA2	light-harvesting complex I chlorophyll a/b binding protein 2
Set2AB_CDS_12249	K08908 LHCA2	light-harvesting complex I chlorophyll a/b binding protein 2
Set2AB_CDS_46854	K08909 LHCA3	light-harvesting complex I chlorophyll a/b binding protein 3
Set2AB_CDS_13879	K08910 LHCA4	light-harvesting complex I chlorophyll a/b binding protein 4
Set2AB_CDS_52638	K08912 LHCB1	light-harvesting complex II chlorophyll a/b binding protein 1
Set2AB_CDS_46840	K08913 LHCB2	light-harvesting complex II chlorophyll a/b binding protein 2
Set2AB_CDS_4477	K08914 LHCB3	light-harvesting complex II chlorophyll a/b binding protein 3
Set2AB_CDS_15595	K08914 LHCB3	light-harvesting complex II chlorophyll a/b binding protein 3
Set2AB_CDS_763	K08915 LHCB4	light-harvesting complex II chlorophyll a/b binding protein 4
Set2AB_CDS_8172	K08915 LHCB4	light-harvesting complex II chlorophyll a/b binding protein 4
Set2AB_CDS_20959	K08916 LHCB5	light-harvesting complex II chlorophyll a/b binding protein 5
Set2AB_CDS_20960	K08916 LHCB5	light-harvesting complex II chlorophyll a/b binding protein 5
Set2AB_CDS_8603	K08917 LHCB6	light-harvesting complex II chlorophyll a/b binding protein 6
Set2AB_CDS_8604	K08917 LHCB6	light-harvesting complex II chlorophyll a/b binding protein 6
Set2AB_CDS_25572	K14172 LHCB7	light-harvesting complex II chlorophyll a/b binding protein 7
00710 Carbon fixation in photosynthetic organisms [PATH:ko00710]
Set2AB_CDS_22002	K01601 rbcL	ribulose-bisphosphate carboxylase large chain [EC:4.1.1.39]
Set2AB_CDS_30180	K01601 rbcL	ribulose-bisphosphate carboxylase large chain [EC:4.1.1.39]
Set2AB_CDS_7748	K01602 rbcS	ribulose-bisphosphate carboxylase small chain [EC:4.1.1.39]
Set2AB_CDS_22811	K01602 rbcS	ribulose-bisphosphate carboxylase small chain [EC:4.1.1.39]
Set2AB_CDS_41175	K01602 rbcS	ribulose-bisphosphate carboxylase small chain [EC:4.1.1.39]
Set2AB_CDS_2755	K00927 PGK, pgk	phosphoglycerate kinase [EC:2.7.2.3]
Set2AB_CDS_8453	K00927 PGK, pgk	phosphoglycerate kinase [EC:2.7.2.3]
Set2AB_CDS_33280	K00927 PGK, pgk	phosphoglycerate kinase [EC:2.7.2.3]
Set2AB_CDS_6148	K00134 GAPDH, gapA	glyceraldehyde 3-phosphate dehydrogenase [EC:1.2.1.12]
Set2AB_CDS_32094	K00134 GAPDH, gapA	glyceraldehyde 3-phosphate dehydrogenase [EC:1.2.1.12]
Set2AB_CDS_53024	K00134 GAPDH, gapA	glyceraldehyde 3-phosphate dehydrogenase [EC:1.2.1.12]
Set2AB_CDS_10865	K05298 GAPA	glyceraldehyde-3-phosphate dehydrogenase (NADP+) (phosphorylating) [EC:1.2.1.13]
Set2AB_CDS_25172	K05298 GAPA	glyceraldehyde-3-phosphate dehydrogenase (NADP+) (phosphorylating) [EC:1.2.1.13]
Set2AB_CDS_8754	K01623 ALDO	fructose-bisphosphate aldolase, class I [EC:4.1.2.13]
Set2AB_CDS_24968	K01623 ALDO	fructose-bisphosphate aldolase, class I [EC:4.1.2.13]
Set2AB_CDS_32248	K01623 ALDO	fructose-bisphosphate aldolase, class I [EC:4.1.2.13]
Set2AB_CDS_54992	K01623 ALDO	fructose-bisphosphate aldolase, class I [EC:4.1.2.13]
Set2AB_CDS_57153	K01623 ALDO	fructose-bisphosphate aldolase, class I [EC:4.1.2.13]
Set2AB_CDS_63134	K01623 ALDO	fructose-bisphosphate aldolase, class I [EC:4.1.2.13]
Set2AB_CDS_38081	K03841 FBP, fbp	fructose-1,6-bisphosphatase I [EC:3.1.3.11]
Set2AB_CDS_55155	K03841 FBP, fbp	fructose-1,6-bisphosphatase I [EC:3.1.3.11]
Set2AB_CDS_639	K00615 E2.2.1.1, tktA, tktB	transketolase [EC:2.2.1.1]
Set2AB_CDS_56778	K00615 E2.2.1.1, tktA, tktB	transketolase [EC:2.2.1.1]
Set2AB_CDS_32032	K01100 E3.1.3.37	sedoheptulose-bisphosphatase [EC:3.1.3.37]
Set2AB_CDS_21314	K01807 rpiA	ribose 5-phosphate isomerase A [EC:5.3.1.6]
Set2AB_CDS_21321	K01807 rpiA	ribose 5-phosphate isomerase A [EC:5.3.1.6]
Set2AB_CDS_40466	K01807 rpiA	ribose 5-phosphate isomerase A [EC:5.3.1.6]
Set2AB_CDS_61240	K01807 rpiA	ribose 5-phosphate isomerase A [EC:5.3.1.6]
Set2AB_CDS_62398	K01807 rpiA	ribose 5-phosphate isomerase A [EC:5.3.1.6]
Set2AB_CDS_19050	K00855 PRK, prkB	phosphoribulokinase [EC:2.7.1.19]
Set2AB_CDS_10062	K01803 TPI, tpiA	triosephosphate isomerase (TIM) [EC:5.3.1.1]
Set2AB_CDS_27459	K01803 TPI, tpiA	triosephosphate isomerase (TIM) [EC:5.3.1.1]
Set2AB_CDS_9114	K01783 rpe, RPE	ribulose-phosphate 3-epimerase [EC:5.1.3.1]
Set2AB_CDS_50226	K01783 rpe, RPE	ribulose-phosphate 3-epimerase [EC:5.1.3.1]
Set2AB_CDS_14225	K01595 ppc	phosphoenolpyruvate carboxylase [EC:4.1.1.31]
Set2AB_CDS_30331	K01595 ppc	phosphoenolpyruvate carboxylase [EC:4.1.1.31]
Set2AB_CDS_52897	K01595 ppc	phosphoenolpyruvate carboxylase [EC:4.1.1.31]
Set2AB_CDS_56681	K01595 ppc	phosphoenolpyruvate carboxylase [EC:4.1.1.31]
Set2AB_CDS_9092	K14454 GOT1	aspartate aminotransferase, cytoplasmic [EC:2.6.1.1]
Set2AB_CDS_18625	K01610 E4.1.1.49, pckA	phosphoenolpyruvate carboxykinase (ATP) [EC:4.1.1.49]
Set2AB_CDS_48502	K01610 E4.1.1.49, pckA	phosphoenolpyruvate carboxykinase (ATP) [EC:4.1.1.49]
Set2AB_CDS_30733	K00814 GPT, ALT	alanine transaminase [EC:2.6.1.2]
Set2AB_CDS_37060	K14272 GGAT	glutamate--glyoxylate aminotransferase [EC:2.6.1.4 2.6.1.2 2.6.1.44]
Set2AB_CDS_23275	K01006 ppdK	pyruvate, orthophosphate dikinase [EC:2.7.9.1]
Set2AB_CDS_23277	K01006 ppdK	pyruvate, orthophosphate dikinase [EC:2.7.9.1]
Set2AB_CDS_50545	K01006 ppdK	pyruvate, orthophosphate dikinase [EC:2.7.9.1]
Set2AB_CDS_3263	K00029 E1.1.1.40, maeB	malate dehydrogenase (oxaloacetate-decarboxylating)(NADP+) [EC:1.1.1.40]
Set2AB_CDS_17530	K00029 E1.1.1.40, maeB	malate dehydrogenase (oxaloacetate-decarboxylating)(NADP+) [EC:1.1.1.40]
Set2AB_CDS_21265	K00029 E1.1.1.40, maeB	malate dehydrogenase (oxaloacetate-decarboxylating)(NADP+) [EC:1.1.1.40]
Set2AB_CDS_21668	K00029 E1.1.1.40, maeB	malate dehydrogenase (oxaloacetate-decarboxylating)(NADP+) [EC:1.1.1.40]
Set2AB_CDS_33268	K00029 E1.1.1.40, maeB	malate dehydrogenase (oxaloacetate-decarboxylating)(NADP+) [EC:1.1.1.40]
Set2AB_CDS_33269	K00029 E1.1.1.40, maeB	malate dehydrogenase (oxaloacetate-decarboxylating)(NADP+) [EC:1.1.1.40]
Set2AB_CDS_48675	K00029 E1.1.1.40, maeB	malate dehydrogenase (oxaloacetate-decarboxylating)(NADP+) [EC:1.1.1.40]
Set2AB_CDS_59337	K00051 E1.1.1.82	malate dehydrogenase (NADP+) [EC:1.1.1.82]
Set2AB_CDS_29806	K14455 GOT2	aspartate aminotransferase, mitochondrial [EC:2.6.1.1]
Set2AB_CDS_54394	K14455 GOT2	aspartate aminotransferase, mitochondrial [EC:2.6.1.1]
Set2AB_CDS_1800	K00025 MDH1	malate dehydrogenase [EC:1.1.1.37]
Set2AB_CDS_58995	K00025 MDH1	malate dehydrogenase [EC:1.1.1.37]
Set2AB_CDS_58997	K00025 MDH1	malate dehydrogenase [EC:1.1.1.37]
Set2AB_CDS_14239	K00026 MDH2	malate dehydrogenase [EC:1.1.1.37]
Set2AB_CDS_28694	K00026 MDH2	malate dehydrogenase [EC:1.1.1.37]
Set2AB_CDS_51091	K00026 MDH2	malate dehydrogenase [EC:1.1.1.37]
Set2AB_CDS_2123	K00028 E1.1.1.39	malate dehydrogenase (decarboxylating) [EC:1.1.1.39]
Set2AB_CDS_43984	K00028 E1.1.1.39	malate dehydrogenase (decarboxylating) [EC:1.1.1.39]
Set2AB_CDS_50453	K00028 E1.1.1.39	malate dehydrogenase (decarboxylating) [EC:1.1.1.39]
Set2AB_CDS_50455	K00028 E1.1.1.39	malate dehydrogenase (decarboxylating) [EC:1.1.1.39]
Set2AB_CDS_57315	K00028 E1.1.1.39	malate dehydrogenase (decarboxylating) [EC:1.1.1.39]
00720 Carbon fixation pathways in prokaryotes [PATH:ko00720]
Set2AB_CDS_23275	K01006 ppdK	pyruvate, orthophosphate dikinase [EC:2.7.9.1]
Set2AB_CDS_23277	K01006 ppdK	pyruvate, orthophosphate dikinase [EC:2.7.9.1]
Set2AB_CDS_50545	K01006 ppdK	pyruvate, orthophosphate dikinase [EC:2.7.9.1]
Set2AB_CDS_14225	K01595 ppc	phosphoenolpyruvate carboxylase [EC:4.1.1.31]
Set2AB_CDS_30331	K01595 ppc	phosphoenolpyruvate carboxylase [EC:4.1.1.31]
Set2AB_CDS_52897	K01595 ppc	phosphoenolpyruvate carboxylase [EC:4.1.1.31]
Set2AB_CDS_56681	K01595 ppc	phosphoenolpyruvate carboxylase [EC:4.1.1.31]
Set2AB_CDS_49799	K01679 E4.2.1.2B, fumC	fumarate hydratase, class II [EC:4.2.1.2]
Set2AB_CDS_22338	K00626 E2.3.1.9, atoB	acetyl-CoA C-acetyltransferase [EC:2.3.1.9]
Set2AB_CDS_31695	K00626 E2.3.1.9, atoB	acetyl-CoA C-acetyltransferase [EC:2.3.1.9]
Set2AB_CDS_37219	K00626 E2.3.1.9, atoB	acetyl-CoA C-acetyltransferase [EC:2.3.1.9]
Set2AB_CDS_37221	K00626 E2.3.1.9, atoB	acetyl-CoA C-acetyltransferase [EC:2.3.1.9]
Set2AB_CDS_37224	K00626 E2.3.1.9, atoB	acetyl-CoA C-acetyltransferase [EC:2.3.1.9]
Set2AB_CDS_40533	K00626 E2.3.1.9, atoB	acetyl-CoA C-acetyltransferase [EC:2.3.1.9]
Set2AB_CDS_43960	K00626 E2.3.1.9, atoB	acetyl-CoA C-acetyltransferase [EC:2.3.1.9]
Set2AB_CDS_46865	K00626 E2.3.1.9, atoB	acetyl-CoA C-acetyltransferase [EC:2.3.1.9]
Set2AB_CDS_5155	K00031 IDH1, IDH2, icd	isocitrate dehydrogenase [EC:1.1.1.42]
Set2AB_CDS_18874	K00031 IDH1, IDH2, icd	isocitrate dehydrogenase [EC:1.1.1.42]
Set2AB_CDS_31914	K00031 IDH1, IDH2, icd	isocitrate dehydrogenase [EC:1.1.1.42]
Set2AB_CDS_5441	K01681 ACO, acnA	aconitate hydratase [EC:4.2.1.3]
Set2AB_CDS_16199	K01681 ACO, acnA	aconitate hydratase [EC:4.2.1.3]
Set2AB_CDS_39510	K01681 ACO, acnA	aconitate hydratase [EC:4.2.1.3]
Set2AB_CDS_26400	K01648 ACLY	ATP citrate (pro-S)-lyase [EC:2.3.3.8]
Set2AB_CDS_39296	K01648 ACLY	ATP citrate (pro-S)-lyase [EC:2.3.3.8]
Set2AB_CDS_40216	K01648 ACLY	ATP citrate (pro-S)-lyase [EC:2.3.3.8]
Set2AB_CDS_40371	K01962 accA	acetyl-CoA carboxylase carboxyl transferase subunit alpha [EC:6.4.1.2]
Set2AB_CDS_45271	K01962 accA	acetyl-CoA carboxylase carboxyl transferase subunit alpha [EC:6.4.1.2]
Set2AB_CDS_45274	K01962 accA	acetyl-CoA carboxylase carboxyl transferase subunit alpha [EC:6.4.1.2]
Set2AB_CDS_6483	K02160 accB, bccP	acetyl-CoA carboxylase biotin carboxyl carrier protein
Set2AB_CDS_40700	K02160 accB, bccP	acetyl-CoA carboxylase biotin carboxyl carrier protein
Set2AB_CDS_41827	K02160 accB, bccP	acetyl-CoA carboxylase biotin carboxyl carrier protein
Set2AB_CDS_19927	K01961 accC	acetyl-CoA carboxylase, biotin carboxylase subunit [EC:6.4.1.2 6.3.4.14]
Set2AB_CDS_54287	K01961 accC	acetyl-CoA carboxylase, biotin carboxylase subunit [EC:6.4.1.2 6.3.4.14]
Set2AB_CDS_24819	K01963 accD	acetyl-CoA carboxylase carboxyl transferase subunit beta [EC:6.4.1.2]
Set2AB_CDS_50742	K01963 accD	acetyl-CoA carboxylase carboxyl transferase subunit beta [EC:6.4.1.2]
Set2AB_CDS_56833	K01938 fhs	formate--tetrahydrofolate ligase [EC:6.3.4.3]
Set2AB_CDS_6405	K00297 metF, MTHFR	methylenetetrahydrofolate reductase (NADPH) [EC:1.5.1.20]
Set2AB_CDS_28102	K01895 ACSS, acs	acetyl-CoA synthetase [EC:6.2.1.1]
Set2AB_CDS_28104	K01895 ACSS, acs	acetyl-CoA synthetase [EC:6.2.1.1]
00680 Methane metabolism [PATH:ko00680]
Set2AB_CDS_1908	K00121 frmA, ADH5, adhC	S-(hydroxymethyl)glutathione dehydrogenase / alcohol dehydrogenase [EC:1.1.1.284 1.1.1.1]
Set2AB_CDS_12988	K00121 frmA, ADH5, adhC	S-(hydroxymethyl)glutathione dehydrogenase / alcohol dehydrogenase [EC:1.1.1.284 1.1.1.1]
Set2AB_CDS_27429	K00121 frmA, ADH5, adhC	S-(hydroxymethyl)glutathione dehydrogenase / alcohol dehydrogenase [EC:1.1.1.284 1.1.1.1]
Set2AB_CDS_32699	K00121 frmA, ADH5, adhC	S-(hydroxymethyl)glutathione dehydrogenase / alcohol dehydrogenase [EC:1.1.1.284 1.1.1.1]
Set2AB_CDS_32703	K00121 frmA, ADH5, adhC	S-(hydroxymethyl)glutathione dehydrogenase / alcohol dehydrogenase [EC:1.1.1.284 1.1.1.1]
Set2AB_CDS_42977	K00121 frmA, ADH5, adhC	S-(hydroxymethyl)glutathione dehydrogenase / alcohol dehydrogenase [EC:1.1.1.284 1.1.1.1]
Set2AB_CDS_42980	K00121 frmA, ADH5, adhC	S-(hydroxymethyl)glutathione dehydrogenase / alcohol dehydrogenase [EC:1.1.1.284 1.1.1.1]
Set2AB_CDS_46284	K00121 frmA, ADH5, adhC	S-(hydroxymethyl)glutathione dehydrogenase / alcohol dehydrogenase [EC:1.1.1.284 1.1.1.1]
Set2AB_CDS_64373	K00121 frmA, ADH5, adhC	S-(hydroxymethyl)glutathione dehydrogenase / alcohol dehydrogenase [EC:1.1.1.284 1.1.1.1]
Set2AB_CDS_27106	K01070 frmB, ESD, fghA	S-formylglutathione hydrolase [EC:3.1.2.12]
Set2AB_CDS_18923	K00122 FDH	formate dehydrogenase [EC:1.2.1.2]
Set2AB_CDS_12095	K00600 glyA, SHMT	glycine hydroxymethyltransferase [EC:2.1.2.1]
Set2AB_CDS_31579	K00600 glyA, SHMT	glycine hydroxymethyltransferase [EC:2.1.2.1]
Set2AB_CDS_34319	K00600 glyA, SHMT	glycine hydroxymethyltransferase [EC:2.1.2.1]
Set2AB_CDS_35782	K00600 glyA, SHMT	glycine hydroxymethyltransferase [EC:2.1.2.1]
Set2AB_CDS_40388	K00600 glyA, SHMT	glycine hydroxymethyltransferase [EC:2.1.2.1]
Set2AB_CDS_40389	K00600 glyA, SHMT	glycine hydroxymethyltransferase [EC:2.1.2.1]
Set2AB_CDS_47950	K00600 glyA, SHMT	glycine hydroxymethyltransferase [EC:2.1.2.1]
Set2AB_CDS_48137	K00600 glyA, SHMT	glycine hydroxymethyltransferase [EC:2.1.2.1]
Set2AB_CDS_54196	K00600 glyA, SHMT	glycine hydroxymethyltransferase [EC:2.1.2.1]
Set2AB_CDS_47384	K00830 AGXT	alanine-glyoxylate transaminase / serine-glyoxylate transaminase / serine-pyruvate transaminase [EC:2.6.1.44 2.6.1.45 2.6.1.51]
Set2AB_CDS_31647	K01689 ENO, eno	enolase [EC:4.2.1.11]
Set2AB_CDS_36004	K01689 ENO, eno	enolase [EC:4.2.1.11]
Set2AB_CDS_36896	K01689 ENO, eno	enolase [EC:4.2.1.11]
Set2AB_CDS_45864	K01689 ENO, eno	enolase [EC:4.2.1.11]
Set2AB_CDS_62018	K01689 ENO, eno	enolase [EC:4.2.1.11]
Set2AB_CDS_14225	K01595 ppc	phosphoenolpyruvate carboxylase [EC:4.1.1.31]
Set2AB_CDS_30331	K01595 ppc	phosphoenolpyruvate carboxylase [EC:4.1.1.31]
Set2AB_CDS_52897	K01595 ppc	phosphoenolpyruvate carboxylase [EC:4.1.1.31]
Set2AB_CDS_56681	K01595 ppc	phosphoenolpyruvate carboxylase [EC:4.1.1.31]
Set2AB_CDS_39541	K00863 DAK, TKFC	triose/dihydroxyacetone kinase / FAD-AMP lyase (cyclizing) [EC:2.7.1.28 2.7.1.29 4.6.1.15]
Set2AB_CDS_39544	K00863 DAK, TKFC	triose/dihydroxyacetone kinase / FAD-AMP lyase (cyclizing) [EC:2.7.1.28 2.7.1.29 4.6.1.15]
Set2AB_CDS_39545	K00863 DAK, TKFC	triose/dihydroxyacetone kinase / FAD-AMP lyase (cyclizing) [EC:2.7.1.28 2.7.1.29 4.6.1.15]
Set2AB_CDS_8754	K01623 ALDO	fructose-bisphosphate aldolase, class I [EC:4.1.2.13]
Set2AB_CDS_24968	K01623 ALDO	fructose-bisphosphate aldolase, class I [EC:4.1.2.13]
Set2AB_CDS_32248	K01623 ALDO	fructose-bisphosphate aldolase, class I [EC:4.1.2.13]
Set2AB_CDS_54992	K01623 ALDO	fructose-bisphosphate aldolase, class I [EC:4.1.2.13]
Set2AB_CDS_57153	K01623 ALDO	fructose-bisphosphate aldolase, class I [EC:4.1.2.13]
Set2AB_CDS_63134	K01623 ALDO	fructose-bisphosphate aldolase, class I [EC:4.1.2.13]
Set2AB_CDS_38081	K03841 FBP, fbp	fructose-1,6-bisphosphatase I [EC:3.1.3.11]
Set2AB_CDS_55155	K03841 FBP, fbp	fructose-1,6-bisphosphatase I [EC:3.1.3.11]
Set2AB_CDS_3307	K00850 pfkA, PFK	6-phosphofructokinase 1 [EC:2.7.1.11]
Set2AB_CDS_5096	K00850 pfkA, PFK	6-phosphofructokinase 1 [EC:2.7.1.11]
Set2AB_CDS_5098	K00850 pfkA, PFK	6-phosphofructokinase 1 [EC:2.7.1.11]
Set2AB_CDS_5100	K00850 pfkA, PFK	6-phosphofructokinase 1 [EC:2.7.1.11]
Set2AB_CDS_5101	K00850 pfkA, PFK	6-phosphofructokinase 1 [EC:2.7.1.11]
Set2AB_CDS_16223	K00850 pfkA, PFK	6-phosphofructokinase 1 [EC:2.7.1.11]
Set2AB_CDS_18475	K00850 pfkA, PFK	6-phosphofructokinase 1 [EC:2.7.1.11]
Set2AB_CDS_33231	K00850 pfkA, PFK	6-phosphofructokinase 1 [EC:2.7.1.11]
Set2AB_CDS_38519	K00850 pfkA, PFK	6-phosphofructokinase 1 [EC:2.7.1.11]
Set2AB_CDS_48672	K00850 pfkA, PFK	6-phosphofructokinase 1 [EC:2.7.1.11]
Set2AB_CDS_50344	K00850 pfkA, PFK	6-phosphofructokinase 1 [EC:2.7.1.11]
Set2AB_CDS_52560	K00850 pfkA, PFK	6-phosphofructokinase 1 [EC:2.7.1.11]
Set2AB_CDS_59013	K00850 pfkA, PFK	6-phosphofructokinase 1 [EC:2.7.1.11]
Set2AB_CDS_59017	K00850 pfkA, PFK	6-phosphofructokinase 1 [EC:2.7.1.11]
Set2AB_CDS_63050	K00850 pfkA, PFK	6-phosphofructokinase 1 [EC:2.7.1.11]
Set2AB_CDS_28102	K01895 ACSS, acs	acetyl-CoA synthetase [EC:6.2.1.1]
Set2AB_CDS_28104	K01895 ACSS, acs	acetyl-CoA synthetase [EC:6.2.1.1]
Set2AB_CDS_11541	K01834 PGAM, gpmA	2,3-bisphosphoglycerate-dependent phosphoglycerate mutase [EC:5.4.2.11]
Set2AB_CDS_42994	K15633 gpmI	2,3-bisphosphoglycerate-independent phosphoglycerate mutase [EC:5.4.2.12]
Set2AB_CDS_49650	K15634 gpmB	probable phosphoglycerate mutase [EC:5.4.2.12]
Set2AB_CDS_40623	K00058 serA, PHGDH	D-3-phosphoglycerate dehydrogenase / 2-oxoglutarate reductase [EC:1.1.1.95 1.1.1.399]
Set2AB_CDS_58563	K00058 serA, PHGDH	D-3-phosphoglycerate dehydrogenase / 2-oxoglutarate reductase [EC:1.1.1.95 1.1.1.399]
Set2AB_CDS_21043	K00831 serC, PSAT1	phosphoserine aminotransferase [EC:2.6.1.52]
Set2AB_CDS_9191	K01079 serB, PSPH	phosphoserine phosphatase [EC:3.1.3.3]
00910 Nitrogen metabolism [PATH:ko00910]
Set2AB_CDS_23041	K01455 E3.5.1.49	formamidase [EC:3.5.1.49]
Set2AB_CDS_16922	K02575 NRT, narK, nrtP, nasA	MFS transporter, NNP family, nitrate/nitrite transporter
Set2AB_CDS_17360	K02575 NRT, narK, nrtP, nasA	MFS transporter, NNP family, nitrate/nitrite transporter
Set2AB_CDS_9692	K10534 NR	nitrate reductase (NAD(P)H) [EC:1.7.1.1 1.7.1.2 1.7.1.3]
Set2AB_CDS_8183	K00366 nirA	ferredoxin-nitrite reductase [EC:1.7.7.1]
Set2AB_CDS_8390	K00261 GLUD1_2, gdhA	glutamate dehydrogenase (NAD(P)+) [EC:1.4.1.3]
Set2AB_CDS_25879	K00261 GLUD1_2, gdhA	glutamate dehydrogenase (NAD(P)+) [EC:1.4.1.3]
Set2AB_CDS_25881	K00261 GLUD1_2, gdhA	glutamate dehydrogenase (NAD(P)+) [EC:1.4.1.3]
Set2AB_CDS_3185	K00262 E1.4.1.4, gdhA	glutamate dehydrogenase (NADP+) [EC:1.4.1.4]
Set2AB_CDS_55633	K00262 E1.4.1.4, gdhA	glutamate dehydrogenase (NADP+) [EC:1.4.1.4]
Set2AB_CDS_37426	K01915 glnA, GLUL	glutamine synthetase [EC:6.3.1.2]
Set2AB_CDS_45432	K01915 glnA, GLUL	glutamine synthetase [EC:6.3.1.2]
Set2AB_CDS_11518	K00264 GLT1	glutamate synthase (NADPH/NADH) [EC:1.4.1.13 1.4.1.14]
Set2AB_CDS_27923	K00264 GLT1	glutamate synthase (NADPH/NADH) [EC:1.4.1.13 1.4.1.14]
Set2AB_CDS_27924	K00264 GLT1	glutamate synthase (NADPH/NADH) [EC:1.4.1.13 1.4.1.14]
Set2AB_CDS_61087	K00264 GLT1	glutamate synthase (NADPH/NADH) [EC:1.4.1.13 1.4.1.14]
Set2AB_CDS_59862	K00284 E1.4.7.1	glutamate synthase (ferredoxin) [EC:1.4.7.1]
Set2AB_CDS_32332	K01725 cynS	cyanate lyase [EC:4.2.1.104]
Set2AB_CDS_32333	K01725 cynS	cyanate lyase [EC:4.2.1.104]
Set2AB_CDS_33102	K01725 cynS	cyanate lyase [EC:4.2.1.104]
Set2AB_CDS_48069	K01725 cynS	cyanate lyase [EC:4.2.1.104]
Set2AB_CDS_48535	K01725 cynS	cyanate lyase [EC:4.2.1.104]
Set2AB_CDS_9245	K01673 cynT, can	carbonic anhydrase [EC:4.2.1.1]
Set2AB_CDS_13749	K01673 cynT, can	carbonic anhydrase [EC:4.2.1.1]
Set2AB_CDS_32914	K01673 cynT, can	carbonic anhydrase [EC:4.2.1.1]
Set2AB_CDS_32925	K01673 cynT, can	carbonic anhydrase [EC:4.2.1.1]
Set2AB_CDS_46696	K01673 cynT, can	carbonic anhydrase [EC:4.2.1.1]
Set2AB_CDS_52385	K01673 cynT, can	carbonic anhydrase [EC:4.2.1.1]
Set2AB_CDS_977	K01674 cah	carbonic anhydrase [EC:4.2.1.1]
Set2AB_CDS_1725	K01674 cah	carbonic anhydrase [EC:4.2.1.1]
Set2AB_CDS_17342	K01674 cah	carbonic anhydrase [EC:4.2.1.1]
Set2AB_CDS_25471	K01674 cah	carbonic anhydrase [EC:4.2.1.1]
00920 Sulfur metabolism [PATH:ko00920]
Set2AB_CDS_58040	K13811 PAPSS	3'-phosphoadenosine 5'-phosphosulfate synthase [EC:2.7.7.4 2.7.1.25]
Set2AB_CDS_20466	K00860 cysC	adenylylsulfate kinase [EC:2.7.1.25]
Set2AB_CDS_23801	K00860 cysC	adenylylsulfate kinase [EC:2.7.1.25]
Set2AB_CDS_25840	K00860 cysC	adenylylsulfate kinase [EC:2.7.1.25]
Set2AB_CDS_50294	K00860 cysC	adenylylsulfate kinase [EC:2.7.1.25]
Set2AB_CDS_8816	K01082 cysQ, MET22, BPNT1	3'(2'), 5'-bisphosphate nucleotidase [EC:3.1.3.7]
Set2AB_CDS_13698	K01082 cysQ, MET22, BPNT1	3'(2'), 5'-bisphosphate nucleotidase [EC:3.1.3.7]
Set2AB_CDS_33680	K01082 cysQ, MET22, BPNT1	3'(2'), 5'-bisphosphate nucleotidase [EC:3.1.3.7]
Set2AB_CDS_35912	K01082 cysQ, MET22, BPNT1	3'(2'), 5'-bisphosphate nucleotidase [EC:3.1.3.7]
Set2AB_CDS_11925	K15422 SAL	3'(2'), 5'-bisphosphate nucleotidase / inositol polyphosphate 1-phosphatase [EC:3.1.3.7 3.1.3.57]
Set2AB_CDS_23233	K05907 APR	adenylyl-sulfate reductase (glutathione) [EC:1.8.4.9]
Set2AB_CDS_23237	K05907 APR	adenylyl-sulfate reductase (glutathione) [EC:1.8.4.9]
Set2AB_CDS_42010	K05907 APR	adenylyl-sulfate reductase (glutathione) [EC:1.8.4.9]
Set2AB_CDS_25839	K00387 SUOX	sulfite oxidase [EC:1.8.3.1]
Set2AB_CDS_19628	K08738 CYC	cytochrome c
Set2AB_CDS_45457	K08738 CYC	cytochrome c
Set2AB_CDS_14788	K00392 sir	sulfite reductase (ferredoxin) [EC:1.8.7.1]
Set2AB_CDS_14791	K00392 sir	sulfite reductase (ferredoxin) [EC:1.8.7.1]
Set2AB_CDS_14794	K00392 sir	sulfite reductase (ferredoxin) [EC:1.8.7.1]
Set2AB_CDS_14798	K00392 sir	sulfite reductase (ferredoxin) [EC:1.8.7.1]
Set2AB_CDS_31833	K17725 ETHE1	sulfur dioxygenase [EC:1.13.11.18]
Set2AB_CDS_3618	K01011 TST, MPST, sseA	thiosulfate/3-mercaptopyruvate sulfurtransferase [EC:2.8.1.1 2.8.1.2]
Set2AB_CDS_21123	K00640 cysE	serine O-acetyltransferase [EC:2.3.1.30]
Set2AB_CDS_27059	K00640 cysE	serine O-acetyltransferase [EC:2.3.1.30]
Set2AB_CDS_27060	K00640 cysE	serine O-acetyltransferase [EC:2.3.1.30]
Set2AB_CDS_27061	K00640 cysE	serine O-acetyltransferase [EC:2.3.1.30]
Set2AB_CDS_29000	K00640 cysE	serine O-acetyltransferase [EC:2.3.1.30]
Set2AB_CDS_45895	K00640 cysE	serine O-acetyltransferase [EC:2.3.1.30]
Set2AB_CDS_51410	K00640 cysE	serine O-acetyltransferase [EC:2.3.1.30]
Set2AB_CDS_14767	K01738 cysK	cysteine synthase A [EC:2.5.1.47]
Set2AB_CDS_38846	K01738 cysK	cysteine synthase A [EC:2.5.1.47]
Set2AB_CDS_38848	K01738 cysK	cysteine synthase A [EC:2.5.1.47]
Set2AB_CDS_45891	K01738 cysK	cysteine synthase A [EC:2.5.1.47]
Set2AB_CDS_59148	K01738 cysK	cysteine synthase A [EC:2.5.1.47]
Set2AB_CDS_63114	K01738 cysK	cysteine synthase A [EC:2.5.1.47]
Set2AB_CDS_63115	K01738 cysK	cysteine synthase A [EC:2.5.1.47]
Set2AB_CDS_744	K13034 ATCYSC1	L-3-cyanoalanine synthase/ cysteine synthase [EC:2.5.1.47 4.4.1.9]
Set2AB_CDS_29651	K13034 ATCYSC1	L-3-cyanoalanine synthase/ cysteine synthase [EC:2.5.1.47 4.4.1.9]
Set2AB_CDS_42472	K13034 ATCYSC1	L-3-cyanoalanine synthase/ cysteine synthase [EC:2.5.1.47 4.4.1.9]
Set2AB_CDS_6616	K01739 metB	cystathionine gamma-synthase [EC:2.5.1.48]
Set2AB_CDS_44071	K01739 metB	cystathionine gamma-synthase [EC:2.5.1.48]
Lipid metabolism
00061 Fatty acid biosynthesis [PATH:ko00061]
Set2AB_CDS_11540	K11262 ACACA	acetyl-CoA carboxylase / biotin carboxylase 1 [EC:6.4.1.2 6.3.4.14]
Set2AB_CDS_40371	K01962 accA	acetyl-CoA carboxylase carboxyl transferase subunit alpha [EC:6.4.1.2]
Set2AB_CDS_45271	K01962 accA	acetyl-CoA carboxylase carboxyl transferase subunit alpha [EC:6.4.1.2]
Set2AB_CDS_45274	K01962 accA	acetyl-CoA carboxylase carboxyl transferase subunit alpha [EC:6.4.1.2]
Set2AB_CDS_6483	K02160 accB, bccP	acetyl-CoA carboxylase biotin carboxyl carrier protein
Set2AB_CDS_40700	K02160 accB, bccP	acetyl-CoA carboxylase biotin carboxyl carrier protein
Set2AB_CDS_41827	K02160 accB, bccP	acetyl-CoA carboxylase biotin carboxyl carrier protein
Set2AB_CDS_19927	K01961 accC	acetyl-CoA carboxylase, biotin carboxylase subunit [EC:6.4.1.2 6.3.4.14]
Set2AB_CDS_54287	K01961 accC	acetyl-CoA carboxylase, biotin carboxylase subunit [EC:6.4.1.2 6.3.4.14]
Set2AB_CDS_24819	K01963 accD	acetyl-CoA carboxylase carboxyl transferase subunit beta [EC:6.4.1.2]
Set2AB_CDS_50742	K01963 accD	acetyl-CoA carboxylase carboxyl transferase subunit beta [EC:6.4.1.2]
Set2AB_CDS_6095	K00645 fabD	[acyl-carrier-protein] S-malonyltransferase [EC:2.3.1.39]
Set2AB_CDS_6097	K00645 fabD	[acyl-carrier-protein] S-malonyltransferase [EC:2.3.1.39]
Set2AB_CDS_6098	K00645 fabD	[acyl-carrier-protein] S-malonyltransferase [EC:2.3.1.39]
Set2AB_CDS_23512	K00645 fabD	[acyl-carrier-protein] S-malonyltransferase [EC:2.3.1.39]
Set2AB_CDS_56465	K00648 fabH	3-oxoacyl-[acyl-carrier-protein] synthase III [EC:2.3.1.180]
Set2AB_CDS_1903	K09458 fabF	3-oxoacyl-[acyl-carrier-protein] synthase II [EC:2.3.1.179]
Set2AB_CDS_1904	K09458 fabF	3-oxoacyl-[acyl-carrier-protein] synthase II [EC:2.3.1.179]
Set2AB_CDS_11927	K09458 fabF	3-oxoacyl-[acyl-carrier-protein] synthase II [EC:2.3.1.179]
Set2AB_CDS_40590	K09458 fabF	3-oxoacyl-[acyl-carrier-protein] synthase II [EC:2.3.1.179]
Set2AB_CDS_51884	K09458 fabF	3-oxoacyl-[acyl-carrier-protein] synthase II [EC:2.3.1.179]
Set2AB_CDS_6138	K00059 fabG	3-oxoacyl-[acyl-carrier protein] reductase [EC:1.1.1.100]
Set2AB_CDS_8360	K00059 fabG	3-oxoacyl-[acyl-carrier protein] reductase [EC:1.1.1.100]
Set2AB_CDS_13129	K00059 fabG	3-oxoacyl-[acyl-carrier protein] reductase [EC:1.1.1.100]
Set2AB_CDS_13131	K00059 fabG	3-oxoacyl-[acyl-carrier protein] reductase [EC:1.1.1.100]
Set2AB_CDS_25842	K00059 fabG	3-oxoacyl-[acyl-carrier protein] reductase [EC:1.1.1.100]
Set2AB_CDS_25871	K00059 fabG	3-oxoacyl-[acyl-carrier protein] reductase [EC:1.1.1.100]
Set2AB_CDS_25872	K00059 fabG	3-oxoacyl-[acyl-carrier protein] reductase [EC:1.1.1.100]
Set2AB_CDS_8591	K02372 fabZ	3-hydroxyacyl-[acyl-carrier-protein] dehydratase [EC:4.2.1.59]
Set2AB_CDS_54695	K02372 fabZ	3-hydroxyacyl-[acyl-carrier-protein] dehydratase [EC:4.2.1.59]
Set2AB_CDS_46430	K00208 fabI	enoyl-[acyl-carrier protein] reductase I [EC:1.3.1.9 1.3.1.10]
Set2AB_CDS_7782	K10781 FATB	fatty acyl-ACP thioesterase B [EC:3.1.2.14 3.1.2.21]
Set2AB_CDS_14941	K10781 FATB	fatty acyl-ACP thioesterase B [EC:3.1.2.14 3.1.2.21]
Set2AB_CDS_40485	K10782 FATA	fatty acyl-ACP thioesterase A [EC:3.1.2.14]
Set2AB_CDS_40487	K10782 FATA	fatty acyl-ACP thioesterase A [EC:3.1.2.14]
Set2AB_CDS_44048	K10782 FATA	fatty acyl-ACP thioesterase A [EC:3.1.2.14]
Set2AB_CDS_7366	K03921 FAB2, SSI2, desA1	acyl-[acyl-carrier-protein] desaturase [EC:1.14.19.2 1.14.19.11 1.14.19.26]
Set2AB_CDS_27891	K03921 FAB2, SSI2, desA1	acyl-[acyl-carrier-protein] desaturase [EC:1.14.19.2 1.14.19.11 1.14.19.26]
Set2AB_CDS_7497	K01897 ACSL, fadD	long-chain acyl-CoA synthetase [EC:6.2.1.3]
Set2AB_CDS_32414	K01897 ACSL, fadD	long-chain acyl-CoA synthetase [EC:6.2.1.3]
Set2AB_CDS_37785	K01897 ACSL, fadD	long-chain acyl-CoA synthetase [EC:6.2.1.3]
Set2AB_CDS_38842	K01897 ACSL, fadD	long-chain acyl-CoA synthetase [EC:6.2.1.3]
Set2AB_CDS_41067	K01897 ACSL, fadD	long-chain acyl-CoA synthetase [EC:6.2.1.3]
Set2AB_CDS_43544	K01897 ACSL, fadD	long-chain acyl-CoA synthetase [EC:6.2.1.3]
Set2AB_CDS_43545	K01897 ACSL, fadD	long-chain acyl-CoA synthetase [EC:6.2.1.3]
Set2AB_CDS_43547	K01897 ACSL, fadD	long-chain acyl-CoA synthetase [EC:6.2.1.3]
Set2AB_CDS_55928	K01897 ACSL, fadD	long-chain acyl-CoA synthetase [EC:6.2.1.3]
Set2AB_CDS_56920	K01897 ACSL, fadD	long-chain acyl-CoA synthetase [EC:6.2.1.3]
Set2AB_CDS_57372	K01897 ACSL, fadD	long-chain acyl-CoA synthetase [EC:6.2.1.3]
Set2AB_CDS_57999	K01897 ACSL, fadD	long-chain acyl-CoA synthetase [EC:6.2.1.3]
00062 Fatty acid elongation [PATH:ko00062]
Set2AB_CDS_3741	K07512 MECR, NRBF1	mitochondrial trans-2-enoyl-CoA reductase [EC:1.3.1.38]
Set2AB_CDS_20809	K01074 PPT	palmitoyl-protein thioesterase [EC:3.1.2.22]
Set2AB_CDS_39951	K01074 PPT	palmitoyl-protein thioesterase [EC:3.1.2.22]
Set2AB_CDS_44218	K01074 PPT	palmitoyl-protein thioesterase [EC:3.1.2.22]
Set2AB_CDS_7125	K15397 KCS	3-ketoacyl-CoA synthase [EC:2.3.1.199]
Set2AB_CDS_13257	K15397 KCS	3-ketoacyl-CoA synthase [EC:2.3.1.199]
Set2AB_CDS_16349	K15397 KCS	3-ketoacyl-CoA synthase [EC:2.3.1.199]
Set2AB_CDS_31198	K15397 KCS	3-ketoacyl-CoA synthase [EC:2.3.1.199]
Set2AB_CDS_43379	K15397 KCS	3-ketoacyl-CoA synthase [EC:2.3.1.199]
Set2AB_CDS_46788	K15397 KCS	3-ketoacyl-CoA synthase [EC:2.3.1.199]
Set2AB_CDS_50984	K15397 KCS	3-ketoacyl-CoA synthase [EC:2.3.1.199]
Set2AB_CDS_55918	K15397 KCS	3-ketoacyl-CoA synthase [EC:2.3.1.199]
Set2AB_CDS_58731	K15397 KCS	3-ketoacyl-CoA synthase [EC:2.3.1.199]
Set2AB_CDS_59630	K15397 KCS	3-ketoacyl-CoA synthase [EC:2.3.1.199]
Set2AB_CDS_63743	K15397 KCS	3-ketoacyl-CoA synthase [EC:2.3.1.199]
Set2AB_CDS_34117	K10251 HSD17B12, KAR, IFA38	17beta-estradiol 17-dehydrogenase / very-long-chain 3-oxoacyl-CoA reductase [EC:1.1.1.62 1.1.1.330]
Set2AB_CDS_34120	K10251 HSD17B12, KAR, IFA38	17beta-estradiol 17-dehydrogenase / very-long-chain 3-oxoacyl-CoA reductase [EC:1.1.1.62 1.1.1.330]
Set2AB_CDS_17020	K10703 PHS1, PAS2	very-long-chain (3R)-3-hydroxyacyl-CoA dehydratase [EC:4.2.1.134]
Set2AB_CDS_18572	K10703 PHS1, PAS2	very-long-chain (3R)-3-hydroxyacyl-CoA dehydratase [EC:4.2.1.134]
Set2AB_CDS_32691	K10258 TER, TSC13, CER10	very-long-chain enoyl-CoA reductase [EC:1.3.1.93]
Set2AB_CDS_63069	K10258 TER, TSC13, CER10	very-long-chain enoyl-CoA reductase [EC:1.3.1.93]
Set2AB_CDS_29657	K01068 ACOT1_2_4	acyl-coenzyme A thioesterase 1/2/4 [EC:3.1.2.2]
Set2AB_CDS_41413	K01068 ACOT1_2_4	acyl-coenzyme A thioesterase 1/2/4 [EC:3.1.2.2]
00071 Fatty acid degradation [PATH:ko00071]
Set2AB_CDS_22338	K00626 E2.3.1.9, atoB	acetyl-CoA C-acetyltransferase [EC:2.3.1.9]
Set2AB_CDS_31695	K00626 E2.3.1.9, atoB	acetyl-CoA C-acetyltransferase [EC:2.3.1.9]
Set2AB_CDS_37219	K00626 E2.3.1.9, atoB	acetyl-CoA C-acetyltransferase [EC:2.3.1.9]
Set2AB_CDS_37221	K00626 E2.3.1.9, atoB	acetyl-CoA C-acetyltransferase [EC:2.3.1.9]
Set2AB_CDS_37224	K00626 E2.3.1.9, atoB	acetyl-CoA C-acetyltransferase [EC:2.3.1.9]
Set2AB_CDS_40533	K00626 E2.3.1.9, atoB	acetyl-CoA C-acetyltransferase [EC:2.3.1.9]
Set2AB_CDS_43960	K00626 E2.3.1.9, atoB	acetyl-CoA C-acetyltransferase [EC:2.3.1.9]
Set2AB_CDS_46865	K00626 E2.3.1.9, atoB	acetyl-CoA C-acetyltransferase [EC:2.3.1.9]
Set2AB_CDS_898	K07513 ACAA1	acetyl-CoA acyltransferase 1 [EC:2.3.1.16]
Set2AB_CDS_899	K07513 ACAA1	acetyl-CoA acyltransferase 1 [EC:2.3.1.16]
Set2AB_CDS_31155	K07513 ACAA1	acetyl-CoA acyltransferase 1 [EC:2.3.1.16]
Set2AB_CDS_31156	K07513 ACAA1	acetyl-CoA acyltransferase 1 [EC:2.3.1.16]
Set2AB_CDS_19448	K10527 MFP2	enoyl-CoA hydratase/3-hydroxyacyl-CoA dehydrogenase [EC:4.2.1.17 1.1.1.35 1.1.1.211]
Set2AB_CDS_24385	K10527 MFP2	enoyl-CoA hydratase/3-hydroxyacyl-CoA dehydrogenase [EC:4.2.1.17 1.1.1.35 1.1.1.211]
Set2AB_CDS_43672	K10527 MFP2	enoyl-CoA hydratase/3-hydroxyacyl-CoA dehydrogenase [EC:4.2.1.17 1.1.1.35 1.1.1.211]
Set2AB_CDS_357	K00232 E1.3.3.6, ACOX1, ACOX3	acyl-CoA oxidase [EC:1.3.3.6]
Set2AB_CDS_17089	K00232 E1.3.3.6, ACOX1, ACOX3	acyl-CoA oxidase [EC:1.3.3.6]
Set2AB_CDS_20827	K00232 E1.3.3.6, ACOX1, ACOX3	acyl-CoA oxidase [EC:1.3.3.6]
Set2AB_CDS_24637	K00232 E1.3.3.6, ACOX1, ACOX3	acyl-CoA oxidase [EC:1.3.3.6]
Set2AB_CDS_29953	K00232 E1.3.3.6, ACOX1, ACOX3	acyl-CoA oxidase [EC:1.3.3.6]
Set2AB_CDS_52274	K00232 E1.3.3.6, ACOX1, ACOX3	acyl-CoA oxidase [EC:1.3.3.6]
Set2AB_CDS_43635	K00249 ACADM, acd	acyl-CoA dehydrogenase [EC:1.3.8.7]
Set2AB_CDS_7497	K01897 ACSL, fadD	long-chain acyl-CoA synthetase [EC:6.2.1.3]
Set2AB_CDS_32414	K01897 ACSL, fadD	long-chain acyl-CoA synthetase [EC:6.2.1.3]
Set2AB_CDS_37785	K01897 ACSL, fadD	long-chain acyl-CoA synthetase [EC:6.2.1.3]
Set2AB_CDS_38842	K01897 ACSL, fadD	long-chain acyl-CoA synthetase [EC:6.2.1.3]
Set2AB_CDS_41067	K01897 ACSL, fadD	long-chain acyl-CoA synthetase [EC:6.2.1.3]
Set2AB_CDS_43544	K01897 ACSL, fadD	long-chain acyl-CoA synthetase [EC:6.2.1.3]
Set2AB_CDS_43545	K01897 ACSL, fadD	long-chain acyl-CoA synthetase [EC:6.2.1.3]
Set2AB_CDS_43547	K01897 ACSL, fadD	long-chain acyl-CoA synthetase [EC:6.2.1.3]
Set2AB_CDS_55928	K01897 ACSL, fadD	long-chain acyl-CoA synthetase [EC:6.2.1.3]
Set2AB_CDS_56920	K01897 ACSL, fadD	long-chain acyl-CoA synthetase [EC:6.2.1.3]
Set2AB_CDS_57372	K01897 ACSL, fadD	long-chain acyl-CoA synthetase [EC:6.2.1.3]
Set2AB_CDS_57999	K01897 ACSL, fadD	long-chain acyl-CoA synthetase [EC:6.2.1.3]
Set2AB_CDS_1908	K00121 frmA, ADH5, adhC	S-(hydroxymethyl)glutathione dehydrogenase / alcohol dehydrogenase [EC:1.1.1.284 1.1.1.1]
Set2AB_CDS_12988	K00121 frmA, ADH5, adhC	S-(hydroxymethyl)glutathione dehydrogenase / alcohol dehydrogenase [EC:1.1.1.284 1.1.1.1]
Set2AB_CDS_27429	K00121 frmA, ADH5, adhC	S-(hydroxymethyl)glutathione dehydrogenase / alcohol dehydrogenase [EC:1.1.1.284 1.1.1.1]
Set2AB_CDS_32699	K00121 frmA, ADH5, adhC	S-(hydroxymethyl)glutathione dehydrogenase / alcohol dehydrogenase [EC:1.1.1.284 1.1.1.1]
Set2AB_CDS_32703	K00121 frmA, ADH5, adhC	S-(hydroxymethyl)glutathione dehydrogenase / alcohol dehydrogenase [EC:1.1.1.284 1.1.1.1]
Set2AB_CDS_42977	K00121 frmA, ADH5, adhC	S-(hydroxymethyl)glutathione dehydrogenase / alcohol dehydrogenase [EC:1.1.1.284 1.1.1.1]
Set2AB_CDS_42980	K00121 frmA, ADH5, adhC	S-(hydroxymethyl)glutathione dehydrogenase / alcohol dehydrogenase [EC:1.1.1.284 1.1.1.1]
Set2AB_CDS_46284	K00121 frmA, ADH5, adhC	S-(hydroxymethyl)glutathione dehydrogenase / alcohol dehydrogenase [EC:1.1.1.284 1.1.1.1]
Set2AB_CDS_64373	K00121 frmA, ADH5, adhC	S-(hydroxymethyl)glutathione dehydrogenase / alcohol dehydrogenase [EC:1.1.1.284 1.1.1.1]
Set2AB_CDS_1666	K18857 ADH1	alcohol dehydrogenase class-P [EC:1.1.1.1]
Set2AB_CDS_5853	K18857 ADH1	alcohol dehydrogenase class-P [EC:1.1.1.1]
Set2AB_CDS_9792	K18857 ADH1	alcohol dehydrogenase class-P [EC:1.1.1.1]
Set2AB_CDS_11276	K18857 ADH1	alcohol dehydrogenase class-P [EC:1.1.1.1]
Set2AB_CDS_18305	K00001 E1.1.1.1, adh	alcohol dehydrogenase [EC:1.1.1.1]
Set2AB_CDS_42855	K00001 E1.1.1.1, adh	alcohol dehydrogenase [EC:1.1.1.1]
Set2AB_CDS_9546	K00128 ALDH	aldehyde dehydrogenase (NAD+) [EC:1.2.1.3]
Set2AB_CDS_17197	K00128 ALDH	aldehyde dehydrogenase (NAD+) [EC:1.2.1.3]
Set2AB_CDS_23998	K00128 ALDH	aldehyde dehydrogenase (NAD+) [EC:1.2.1.3]
Set2AB_CDS_23999	K00128 ALDH	aldehyde dehydrogenase (NAD+) [EC:1.2.1.3]
Set2AB_CDS_24251	K00128 ALDH	aldehyde dehydrogenase (NAD+) [EC:1.2.1.3]
Set2AB_CDS_37990	K00128 ALDH	aldehyde dehydrogenase (NAD+) [EC:1.2.1.3]
Set2AB_CDS_47094	K00128 ALDH	aldehyde dehydrogenase (NAD+) [EC:1.2.1.3]
Set2AB_CDS_47964	K00128 ALDH	aldehyde dehydrogenase (NAD+) [EC:1.2.1.3]
Set2AB_CDS_52731	K00128 ALDH	aldehyde dehydrogenase (NAD+) [EC:1.2.1.3]
Set2AB_CDS_12246	K14085 ALDH7A1	aldehyde dehydrogenase family 7 member A1 [EC:1.2.1.31 1.2.1.8 1.2.1.3]
00072 Synthesis and degradation of ketone bodies [PATH:ko00072]
Set2AB_CDS_18078	K01641 E2.3.3.10	hydroxymethylglutaryl-CoA synthase [EC:2.3.3.10]
Set2AB_CDS_24270	K01641 E2.3.3.10	hydroxymethylglutaryl-CoA synthase [EC:2.3.3.10]
Set2AB_CDS_36778	K01641 E2.3.3.10	hydroxymethylglutaryl-CoA synthase [EC:2.3.3.10]
Set2AB_CDS_5814	K01640 E4.1.3.4, HMGCL, hmgL	hydroxymethylglutaryl-CoA lyase [EC:4.1.3.4]
Set2AB_CDS_32999	K01640 E4.1.3.4, HMGCL, hmgL	hydroxymethylglutaryl-CoA lyase [EC:4.1.3.4]
Set2AB_CDS_35937	K01640 E4.1.3.4, HMGCL, hmgL	hydroxymethylglutaryl-CoA lyase [EC:4.1.3.4]
Set2AB_CDS_39983	K01640 E4.1.3.4, HMGCL, hmgL	hydroxymethylglutaryl-CoA lyase [EC:4.1.3.4]
Set2AB_CDS_44492	K01640 E4.1.3.4, HMGCL, hmgL	hydroxymethylglutaryl-CoA lyase [EC:4.1.3.4]
Set2AB_CDS_22338	K00626 E2.3.1.9, atoB	acetyl-CoA C-acetyltransferase [EC:2.3.1.9]
Set2AB_CDS_31695	K00626 E2.3.1.9, atoB	acetyl-CoA C-acetyltransferase [EC:2.3.1.9]
Set2AB_CDS_37219	K00626 E2.3.1.9, atoB	acetyl-CoA C-acetyltransferase [EC:2.3.1.9]
Set2AB_CDS_37221	K00626 E2.3.1.9, atoB	acetyl-CoA C-acetyltransferase [EC:2.3.1.9]
Set2AB_CDS_37224	K00626 E2.3.1.9, atoB	acetyl-CoA C-acetyltransferase [EC:2.3.1.9]
Set2AB_CDS_40533	K00626 E2.3.1.9, atoB	acetyl-CoA C-acetyltransferase [EC:2.3.1.9]
Set2AB_CDS_43960	K00626 E2.3.1.9, atoB	acetyl-CoA C-acetyltransferase [EC:2.3.1.9]
Set2AB_CDS_46865	K00626 E2.3.1.9, atoB	acetyl-CoA C-acetyltransferase [EC:2.3.1.9]
00073 Cutin, suberine and wax biosynthesis [PATH:ko00073]
Set2AB_CDS_753	K15398 CYP86A4S	fatty acid omega-hydroxylase [EC:1.14.-.-]
Set2AB_CDS_29667	K15398 CYP86A4S	fatty acid omega-hydroxylase [EC:1.14.-.-]
Set2AB_CDS_3641	K15400 HHT1	omega-hydroxypalmitate O-feruloyl transferase [EC:2.3.1.188]
Set2AB_CDS_27869	K15400 HHT1	omega-hydroxypalmitate O-feruloyl transferase [EC:2.3.1.188]
Set2AB_CDS_47016	K15401 CYP86A1	fatty acid omega-hydroxylase [EC:1.14.-.-]
Set2AB_CDS_50138	K15401 CYP86A1	fatty acid omega-hydroxylase [EC:1.14.-.-]
Set2AB_CDS_6309	K17991 PXG	peroxygenase [EC:1.11.2.3]
Set2AB_CDS_25038	K17991 PXG	peroxygenase [EC:1.11.2.3]
Set2AB_CDS_47659	K17991 PXG	peroxygenase [EC:1.11.2.3]
Set2AB_CDS_24844	K13407 CYP94A1	fatty acid omega-hydroxylase [EC:1.14.-.-]
Set2AB_CDS_61438	K13407 CYP94A1	fatty acid omega-hydroxylase [EC:1.14.-.-]
Set2AB_CDS_55451	K15402 CYP86B1	fatty acid omega-hydroxylase [EC:1.14.-.-]
Set2AB_CDS_4316	K13356 FAR	alcohol-forming fatty acyl-CoA reductase [EC:1.2.1.84]
Set2AB_CDS_4317	K13356 FAR	alcohol-forming fatty acyl-CoA reductase [EC:1.2.1.84]
Set2AB_CDS_10842	K13356 FAR	alcohol-forming fatty acyl-CoA reductase [EC:1.2.1.84]
Set2AB_CDS_12216	K13356 FAR	alcohol-forming fatty acyl-CoA reductase [EC:1.2.1.84]
Set2AB_CDS_12561	K13356 FAR	alcohol-forming fatty acyl-CoA reductase [EC:1.2.1.84]
00100 Steroid biosynthesis [PATH:ko00100]
Set2AB_CDS_16853	K00801 FDFT1	farnesyl-diphosphate farnesyltransferase [EC:2.5.1.21]
Set2AB_CDS_16855	K00801 FDFT1	farnesyl-diphosphate farnesyltransferase [EC:2.5.1.21]
Set2AB_CDS_16856	K00801 FDFT1	farnesyl-diphosphate farnesyltransferase [EC:2.5.1.21]
Set2AB_CDS_47269	K00801 FDFT1	farnesyl-diphosphate farnesyltransferase [EC:2.5.1.21]
Set2AB_CDS_26756	K00511 SQLE, ERG1	squalene monooxygenase [EC:1.14.14.17]
Set2AB_CDS_28710	K00511 SQLE, ERG1	squalene monooxygenase [EC:1.14.14.17]
Set2AB_CDS_53639	K00511 SQLE, ERG1	squalene monooxygenase [EC:1.14.14.17]
Set2AB_CDS_30064	K05917 CYP51	sterol 14-demethylase [EC:1.14.13.70]
Set2AB_CDS_44623	K00222 TM7SF2, ERG24	Delta14-sterol reductase [EC:1.3.1.70]
Set2AB_CDS_36022	K07748 E1.1.1.170, NSDHL, ERG26	sterol-4alpha-carboxylate 3-dehydrogenase (decarboxylating) [EC:1.1.1.170]
Set2AB_CDS_55217	K07748 E1.1.1.170, NSDHL, ERG26	sterol-4alpha-carboxylate 3-dehydrogenase (decarboxylating) [EC:1.1.1.170]
Set2AB_CDS_8101	K01824 EBP	cholestenol Delta-isomerase [EC:5.3.3.5]
Set2AB_CDS_34774	K01824 EBP	cholestenol Delta-isomerase [EC:5.3.3.5]
Set2AB_CDS_34775	K01824 EBP	cholestenol Delta-isomerase [EC:5.3.3.5]
Set2AB_CDS_53649	K09828 DHCR24, DWF1	Delta24-sterol reductase [EC:1.3.1.72 1.3.1.-]
Set2AB_CDS_7751	K00227 SC5DL, ERG3	Delta7-sterol 5-desaturase [EC:1.14.19.20]
Set2AB_CDS_35159	K00227 SC5DL, ERG3	Delta7-sterol 5-desaturase [EC:1.14.19.20]
Set2AB_CDS_40539	K00213 DHCR7	7-dehydrocholesterol reductase [EC:1.3.1.21]
Set2AB_CDS_43951	K00213 DHCR7	7-dehydrocholesterol reductase [EC:1.3.1.21]
Set2AB_CDS_32758	K01052 LIPA	lysosomal acid lipase/cholesteryl ester hydrolase [EC:3.1.1.13]
Set2AB_CDS_58570	K01052 LIPA	lysosomal acid lipase/cholesteryl ester hydrolase [EC:3.1.1.13]
Set2AB_CDS_59858	K14674 TGL4	TAG lipase / steryl ester hydrolase / phospholipase A2 / LPA acyltransferase [EC:3.1.1.3 3.1.1.13 3.1.1.4 2.3.1.51]
Set2AB_CDS_8484	K00559 E2.1.1.41, SMT1, ERG6	sterol 24-C-methyltransferase [EC:2.1.1.41]
Set2AB_CDS_52502	K00559 E2.1.1.41, SMT1, ERG6	sterol 24-C-methyltransferase [EC:2.1.1.41]
Set2AB_CDS_7319	K01853 CAS1	cycloartenol synthase [EC:5.4.99.8]
Set2AB_CDS_7326	K01853 CAS1	cycloartenol synthase [EC:5.4.99.8]
Set2AB_CDS_7330	K01853 CAS1	cycloartenol synthase [EC:5.4.99.8]
Set2AB_CDS_7332	K01853 CAS1	cycloartenol synthase [EC:5.4.99.8]
Set2AB_CDS_19935	K01853 CAS1	cycloartenol synthase [EC:5.4.99.8]
Set2AB_CDS_6480	K14423 SMO1	4,4-dimethyl-9beta,19-cyclopropylsterol-4alpha-methyl oxidase [EC:1.14.13.72]
Set2AB_CDS_8049	K08246 CPI1	cycloeucalenol cycloisomerase [EC:5.5.1.9]
Set2AB_CDS_8051	K08246 CPI1	cycloeucalenol cycloisomerase [EC:5.5.1.9]
Set2AB_CDS_10797	K08246 CPI1	cycloeucalenol cycloisomerase [EC:5.5.1.9]
Set2AB_CDS_47137	K08242 E2.1.1.143	24-methylenesterol C-methyltransferase [EC:2.1.1.143]
Set2AB_CDS_14992	K14424 SMO2	4-alpha-methyl-delta7-sterol-4alpha-methyl oxidase [EC:1.14.13.72]
Set2AB_CDS_37859	K14424 SMO2	4-alpha-methyl-delta7-sterol-4alpha-methyl oxidase [EC:1.14.13.72]
Set2AB_CDS_5665	K09832 CYP710A	sterol 22-desaturase [EC:1.14.19.41]
00140 Steroid hormone biosynthesis [PATH:ko00140]
Set2AB_CDS_12825	K00512 CYP17A	steroid 17alpha-monooxygenase / 17alpha-hydroxyprogesterone deacetylase [EC:1.14.14.19 1.14.14.32]
Set2AB_CDS_12838	K00512 CYP17A	steroid 17alpha-monooxygenase / 17alpha-hydroxyprogesterone deacetylase [EC:1.14.14.19 1.14.14.32]
Set2AB_CDS_18352	K00512 CYP17A	steroid 17alpha-monooxygenase / 17alpha-hydroxyprogesterone deacetylase [EC:1.14.14.19 1.14.14.32]
Set2AB_CDS_28182	K00512 CYP17A	steroid 17alpha-monooxygenase / 17alpha-hydroxyprogesterone deacetylase [EC:1.14.14.19 1.14.14.32]
Set2AB_CDS_34939	K00512 CYP17A	steroid 17alpha-monooxygenase / 17alpha-hydroxyprogesterone deacetylase [EC:1.14.14.19 1.14.14.32]
Set2AB_CDS_37002	K00512 CYP17A	steroid 17alpha-monooxygenase / 17alpha-hydroxyprogesterone deacetylase [EC:1.14.14.19 1.14.14.32]
Set2AB_CDS_61065	K00512 CYP17A	steroid 17alpha-monooxygenase / 17alpha-hydroxyprogesterone deacetylase [EC:1.14.14.19 1.14.14.32]
Set2AB_CDS_11680	K12345 SRD5A3	3-oxo-5-alpha-steroid 4-dehydrogenase 3 [EC:1.3.1.22 1.3.1.94]
Set2AB_CDS_31341	K12345 SRD5A3	3-oxo-5-alpha-steroid 4-dehydrogenase 3 [EC:1.3.1.22 1.3.1.94]
Set2AB_CDS_34117	K10251 HSD17B12, KAR, IFA38	17beta-estradiol 17-dehydrogenase / very-long-chain 3-oxoacyl-CoA reductase [EC:1.1.1.62 1.1.1.330]
Set2AB_CDS_34120	K10251 HSD17B12, KAR, IFA38	17beta-estradiol 17-dehydrogenase / very-long-chain 3-oxoacyl-CoA reductase [EC:1.1.1.62 1.1.1.330]
Set2AB_CDS_16024	K07408 CYP1A1	cytochrome P450 family 1 subfamily A polypeptide 1 [EC:1.14.14.1]
Set2AB_CDS_47678	K07408 CYP1A1	cytochrome P450 family 1 subfamily A polypeptide 1 [EC:1.14.14.1]
Set2AB_CDS_58948	K07408 CYP1A1	cytochrome P450 family 1 subfamily A polypeptide 1 [EC:1.14.14.1]
Set2AB_CDS_61052	K07408 CYP1A1	cytochrome P450 family 1 subfamily A polypeptide 1 [EC:1.14.14.1]
00561 Glycerolipid metabolism [PATH:ko00561]
Set2AB_CDS_55691	K15918 GLYK	D-glycerate 3-kinase [EC:2.7.1.31]
Set2AB_CDS_62243	K15918 GLYK	D-glycerate 3-kinase [EC:2.7.1.31]
Set2AB_CDS_9546	K00128 ALDH	aldehyde dehydrogenase (NAD+) [EC:1.2.1.3]
Set2AB_CDS_17197	K00128 ALDH	aldehyde dehydrogenase (NAD+) [EC:1.2.1.3]
Set2AB_CDS_23998	K00128 ALDH	aldehyde dehydrogenase (NAD+) [EC:1.2.1.3]
Set2AB_CDS_23999	K00128 ALDH	aldehyde dehydrogenase (NAD+) [EC:1.2.1.3]
Set2AB_CDS_24251	K00128 ALDH	aldehyde dehydrogenase (NAD+) [EC:1.2.1.3]
Set2AB_CDS_37990	K00128 ALDH	aldehyde dehydrogenase (NAD+) [EC:1.2.1.3]
Set2AB_CDS_47094	K00128 ALDH	aldehyde dehydrogenase (NAD+) [EC:1.2.1.3]
Set2AB_CDS_47964	K00128 ALDH	aldehyde dehydrogenase (NAD+) [EC:1.2.1.3]
Set2AB_CDS_52731	K00128 ALDH	aldehyde dehydrogenase (NAD+) [EC:1.2.1.3]
Set2AB_CDS_12246	K14085 ALDH7A1	aldehyde dehydrogenase family 7 member A1 [EC:1.2.1.31 1.2.1.8 1.2.1.3]
Set2AB_CDS_16843	K00011 AKR1B	aldehyde reductase [EC:1.1.1.21]
Set2AB_CDS_29100	K00002 AKR1A1, adh	alcohol dehydrogenase (NADP+) [EC:1.1.1.2]
Set2AB_CDS_43558	K00002 AKR1A1, adh	alcohol dehydrogenase (NADP+) [EC:1.1.1.2]
Set2AB_CDS_39541	K00863 DAK, TKFC	triose/dihydroxyacetone kinase / FAD-AMP lyase (cyclizing) [EC:2.7.1.28 2.7.1.29 4.6.1.15]
Set2AB_CDS_39544	K00863 DAK, TKFC	triose/dihydroxyacetone kinase / FAD-AMP lyase (cyclizing) [EC:2.7.1.28 2.7.1.29 4.6.1.15]
Set2AB_CDS_39545	K00863 DAK, TKFC	triose/dihydroxyacetone kinase / FAD-AMP lyase (cyclizing) [EC:2.7.1.28 2.7.1.29 4.6.1.15]
Set2AB_CDS_64421	K00864 glpK, GK	glycerol kinase [EC:2.7.1.30]
Set2AB_CDS_42186	K13506 GPAT3_4, AGPAT9, AGPAT6	glycerol-3-phosphate O-acyltransferase 3/4 [EC:2.3.1.15]
Set2AB_CDS_42188	K13506 GPAT3_4, AGPAT9, AGPAT6	glycerol-3-phosphate O-acyltransferase 3/4 [EC:2.3.1.15]
Set2AB_CDS_36107	K00630 ATS1	glycerol-3-phosphate O-acyltransferase [EC:2.3.1.15]
Set2AB_CDS_734	K13508 GPAT	glycerol-3-phosphate acyltransferase [EC:2.3.1.15 2.3.1.198]
Set2AB_CDS_16615	K13508 GPAT	glycerol-3-phosphate acyltransferase [EC:2.3.1.15 2.3.1.198]
Set2AB_CDS_28792	K13508 GPAT	glycerol-3-phosphate acyltransferase [EC:2.3.1.15 2.3.1.198]
Set2AB_CDS_32019	K13508 GPAT	glycerol-3-phosphate acyltransferase [EC:2.3.1.15 2.3.1.198]
Set2AB_CDS_44745	K13508 GPAT	glycerol-3-phosphate acyltransferase [EC:2.3.1.15 2.3.1.198]
Set2AB_CDS_2721	K00655 plsC	1-acyl-sn-glycerol-3-phosphate acyltransferase [EC:2.3.1.51]
Set2AB_CDS_32097	K00655 plsC	1-acyl-sn-glycerol-3-phosphate acyltransferase [EC:2.3.1.51]
Set2AB_CDS_61717	K13513 LCLAT1, AGPAT8	lysocardiolipin and lysophospholipid acyltransferase [EC:2.3.1.- 2.3.1.51]
Set2AB_CDS_38803	K13519 LPT1, ALE1	lysophospholipid acyltransferase [EC:2.3.1.51 2.3.1.23 2.3.1.-]
Set2AB_CDS_61033	K13523 AGPAT3_4	lysophosphatidic acid acyltransferase / lysophosphatidylinositol acyltransferase [EC:2.3.1.51 2.3.1.-]
Set2AB_CDS_760	K15728 LPIN	phosphatidate phosphatase LPIN [EC:3.1.3.4]
Set2AB_CDS_26449	K15728 LPIN	phosphatidate phosphatase LPIN [EC:3.1.3.4]
Set2AB_CDS_47918	K15728 LPIN	phosphatidate phosphatase LPIN [EC:3.1.3.4]
Set2AB_CDS_41293	K18693 DPP1, DPPL, PLPP4_5	diacylglycerol diphosphate phosphatase / phosphatidate phosphatase [EC:3.1.3.81 3.1.3.4]
Set2AB_CDS_57201	K18693 DPP1, DPPL, PLPP4_5	diacylglycerol diphosphate phosphatase / phosphatidate phosphatase [EC:3.1.3.81 3.1.3.4]
Set2AB_CDS_57203	K18693 DPP1, DPPL, PLPP4_5	diacylglycerol diphosphate phosphatase / phosphatidate phosphatase [EC:3.1.3.81 3.1.3.4]
Set2AB_CDS_63165	K18693 DPP1, DPPL, PLPP4_5	diacylglycerol diphosphate phosphatase / phosphatidate phosphatase [EC:3.1.3.81 3.1.3.4]
Set2AB_CDS_2985	K00901 dgkA, DGK	diacylglycerol kinase (ATP) [EC:2.7.1.107]
Set2AB_CDS_2986	K00901 dgkA, DGK	diacylglycerol kinase (ATP) [EC:2.7.1.107]
Set2AB_CDS_14381	K00901 dgkA, DGK	diacylglycerol kinase (ATP) [EC:2.7.1.107]
Set2AB_CDS_23910	K00901 dgkA, DGK	diacylglycerol kinase (ATP) [EC:2.7.1.107]
Set2AB_CDS_24296	K00901 dgkA, DGK	diacylglycerol kinase (ATP) [EC:2.7.1.107]
Set2AB_CDS_17248	K11155 DGAT1	diacylglycerol O-acyltransferase 1 [EC:2.3.1.20 2.3.1.75 2.3.1.76]
Set2AB_CDS_23456	K11155 DGAT1	diacylglycerol O-acyltransferase 1 [EC:2.3.1.20 2.3.1.75 2.3.1.76]
Set2AB_CDS_23430	K00679 E2.3.1.158	phospholipid:diacylglycerol acyltransferase [EC:2.3.1.158]
Set2AB_CDS_63490	K00679 E2.3.1.158	phospholipid:diacylglycerol acyltransferase [EC:2.3.1.158]
Set2AB_CDS_59858	K14674 TGL4	TAG lipase / steryl ester hydrolase / phospholipase A2 / LPA acyltransferase [EC:3.1.1.3 3.1.1.13 3.1.1.4 2.3.1.51]
Set2AB_CDS_5833	K01054 MGLL	acylglycerol lipase [EC:3.1.1.23]
Set2AB_CDS_19841	K01054 MGLL	acylglycerol lipase [EC:3.1.1.23]
Set2AB_CDS_26334	K01054 MGLL	acylglycerol lipase [EC:3.1.1.23]
Set2AB_CDS_36387	K01054 MGLL	acylglycerol lipase [EC:3.1.1.23]
Set2AB_CDS_52448	K01054 MGLL	acylglycerol lipase [EC:3.1.1.23]
Set2AB_CDS_56840	K01054 MGLL	acylglycerol lipase [EC:3.1.1.23]
Set2AB_CDS_58651	K01054 MGLL	acylglycerol lipase [EC:3.1.1.23]
Set2AB_CDS_63745	K01054 MGLL	acylglycerol lipase [EC:3.1.1.23]
Set2AB_CDS_49543	K14457 MOGAT2, MGAT2	2-acylglycerol O-acyltransferase 2 [EC:2.3.1.22]
Set2AB_CDS_601	K06118 SQD1, sqdB	UDP-sulfoquinovose synthase [EC:3.13.1.1]
Set2AB_CDS_28731	K06119 SQD2	sulfoquinovosyltransferase [EC:2.4.1.-]
Set2AB_CDS_40821	K06119 SQD2	sulfoquinovosyltransferase [EC:2.4.1.-]
Set2AB_CDS_5464	K03715 MGD	1,2-diacylglycerol 3-beta-galactosyltransferase [EC:2.4.1.46]
Set2AB_CDS_22498	K03715 MGD	1,2-diacylglycerol 3-beta-galactosyltransferase [EC:2.4.1.46]
Set2AB_CDS_26242	K03715 MGD	1,2-diacylglycerol 3-beta-galactosyltransferase [EC:2.4.1.46]
Set2AB_CDS_7657	K09480 DGD	digalactosyldiacylglycerol synthase [EC:2.4.1.241]
Set2AB_CDS_41447	K09480 DGD	digalactosyldiacylglycerol synthase [EC:2.4.1.241]
Set2AB_CDS_18380	K07407 E3.2.1.22B, galA, rafA	alpha-galactosidase [EC:3.2.1.22]
Set2AB_CDS_35372	K07407 E3.2.1.22B, galA, rafA	alpha-galactosidase [EC:3.2.1.22]
Set2AB_CDS_35398	K07407 E3.2.1.22B, galA, rafA	alpha-galactosidase [EC:3.2.1.22]
Set2AB_CDS_18748	K21362 SFR2	galactolipid galactosyltransferase [EC:2.4.1.184]
00564 Glycerophospholipid metabolism [PATH:ko00564]
Set2AB_CDS_16871	K00006 GPD1	glycerol-3-phosphate dehydrogenase (NAD+) [EC:1.1.1.8]
Set2AB_CDS_30705	K00006 GPD1	glycerol-3-phosphate dehydrogenase (NAD+) [EC:1.1.1.8]
Set2AB_CDS_46404	K00006 GPD1	glycerol-3-phosphate dehydrogenase (NAD+) [EC:1.1.1.8]
Set2AB_CDS_56145	K00006 GPD1	glycerol-3-phosphate dehydrogenase (NAD+) [EC:1.1.1.8]
Set2AB_CDS_59929	K00006 GPD1	glycerol-3-phosphate dehydrogenase (NAD+) [EC:1.1.1.8]
Set2AB_CDS_31245	K00111 glpA, glpD	glycerol-3-phosphate dehydrogenase [EC:1.1.5.3]
Set2AB_CDS_56633	K00111 glpA, glpD	glycerol-3-phosphate dehydrogenase [EC:1.1.5.3]
Set2AB_CDS_42186	K13506 GPAT3_4, AGPAT9, AGPAT6	glycerol-3-phosphate O-acyltransferase 3/4 [EC:2.3.1.15]
Set2AB_CDS_42188	K13506 GPAT3_4, AGPAT9, AGPAT6	glycerol-3-phosphate O-acyltransferase 3/4 [EC:2.3.1.15]
Set2AB_CDS_36107	K00630 ATS1	glycerol-3-phosphate O-acyltransferase [EC:2.3.1.15]
Set2AB_CDS_734	K13508 GPAT	glycerol-3-phosphate acyltransferase [EC:2.3.1.15 2.3.1.198]
Set2AB_CDS_16615	K13508 GPAT	glycerol-3-phosphate acyltransferase [EC:2.3.1.15 2.3.1.198]
Set2AB_CDS_28792	K13508 GPAT	glycerol-3-phosphate acyltransferase [EC:2.3.1.15 2.3.1.198]
Set2AB_CDS_32019	K13508 GPAT	glycerol-3-phosphate acyltransferase [EC:2.3.1.15 2.3.1.198]
Set2AB_CDS_44745	K13508 GPAT	glycerol-3-phosphate acyltransferase [EC:2.3.1.15 2.3.1.198]
Set2AB_CDS_61717	K13513 LCLAT1, AGPAT8	lysocardiolipin and lysophospholipid acyltransferase [EC:2.3.1.- 2.3.1.51]
Set2AB_CDS_38803	K13519 LPT1, ALE1	lysophospholipid acyltransferase [EC:2.3.1.51 2.3.1.23 2.3.1.-]
Set2AB_CDS_61033	K13523 AGPAT3_4	lysophosphatidic acid acyltransferase / lysophosphatidylinositol acyltransferase [EC:2.3.1.51 2.3.1.-]
Set2AB_CDS_2721	K00655 plsC	1-acyl-sn-glycerol-3-phosphate acyltransferase [EC:2.3.1.51]
Set2AB_CDS_32097	K00655 plsC	1-acyl-sn-glycerol-3-phosphate acyltransferase [EC:2.3.1.51]
Set2AB_CDS_12227	K01517 ADPRM	manganese-dependent ADP-ribose/CDP-alcohol diphosphatase [EC:3.6.1.13 3.6.1.16 3.6.1.53]
Set2AB_CDS_53545	K01517 ADPRM	manganese-dependent ADP-ribose/CDP-alcohol diphosphatase [EC:3.6.1.13 3.6.1.16 3.6.1.53]
Set2AB_CDS_760	K15728 LPIN	phosphatidate phosphatase LPIN [EC:3.1.3.4]
Set2AB_CDS_26449	K15728 LPIN	phosphatidate phosphatase LPIN [EC:3.1.3.4]
Set2AB_CDS_47918	K15728 LPIN	phosphatidate phosphatase LPIN [EC:3.1.3.4]
Set2AB_CDS_41293	K18693 DPP1, DPPL, PLPP4_5	diacylglycerol diphosphate phosphatase / phosphatidate phosphatase [EC:3.1.3.81 3.1.3.4]
Set2AB_CDS_57201	K18693 DPP1, DPPL, PLPP4_5	diacylglycerol diphosphate phosphatase / phosphatidate phosphatase [EC:3.1.3.81 3.1.3.4]
Set2AB_CDS_57203	K18693 DPP1, DPPL, PLPP4_5	diacylglycerol diphosphate phosphatase / phosphatidate phosphatase [EC:3.1.3.81 3.1.3.4]
Set2AB_CDS_63165	K18693 DPP1, DPPL, PLPP4_5	diacylglycerol diphosphate phosphatase / phosphatidate phosphatase [EC:3.1.3.81 3.1.3.4]
Set2AB_CDS_2985	K00901 dgkA, DGK	diacylglycerol kinase (ATP) [EC:2.7.1.107]
Set2AB_CDS_2986	K00901 dgkA, DGK	diacylglycerol kinase (ATP) [EC:2.7.1.107]
Set2AB_CDS_14381	K00901 dgkA, DGK	diacylglycerol kinase (ATP) [EC:2.7.1.107]
Set2AB_CDS_23910	K00901 dgkA, DGK	diacylglycerol kinase (ATP) [EC:2.7.1.107]
Set2AB_CDS_24296	K00901 dgkA, DGK	diacylglycerol kinase (ATP) [EC:2.7.1.107]
Set2AB_CDS_3656	K01114 plc	phospholipase C [EC:3.1.4.3]
Set2AB_CDS_22921	K01114 plc	phospholipase C [EC:3.1.4.3]
Set2AB_CDS_43908	K01114 plc	phospholipase C [EC:3.1.4.3]
Set2AB_CDS_57129	K01114 plc	phospholipase C [EC:3.1.4.3]
Set2AB_CDS_63417	K01114 plc	phospholipase C [EC:3.1.4.3]
Set2AB_CDS_3209	K01115 PLD1_2	phospholipase D1/2 [EC:3.1.4.4]
Set2AB_CDS_5138	K01115 PLD1_2	phospholipase D1/2 [EC:3.1.4.4]
Set2AB_CDS_7558	K01115 PLD1_2	phospholipase D1/2 [EC:3.1.4.4]
Set2AB_CDS_18075	K01115 PLD1_2	phospholipase D1/2 [EC:3.1.4.4]
Set2AB_CDS_20114	K01115 PLD1_2	phospholipase D1/2 [EC:3.1.4.4]
Set2AB_CDS_22721	K01115 PLD1_2	phospholipase D1/2 [EC:3.1.4.4]
[truncated: 9,198 more rows]

## Sheet: MBE02
Table S2. KAAS (KEGG Automatic Annotation Server) analysis to identify the biological pathways for genes differentially expressed between the control and MBE02 treated samples
Metabolism	KO IDS	ENZYME NAME – NUMBER
Carbohydrate metabolism
00010 Glycolysis / Gluconeogenesis [PATH:ko00010]
Set3AB_CDS_3857	K00844 HK	hexokinase [EC:2.7.1.1]
Set3AB_CDS_13037	K00844 HK	hexokinase [EC:2.7.1.1]
Set3AB_CDS_18686	K00844 HK	hexokinase [EC:2.7.1.1]
Set3AB_CDS_25053	K00844 HK	hexokinase [EC:2.7.1.1]
Set3AB_CDS_34298	K00844 HK	hexokinase [EC:2.7.1.1]
Set3AB_CDS_34302	K00844 HK	hexokinase [EC:2.7.1.1]
Set3AB_CDS_34306	K00844 HK	hexokinase [EC:2.7.1.1]
Set3AB_CDS_34310	K00844 HK	hexokinase [EC:2.7.1.1]
Set3AB_CDS_34317	K00844 HK	hexokinase [EC:2.7.1.1]
Set3AB_CDS_34330	K00844 HK	hexokinase [EC:2.7.1.1]
Set3AB_CDS_34334	K00844 HK	hexokinase [EC:2.7.1.1]
Set3AB_CDS_34338	K00844 HK	hexokinase [EC:2.7.1.1]
Set3AB_CDS_34350	K00844 HK	hexokinase [EC:2.7.1.1]
Set3AB_CDS_36135	K00844 HK	hexokinase [EC:2.7.1.1]
Set3AB_CDS_53909	K00844 HK	hexokinase [EC:2.7.1.1]
Set3AB_CDS_54231	K00844 HK	hexokinase [EC:2.7.1.1]
Set3AB_CDS_60425	K00844 HK	hexokinase [EC:2.7.1.1]
Set3AB_CDS_7518	K01810 GPI, pgi	glucose-6-phosphate isomerase [EC:5.3.1.9]
Set3AB_CDS_9217	K01810 GPI, pgi	glucose-6-phosphate isomerase [EC:5.3.1.9]
Set3AB_CDS_2559	K00850 pfkA, PFK	6-phosphofructokinase 1 [EC:2.7.1.11]
Set3AB_CDS_2894	K00850 pfkA, PFK	6-phosphofructokinase 1 [EC:2.7.1.11]
Set3AB_CDS_16089	K00850 pfkA, PFK	6-phosphofructokinase 1 [EC:2.7.1.11]
Set3AB_CDS_32062	K00850 pfkA, PFK	6-phosphofructokinase 1 [EC:2.7.1.11]
Set3AB_CDS_35875	K00850 pfkA, PFK	6-phosphofructokinase 1 [EC:2.7.1.11]
Set3AB_CDS_45318	K00850 pfkA, PFK	6-phosphofructokinase 1 [EC:2.7.1.11]
Set3AB_CDS_48679	K00850 pfkA, PFK	6-phosphofructokinase 1 [EC:2.7.1.11]
Set3AB_CDS_52770	K00850 pfkA, PFK	6-phosphofructokinase 1 [EC:2.7.1.11]
Set3AB_CDS_56621	K00850 pfkA, PFK	6-phosphofructokinase 1 [EC:2.7.1.11]
Set3AB_CDS_62036	K00850 pfkA, PFK	6-phosphofructokinase 1 [EC:2.7.1.11]
Set3AB_CDS_5252	K00895 pfp, PFP	diphosphate-dependent phosphofructokinase [EC:2.7.1.90]
Set3AB_CDS_22673	K00895 pfp, PFP	diphosphate-dependent phosphofructokinase [EC:2.7.1.90]
Set3AB_CDS_42444	K00895 pfp, PFP	diphosphate-dependent phosphofructokinase [EC:2.7.1.90]
Set3AB_CDS_38088	K03841 FBP, fbp	fructose-1,6-bisphosphatase I [EC:3.1.3.11]
Set3AB_CDS_53446	K03841 FBP, fbp	fructose-1,6-bisphosphatase I [EC:3.1.3.11]
Set3AB_CDS_8650	K01623 ALDO	fructose-bisphosphate aldolase, class I [EC:4.1.2.13]
Set3AB_CDS_15957	K01623 ALDO	fructose-bisphosphate aldolase, class I [EC:4.1.2.13]
Set3AB_CDS_27156	K01623 ALDO	fructose-bisphosphate aldolase, class I [EC:4.1.2.13]
Set3AB_CDS_32261	K01623 ALDO	fructose-bisphosphate aldolase, class I [EC:4.1.2.13]
Set3AB_CDS_45797	K01623 ALDO	fructose-bisphosphate aldolase, class I [EC:4.1.2.13]
Set3AB_CDS_52289	K01623 ALDO	fructose-bisphosphate aldolase, class I [EC:4.1.2.13]
Set3AB_CDS_55350	K01623 ALDO	fructose-bisphosphate aldolase, class I [EC:4.1.2.13]
Set3AB_CDS_62242	K01623 ALDO	fructose-bisphosphate aldolase, class I [EC:4.1.2.13]
Set3AB_CDS_2604	K01803 TPI, tpiA	triosephosphate isomerase (TIM) [EC:5.3.1.1]
Set3AB_CDS_25356	K01803 TPI, tpiA	triosephosphate isomerase (TIM) [EC:5.3.1.1]
Set3AB_CDS_32260	K00134 GAPDH, gapA	glyceraldehyde 3-phosphate dehydrogenase [EC:1.2.1.12]
Set3AB_CDS_33901	K00134 GAPDH, gapA	glyceraldehyde 3-phosphate dehydrogenase [EC:1.2.1.12]
Set3AB_CDS_54126	K00134 GAPDH, gapA	glyceraldehyde 3-phosphate dehydrogenase [EC:1.2.1.12]
Set3AB_CDS_2738	K00927 PGK, pgk	phosphoglycerate kinase [EC:2.7.2.3]
Set3AB_CDS_7339	K00927 PGK, pgk	phosphoglycerate kinase [EC:2.7.2.3]
Set3AB_CDS_32653	K00927 PGK, pgk	phosphoglycerate kinase [EC:2.7.2.3]
Set3AB_CDS_10276	K01834 PGAM, gpmA	2,3-bisphosphoglycerate-dependent phosphoglycerate mutase [EC:5.4.2.11]
Set3AB_CDS_39037	K15633 gpmI	2,3-bisphosphoglycerate-independent phosphoglycerate mutase [EC:5.4.2.12]
Set3AB_CDS_48725	K15634 gpmB	probable phosphoglycerate mutase [EC:5.4.2.12]
Set3AB_CDS_6548	K01689 ENO, eno	enolase [EC:4.2.1.11]
Set3AB_CDS_35640	K01689 ENO, eno	enolase [EC:4.2.1.11]
Set3AB_CDS_45642	K01689 ENO, eno	enolase [EC:4.2.1.11]
Set3AB_CDS_45643	K01689 ENO, eno	enolase [EC:4.2.1.11]
Set3AB_CDS_59898	K01689 ENO, eno	enolase [EC:4.2.1.11]
Set3AB_CDS_748	K00873 PK, pyk	pyruvate kinase [EC:2.7.1.40]
Set3AB_CDS_17743	K00873 PK, pyk	pyruvate kinase [EC:2.7.1.40]
Set3AB_CDS_20331	K00873 PK, pyk	pyruvate kinase [EC:2.7.1.40]
Set3AB_CDS_20333	K00873 PK, pyk	pyruvate kinase [EC:2.7.1.40]
Set3AB_CDS_24354	K00873 PK, pyk	pyruvate kinase [EC:2.7.1.40]
Set3AB_CDS_37949	K00873 PK, pyk	pyruvate kinase [EC:2.7.1.40]
Set3AB_CDS_38007	K00873 PK, pyk	pyruvate kinase [EC:2.7.1.40]
Set3AB_CDS_38430	K00873 PK, pyk	pyruvate kinase [EC:2.7.1.40]
Set3AB_CDS_44123	K00873 PK, pyk	pyruvate kinase [EC:2.7.1.40]
Set3AB_CDS_51324	K00873 PK, pyk	pyruvate kinase [EC:2.7.1.40]
Set3AB_CDS_56115	K00873 PK, pyk	pyruvate kinase [EC:2.7.1.40]
Set3AB_CDS_57663	K00873 PK, pyk	pyruvate kinase [EC:2.7.1.40]
Set3AB_CDS_58415	K00873 PK, pyk	pyruvate kinase [EC:2.7.1.40]
Set3AB_CDS_61692	K00873 PK, pyk	pyruvate kinase [EC:2.7.1.40]
Set3AB_CDS_62850	K00873 PK, pyk	pyruvate kinase [EC:2.7.1.40]
Set3AB_CDS_259	K00161 PDHA, pdhA	pyruvate dehydrogenase E1 component alpha subunit [EC:1.2.4.1]
Set3AB_CDS_16520	K00161 PDHA, pdhA	pyruvate dehydrogenase E1 component alpha subunit [EC:1.2.4.1]
Set3AB_CDS_25773	K00161 PDHA, pdhA	pyruvate dehydrogenase E1 component alpha subunit [EC:1.2.4.1]
Set3AB_CDS_37803	K00161 PDHA, pdhA	pyruvate dehydrogenase E1 component alpha subunit [EC:1.2.4.1]
Set3AB_CDS_6725	K00162 PDHB, pdhB	pyruvate dehydrogenase E1 component beta subunit [EC:1.2.4.1]
Set3AB_CDS_15429	K00162 PDHB, pdhB	pyruvate dehydrogenase E1 component beta subunit [EC:1.2.4.1]
Set3AB_CDS_42833	K00162 PDHB, pdhB	pyruvate dehydrogenase E1 component beta subunit [EC:1.2.4.1]
Set3AB_CDS_57370	K00162 PDHB, pdhB	pyruvate dehydrogenase E1 component beta subunit [EC:1.2.4.1]
Set3AB_CDS_54414	K00627 DLAT, aceF, pdhC	pyruvate dehydrogenase E2 component (dihydrolipoamide acetyltransferase) [EC:2.3.1.12]
Set3AB_CDS_55080	K00627 DLAT, aceF, pdhC	pyruvate dehydrogenase E2 component (dihydrolipoamide acetyltransferase) [EC:2.3.1.12]
Set3AB_CDS_56119	K00627 DLAT, aceF, pdhC	pyruvate dehydrogenase E2 component (dihydrolipoamide acetyltransferase) [EC:2.3.1.12]
Set3AB_CDS_62682	K00627 DLAT, aceF, pdhC	pyruvate dehydrogenase E2 component (dihydrolipoamide acetyltransferase) [EC:2.3.1.12]
Set3AB_CDS_21347	K00382 DLD, lpd, pdhD	dihydrolipoamide dehydrogenase [EC:1.8.1.4]
Set3AB_CDS_49553	K00382 DLD, lpd, pdhD	dihydrolipoamide dehydrogenase [EC:1.8.1.4]
Set3AB_CDS_49624	K00016 LDH, ldh	L-lactate dehydrogenase [EC:1.1.1.27]
Set3AB_CDS_5371	K01568 PDC, pdc	pyruvate decarboxylase [EC:4.1.1.1]
Set3AB_CDS_28182	K01568 PDC, pdc	pyruvate decarboxylase [EC:4.1.1.1]
Set3AB_CDS_42210	K01568 PDC, pdc	pyruvate decarboxylase [EC:4.1.1.1]
Set3AB_CDS_1517	K00121 frmA, ADH5, adhC	S-(hydroxymethyl)glutathione dehydrogenase / alcohol dehydrogenase [EC:1.1.1.284 1.1.1.1]
Set3AB_CDS_16015	K00121 frmA, ADH5, adhC	S-(hydroxymethyl)glutathione dehydrogenase / alcohol dehydrogenase [EC:1.1.1.284 1.1.1.1]
Set3AB_CDS_24301	K00121 frmA, ADH5, adhC	S-(hydroxymethyl)glutathione dehydrogenase / alcohol dehydrogenase [EC:1.1.1.284 1.1.1.1]
Set3AB_CDS_29684	K00121 frmA, ADH5, adhC	S-(hydroxymethyl)glutathione dehydrogenase / alcohol dehydrogenase [EC:1.1.1.284 1.1.1.1]
Set3AB_CDS_30506	K00121 frmA, ADH5, adhC	S-(hydroxymethyl)glutathione dehydrogenase / alcohol dehydrogenase [EC:1.1.1.284 1.1.1.1]
Set3AB_CDS_30509	K00121 frmA, ADH5, adhC	S-(hydroxymethyl)glutathione dehydrogenase / alcohol dehydrogenase [EC:1.1.1.284 1.1.1.1]
Set3AB_CDS_39022	K00121 frmA, ADH5, adhC	S-(hydroxymethyl)glutathione dehydrogenase / alcohol dehydrogenase [EC:1.1.1.284 1.1.1.1]
Set3AB_CDS_46247	K00121 frmA, ADH5, adhC	S-(hydroxymethyl)glutathione dehydrogenase / alcohol dehydrogenase [EC:1.1.1.284 1.1.1.1]
Set3AB_CDS_1002	K18857 ADH1	alcohol dehydrogenase class-P [EC:1.1.1.1]
Set3AB_CDS_8709	K18857 ADH1	alcohol dehydrogenase class-P [EC:1.1.1.1]
Set3AB_CDS_9331	K18857 ADH1	alcohol dehydrogenase class-P [EC:1.1.1.1]
Set3AB_CDS_10851	K18857 ADH1	alcohol dehydrogenase class-P [EC:1.1.1.1]
Set3AB_CDS_28928	K18857 ADH1	alcohol dehydrogenase class-P [EC:1.1.1.1]
Set3AB_CDS_20206	K00001 E1.1.1.1, adh	alcohol dehydrogenase [EC:1.1.1.1]
Set3AB_CDS_40859	K00001 E1.1.1.1, adh	alcohol dehydrogenase [EC:1.1.1.1]
Set3AB_CDS_2057	K00002 AKR1A1, adh	alcohol dehydrogenase (NADP+) [EC:1.1.1.2]
Set3AB_CDS_28889	K00002 AKR1A1, adh	alcohol dehydrogenase (NADP+) [EC:1.1.1.2]
Set3AB_CDS_44507	K00002 AKR1A1, adh	alcohol dehydrogenase (NADP+) [EC:1.1.1.2]
Set3AB_CDS_11063	K00128 ALDH	aldehyde dehydrogenase (NAD+) [EC:1.2.1.3]
Set3AB_CDS_15717	K00128 ALDH	aldehyde dehydrogenase (NAD+) [EC:1.2.1.3]
Set3AB_CDS_23171	K00128 ALDH	aldehyde dehydrogenase (NAD+) [EC:1.2.1.3]
Set3AB_CDS_23172	K00128 ALDH	aldehyde dehydrogenase (NAD+) [EC:1.2.1.3]
Set3AB_CDS_35703	K00128 ALDH	aldehyde dehydrogenase (NAD+) [EC:1.2.1.3]
Set3AB_CDS_45273	K00128 ALDH	aldehyde dehydrogenase (NAD+) [EC:1.2.1.3]
Set3AB_CDS_46463	K00128 ALDH	aldehyde dehydrogenase (NAD+) [EC:1.2.1.3]
Set3AB_CDS_51353	K00128 ALDH	aldehyde dehydrogenase (NAD+) [EC:1.2.1.3]
Set3AB_CDS_11794	K14085 ALDH7A1	aldehyde dehydrogenase family 7 member A1 [EC:1.2.1.31 1.2.1.8 1.2.1.3]
Set3AB_CDS_25301	K01895 ACSS, acs	acetyl-CoA synthetase [EC:6.2.1.1]
Set3AB_CDS_7554	K01785 galM, GALM	aldose 1-epimerase [EC:5.1.3.3]
Set3AB_CDS_20139	K01785 galM, GALM	aldose 1-epimerase [EC:5.1.3.3]
Set3AB_CDS_21638	K01785 galM, GALM	aldose 1-epimerase [EC:5.1.3.3]
Set3AB_CDS_43788	K01785 galM, GALM	aldose 1-epimerase [EC:5.1.3.3]
Set3AB_CDS_38707	K01835 pgm	phosphoglucomutase [EC:5.4.2.2]
Set3AB_CDS_63069	K01835 pgm	phosphoglucomutase [EC:5.4.2.2]
Set3AB_CDS_17159	K01792 E5.1.3.15	glucose-6-phosphate 1-epimerase [EC:5.1.3.15]
Set3AB_CDS_18316	K01792 E5.1.3.15	glucose-6-phosphate 1-epimerase [EC:5.1.3.15]
Set3AB_CDS_19496	K01792 E5.1.3.15	glucose-6-phosphate 1-epimerase [EC:5.1.3.15]
Set3AB_CDS_20974	K01792 E5.1.3.15	glucose-6-phosphate 1-epimerase [EC:5.1.3.15]
Set3AB_CDS_36932	K01792 E5.1.3.15	glucose-6-phosphate 1-epimerase [EC:5.1.3.15]
Set3AB_CDS_43618	K01792 E5.1.3.15	glucose-6-phosphate 1-epimerase [EC:5.1.3.15]
Set3AB_CDS_43620	K01792 E5.1.3.15	glucose-6-phosphate 1-epimerase [EC:5.1.3.15]
Set3AB_CDS_49353	K01792 E5.1.3.15	glucose-6-phosphate 1-epimerase [EC:5.1.3.15]
Set3AB_CDS_7550	K03103 MINPP1	multiple inositol-polyphosphate phosphatase / 2,3-bisphosphoglycerate 3-phosphatase [EC:3.1.3.62 3.1.3.80]
Set3AB_CDS_7551	K03103 MINPP1	multiple inositol-polyphosphate phosphatase / 2,3-bisphosphoglycerate 3-phosphatase [EC:3.1.3.62 3.1.3.80]
Set3AB_CDS_20761	K00131 gapN	glyceraldehyde-3-phosphate dehydrogenase (NADP+) [EC:1.2.1.9]
Set3AB_CDS_24529	K00131 gapN	glyceraldehyde-3-phosphate dehydrogenase (NADP+) [EC:1.2.1.9]
Set3AB_CDS_59282	K00131 gapN	glyceraldehyde-3-phosphate dehydrogenase (NADP+) [EC:1.2.1.9]
Set3AB_CDS_16993	K01610 E4.1.1.49, pckA	phosphoenolpyruvate carboxykinase (ATP) [EC:4.1.1.49]
Set3AB_CDS_46673	K01610 E4.1.1.49, pckA	phosphoenolpyruvate carboxykinase (ATP) [EC:4.1.1.49]
00020 Citrate cycle (TCA cycle) [PATH:ko00020]
Set3AB_CDS_21570	K01647 CS, gltA	citrate synthase [EC:2.3.3.1]
Set3AB_CDS_32287	K01647 CS, gltA	citrate synthase [EC:2.3.3.1]
Set3AB_CDS_32288	K01647 CS, gltA	citrate synthase [EC:2.3.3.1]
Set3AB_CDS_44976	K01647 CS, gltA	citrate synthase [EC:2.3.3.1]
Set3AB_CDS_24401	K01648 ACLY	ATP citrate (pro-S)-lyase [EC:2.3.3.8]
Set3AB_CDS_37368	K01648 ACLY	ATP citrate (pro-S)-lyase [EC:2.3.3.8]
Set3AB_CDS_41681	K01648 ACLY	ATP citrate (pro-S)-lyase [EC:2.3.3.8]
Set3AB_CDS_4806	K01681 ACO, acnA	aconitate hydratase [EC:4.2.1.3]
Set3AB_CDS_37463	K01681 ACO, acnA	aconitate hydratase [EC:4.2.1.3]
Set3AB_CDS_50928	K01681 ACO, acnA	aconitate hydratase [EC:4.2.1.3]
Set3AB_CDS_31594	K00031 IDH1, IDH2, icd	isocitrate dehydrogenase [EC:1.1.1.42]
Set3AB_CDS_36944	K00031 IDH1, IDH2, icd	isocitrate dehydrogenase [EC:1.1.1.42]
Set3AB_CDS_45355	K00031 IDH1, IDH2, icd	isocitrate dehydrogenase [EC:1.1.1.42]
Set3AB_CDS_1546	K00030 IDH3	isocitrate dehydrogenase (NAD+) [EC:1.1.1.41]
Set3AB_CDS_4902	K00030 IDH3	isocitrate dehydrogenase (NAD+) [EC:1.1.1.41]
Set3AB_CDS_19748	K00030 IDH3	isocitrate dehydrogenase (NAD+) [EC:1.1.1.41]
Set3AB_CDS_31280	K00030 IDH3	isocitrate dehydrogenase (NAD+) [EC:1.1.1.41]
Set3AB_CDS_31835	K00030 IDH3	isocitrate dehydrogenase (NAD+) [EC:1.1.1.41]
Set3AB_CDS_54522	K00030 IDH3	isocitrate dehydrogenase (NAD+) [EC:1.1.1.41]
Set3AB_CDS_40506	K00164 OGDH, sucA	2-oxoglutarate dehydrogenase E1 component [EC:1.2.4.2]
Set3AB_CDS_30643	K00658 DLST, sucB	2-oxoglutarate dehydrogenase E2 component (dihydrolipoamide succinyltransferase) [EC:2.3.1.61]
Set3AB_CDS_21347	K00382 DLD, lpd, pdhD	dihydrolipoamide dehydrogenase [EC:1.8.1.4]
Set3AB_CDS_49553	K00382 DLD, lpd, pdhD	dihydrolipoamide dehydrogenase [EC:1.8.1.4]
Set3AB_CDS_18368	K01899 LSC1	succinyl-CoA synthetase alpha subunit [EC:6.2.1.4 6.2.1.5]
Set3AB_CDS_1591	K01900 LSC2	succinyl-CoA synthetase beta subunit [EC:6.2.1.4 6.2.1.5]
Set3AB_CDS_19276	K00234 SDHA, SDH1	succinate dehydrogenase (ubiquinone) flavoprotein subunit [EC:1.3.5.1]
Set3AB_CDS_41091	K00235 SDHB, SDH2	succinate dehydrogenase (ubiquinone) iron-sulfur subunit [EC:1.3.5.1]
Set3AB_CDS_41092	K00235 SDHB, SDH2	succinate dehydrogenase (ubiquinone) iron-sulfur subunit [EC:1.3.5.1]
Set3AB_CDS_59813	K00235 SDHB, SDH2	succinate dehydrogenase (ubiquinone) iron-sulfur subunit [EC:1.3.5.1]
Set3AB_CDS_15084	K00236 SDHC, SDH3	succinate dehydrogenase (ubiquinone) cytochrome b560 subunit
Set3AB_CDS_48133	K01679 E4.2.1.2B, fumC	fumarate hydratase, class II [EC:4.2.1.2]
Set3AB_CDS_1405	K00025 MDH1	malate dehydrogenase [EC:1.1.1.37]
Set3AB_CDS_56385	K00025 MDH1	malate dehydrogenase [EC:1.1.1.37]
Set3AB_CDS_62614	K00025 MDH1	malate dehydrogenase [EC:1.1.1.37]
Set3AB_CDS_62615	K00025 MDH1	malate dehydrogenase [EC:1.1.1.37]
Set3AB_CDS_12820	K00026 MDH2	malate dehydrogenase [EC:1.1.1.37]
Set3AB_CDS_22427	K00026 MDH2	malate dehydrogenase [EC:1.1.1.37]
Set3AB_CDS_30018	K00026 MDH2	malate dehydrogenase [EC:1.1.1.37]
Set3AB_CDS_49809	K00026 MDH2	malate dehydrogenase [EC:1.1.1.37]
Set3AB_CDS_16993	K01610 E4.1.1.49, pckA	phosphoenolpyruvate carboxykinase (ATP) [EC:4.1.1.49]
Set3AB_CDS_46673	K01610 E4.1.1.49, pckA	phosphoenolpyruvate carboxykinase (ATP) [EC:4.1.1.49]
Set3AB_CDS_259	K00161 PDHA, pdhA	pyruvate dehydrogenase E1 component alpha subunit [EC:1.2.4.1]
Set3AB_CDS_16520	K00161 PDHA, pdhA	pyruvate dehydrogenase E1 component alpha subunit [EC:1.2.4.1]
Set3AB_CDS_25773	K00161 PDHA, pdhA	pyruvate dehydrogenase E1 component alpha subunit [EC:1.2.4.1]
Set3AB_CDS_37803	K00161 PDHA, pdhA	pyruvate dehydrogenase E1 component alpha subunit [EC:1.2.4.1]
Set3AB_CDS_6725	K00162 PDHB, pdhB	pyruvate dehydrogenase E1 component beta subunit [EC:1.2.4.1]
Set3AB_CDS_15429	K00162 PDHB, pdhB	pyruvate dehydrogenase E1 component beta subunit [EC:1.2.4.1]
Set3AB_CDS_42833	K00162 PDHB, pdhB	pyruvate dehydrogenase E1 component beta subunit [EC:1.2.4.1]
Set3AB_CDS_57370	K00162 PDHB, pdhB	pyruvate dehydrogenase E1 component beta subunit [EC:1.2.4.1]
Set3AB_CDS_54414	K00627 DLAT, aceF, pdhC	pyruvate dehydrogenase E2 component (dihydrolipoamide acetyltransferase) [EC:2.3.1.12]
Set3AB_CDS_55080	K00627 DLAT, aceF, pdhC	pyruvate dehydrogenase E2 component (dihydrolipoamide acetyltransferase) [EC:2.3.1.12]
Set3AB_CDS_56119	K00627 DLAT, aceF, pdhC	pyruvate dehydrogenase E2 component (dihydrolipoamide acetyltransferase) [EC:2.3.1.12]
Set3AB_CDS_62682	K00627 DLAT, aceF, pdhC	pyruvate dehydrogenase E2 component (dihydrolipoamide acetyltransferase) [EC:2.3.1.12]
00030 Pentose phosphate pathway [PATH:ko00030]
Set3AB_CDS_7518	K01810 GPI, pgi	glucose-6-phosphate isomerase [EC:5.3.1.9]
Set3AB_CDS_9217	K01810 GPI, pgi	glucose-6-phosphate isomerase [EC:5.3.1.9]
Set3AB_CDS_7371	K00036 G6PD, zwf	glucose-6-phosphate 1-dehydrogenase [EC:1.1.1.49 1.1.1.363]
Set3AB_CDS_7373	K00036 G6PD, zwf	glucose-6-phosphate 1-dehydrogenase [EC:1.1.1.49 1.1.1.363]
Set3AB_CDS_29049	K00036 G6PD, zwf	glucose-6-phosphate 1-dehydrogenase [EC:1.1.1.49 1.1.1.363]
Set3AB_CDS_29050	K00036 G6PD, zwf	glucose-6-phosphate 1-dehydrogenase [EC:1.1.1.49 1.1.1.363]
Set3AB_CDS_40555	K00036 G6PD, zwf	glucose-6-phosphate 1-dehydrogenase [EC:1.1.1.49 1.1.1.363]
Set3AB_CDS_48356	K00036 G6PD, zwf	glucose-6-phosphate 1-dehydrogenase [EC:1.1.1.49 1.1.1.363]
Set3AB_CDS_11126	K01057 PGLS, pgl, devB	6-phosphogluconolactonase [EC:3.1.1.31]
Set3AB_CDS_11155	K01057 PGLS, pgl, devB	6-phosphogluconolactonase [EC:3.1.1.31]
Set3AB_CDS_17377	K01057 PGLS, pgl, devB	6-phosphogluconolactonase [EC:3.1.1.31]
Set3AB_CDS_17378	K01057 PGLS, pgl, devB	6-phosphogluconolactonase [EC:3.1.1.31]
Set3AB_CDS_39615	K01057 PGLS, pgl, devB	6-phosphogluconolactonase [EC:3.1.1.31]
Set3AB_CDS_62377	K01057 PGLS, pgl, devB	6-phosphogluconolactonase [EC:3.1.1.31]
Set3AB_CDS_32908	K00033 PGD, gnd, gntZ	6-phosphogluconate dehydrogenase [EC:1.1.1.44 1.1.1.343]
Set3AB_CDS_32909	K00033 PGD, gnd, gntZ	6-phosphogluconate dehydrogenase [EC:1.1.1.44 1.1.1.343]
Set3AB_CDS_42034	K00033 PGD, gnd, gntZ	6-phosphogluconate dehydrogenase [EC:1.1.1.44 1.1.1.343]
Set3AB_CDS_33690	K01783 rpe, RPE	ribulose-phosphate 3-epimerase [EC:5.1.3.1]
Set3AB_CDS_49167	K01783 rpe, RPE	ribulose-phosphate 3-epimerase [EC:5.1.3.1]
Set3AB_CDS_2286	K00615 E2.2.1.1, tktA, tktB	transketolase [EC:2.2.1.1]
Set3AB_CDS_56714	K00615 E2.2.1.1, tktA, tktB	transketolase [EC:2.2.1.1]
Set3AB_CDS_22952	K00616 E2.2.1.2, talA, talB	transaldolase [EC:2.2.1.2]
Set3AB_CDS_39300	K00616 E2.2.1.2, talA, talB	transaldolase [EC:2.2.1.2]
Set3AB_CDS_42918	K00616 E2.2.1.2, talA, talB	transaldolase [EC:2.2.1.2]
Set3AB_CDS_42864	K01807 rpiA	ribose 5-phosphate isomerase A [EC:5.3.1.6]
Set3AB_CDS_42865	K01807 rpiA	ribose 5-phosphate isomerase A [EC:5.3.1.6]
Set3AB_CDS_55212	K01807 rpiA	ribose 5-phosphate isomerase A [EC:5.3.1.6]
Set3AB_CDS_60094	K01807 rpiA	ribose 5-phosphate isomerase A [EC:5.3.1.6]
Set3AB_CDS_63317	K01807 rpiA	ribose 5-phosphate isomerase A [EC:5.3.1.6]
Set3AB_CDS_4646	K00852 rbsK, RBKS	ribokinase [EC:2.7.1.15]
Set3AB_CDS_38707	K01835 pgm	phosphoglucomutase [EC:5.4.2.2]
Set3AB_CDS_63069	K01835 pgm	phosphoglucomutase [EC:5.4.2.2]
Set3AB_CDS_193	K00948 PRPS, prsA	ribose-phosphate pyrophosphokinase [EC:2.7.6.1]
Set3AB_CDS_20279	K00948 PRPS, prsA	ribose-phosphate pyrophosphokinase [EC:2.7.6.1]
Set3AB_CDS_20761	K00131 gapN	glyceraldehyde-3-phosphate dehydrogenase (NADP+) [EC:1.2.1.9]
Set3AB_CDS_24529	K00131 gapN	glyceraldehyde-3-phosphate dehydrogenase (NADP+) [EC:1.2.1.9]
Set3AB_CDS_59282	K00131 gapN	glyceraldehyde-3-phosphate dehydrogenase (NADP+) [EC:1.2.1.9]
Set3AB_CDS_40238	K00851 E2.7.1.12, gntK, idnK	gluconokinase [EC:2.7.1.12]
Set3AB_CDS_8650	K01623 ALDO	fructose-bisphosphate aldolase, class I [EC:4.1.2.13]
Set3AB_CDS_15957	K01623 ALDO	fructose-bisphosphate aldolase, class I [EC:4.1.2.13]
Set3AB_CDS_27156	K01623 ALDO	fructose-bisphosphate aldolase, class I [EC:4.1.2.13]
Set3AB_CDS_32261	K01623 ALDO	fructose-bisphosphate aldolase, class I [EC:4.1.2.13]
Set3AB_CDS_45797	K01623 ALDO	fructose-bisphosphate aldolase, class I [EC:4.1.2.13]
Set3AB_CDS_52289	K01623 ALDO	fructose-bisphosphate aldolase, class I [EC:4.1.2.13]
Set3AB_CDS_55350	K01623 ALDO	fructose-bisphosphate aldolase, class I [EC:4.1.2.13]
Set3AB_CDS_62242	K01623 ALDO	fructose-bisphosphate aldolase, class I [EC:4.1.2.13]
Set3AB_CDS_38088	K03841 FBP, fbp	fructose-1,6-bisphosphatase I [EC:3.1.3.11]
Set3AB_CDS_53446	K03841 FBP, fbp	fructose-1,6-bisphosphatase I [EC:3.1.3.11]
Set3AB_CDS_2559	K00850 pfkA, PFK	6-phosphofructokinase 1 [EC:2.7.1.11]
Set3AB_CDS_2894	K00850 pfkA, PFK	6-phosphofructokinase 1 [EC:2.7.1.11]
Set3AB_CDS_16089	K00850 pfkA, PFK	6-phosphofructokinase 1 [EC:2.7.1.11]
Set3AB_CDS_32062	K00850 pfkA, PFK	6-phosphofructokinase 1 [EC:2.7.1.11]
Set3AB_CDS_35875	K00850 pfkA, PFK	6-phosphofructokinase 1 [EC:2.7.1.11]
Set3AB_CDS_45318	K00850 pfkA, PFK	6-phosphofructokinase 1 [EC:2.7.1.11]
Set3AB_CDS_48679	K00850 pfkA, PFK	6-phosphofructokinase 1 [EC:2.7.1.11]
Set3AB_CDS_52770	K00850 pfkA, PFK	6-phosphofructokinase 1 [EC:2.7.1.11]
Set3AB_CDS_56621	K00850 pfkA, PFK	6-phosphofructokinase 1 [EC:2.7.1.11]
Set3AB_CDS_62036	K00850 pfkA, PFK	6-phosphofructokinase 1 [EC:2.7.1.11]
Set3AB_CDS_5252	K00895 pfp, PFP	diphosphate-dependent phosphofructokinase [EC:2.7.1.90]
Set3AB_CDS_22673	K00895 pfp, PFP	diphosphate-dependent phosphofructokinase [EC:2.7.1.90]
Set3AB_CDS_42444	K00895 pfp, PFP	diphosphate-dependent phosphofructokinase [EC:2.7.1.90]
00040 Pentose and glucuronate interconversions [PATH:ko00040]
Set3AB_CDS_1798	K01051 E3.1.1.11	pectinesterase [EC:3.1.1.11]
Set3AB_CDS_2305	K01051 E3.1.1.11	pectinesterase [EC:3.1.1.11]
Set3AB_CDS_2309	K01051 E3.1.1.11	pectinesterase [EC:3.1.1.11]
Set3AB_CDS_2310	K01051 E3.1.1.11	pectinesterase [EC:3.1.1.11]
Set3AB_CDS_7490	K01051 E3.1.1.11	pectinesterase [EC:3.1.1.11]
Set3AB_CDS_7557	K01051 E3.1.1.11	pectinesterase [EC:3.1.1.11]
Set3AB_CDS_16086	K01051 E3.1.1.11	pectinesterase [EC:3.1.1.11]
Set3AB_CDS_29371	K01051 E3.1.1.11	pectinesterase [EC:3.1.1.11]
Set3AB_CDS_29815	K01051 E3.1.1.11	pectinesterase [EC:3.1.1.11]
Set3AB_CDS_29835	K01051 E3.1.1.11	pectinesterase [EC:3.1.1.11]
Set3AB_CDS_30191	K01051 E3.1.1.11	pectinesterase [EC:3.1.1.11]
Set3AB_CDS_30202	K01051 E3.1.1.11	pectinesterase [EC:3.1.1.11]
Set3AB_CDS_33042	K01051 E3.1.1.11	pectinesterase [EC:3.1.1.11]
Set3AB_CDS_33044	K01051 E3.1.1.11	pectinesterase [EC:3.1.1.11]
Set3AB_CDS_33046	K01051 E3.1.1.11	pectinesterase [EC:3.1.1.11]
Set3AB_CDS_36157	K01051 E3.1.1.11	pectinesterase [EC:3.1.1.11]
Set3AB_CDS_36602	K01051 E3.1.1.11	pectinesterase [EC:3.1.1.11]
Set3AB_CDS_47836	K01051 E3.1.1.11	pectinesterase [EC:3.1.1.11]
Set3AB_CDS_49389	K01051 E3.1.1.11	pectinesterase [EC:3.1.1.11]
Set3AB_CDS_49391	K01051 E3.1.1.11	pectinesterase [EC:3.1.1.11]
Set3AB_CDS_57256	K01051 E3.1.1.11	pectinesterase [EC:3.1.1.11]
Set3AB_CDS_59404	K01051 E3.1.1.11	pectinesterase [EC:3.1.1.11]
Set3AB_CDS_59691	K01051 E3.1.1.11	pectinesterase [EC:3.1.1.11]
Set3AB_CDS_2017	K01728 pel	pectate lyase [EC:4.2.2.2]
Set3AB_CDS_7248	K01728 pel	pectate lyase [EC:4.2.2.2]
Set3AB_CDS_11745	K01728 pel	pectate lyase [EC:4.2.2.2]
Set3AB_CDS_23153	K01728 pel	pectate lyase [EC:4.2.2.2]
Set3AB_CDS_29062	K01728 pel	pectate lyase [EC:4.2.2.2]
Set3AB_CDS_30220	K01728 pel	pectate lyase [EC:4.2.2.2]
Set3AB_CDS_32982	K01728 pel	pectate lyase [EC:4.2.2.2]
Set3AB_CDS_48946	K01728 pel	pectate lyase [EC:4.2.2.2]
Set3AB_CDS_54429	K01728 pel	pectate lyase [EC:4.2.2.2]
Set3AB_CDS_54431	K01728 pel	pectate lyase [EC:4.2.2.2]
Set3AB_CDS_56937	K01728 pel	pectate lyase [EC:4.2.2.2]
Set3AB_CDS_59347	K01728 pel	pectate lyase [EC:4.2.2.2]
Set3AB_CDS_36950	K01184 E3.2.1.15	polygalacturonase [EC:3.2.1.15]
Set3AB_CDS_25699	K01213 E3.2.1.67	galacturan 1,4-alpha-galacturonidase [EC:3.2.1.67]
Set3AB_CDS_35276	K16190 GLCAK	glucuronokinase [EC:2.7.1.43]
Set3AB_CDS_46147	K12447 USP	UDP-sugar pyrophosphorylase [EC:2.7.7.64]
Set3AB_CDS_8461	K00012 UGDH, ugd	UDPglucose 6-dehydrogenase [EC:1.1.1.22]
Set3AB_CDS_18429	K00012 UGDH, ugd	UDPglucose 6-dehydrogenase [EC:1.1.1.22]
Set3AB_CDS_48411	K00012 UGDH, ugd	UDPglucose 6-dehydrogenase [EC:1.1.1.22]
Set3AB_CDS_15591	K00963 UGP2, galU, galF	UTP--glucose-1-phosphate uridylyltransferase [EC:2.7.7.9]
Set3AB_CDS_29233	K00963 UGP2, galU, galF	UTP--glucose-1-phosphate uridylyltransferase [EC:2.7.7.9]
Set3AB_CDS_29237	K00963 UGP2, galU, galF	UTP--glucose-1-phosphate uridylyltransferase [EC:2.7.7.9]
Set3AB_CDS_61156	K00963 UGP2, galU, galF	UTP--glucose-1-phosphate uridylyltransferase [EC:2.7.7.9]
Set3AB_CDS_2057	K00002 AKR1A1, adh	alcohol dehydrogenase (NADP+) [EC:1.1.1.2]
Set3AB_CDS_28889	K00002 AKR1A1, adh	alcohol dehydrogenase (NADP+) [EC:1.1.1.2]
Set3AB_CDS_44507	K00002 AKR1A1, adh	alcohol dehydrogenase (NADP+) [EC:1.1.1.2]
Set3AB_CDS_33690	K01783 rpe, RPE	ribulose-phosphate 3-epimerase [EC:5.1.3.1]
Set3AB_CDS_49167	K01783 rpe, RPE	ribulose-phosphate 3-epimerase [EC:5.1.3.1]
Set3AB_CDS_10793	K00854 xylB, XYLB	xylulokinase [EC:2.7.1.17]
Set3AB_CDS_9140	K01805 xylA	xylose isomerase [EC:5.3.1.5]
Set3AB_CDS_15963	K00011 AKR1B	aldehyde reductase [EC:1.1.1.21]
Set3AB_CDS_17379	K00008 SORD, gutB	L-iditol 2-dehydrogenase [EC:1.1.1.14]
Set3AB_CDS_17381	K00008 SORD, gutB	L-iditol 2-dehydrogenase [EC:1.1.1.14]
Set3AB_CDS_17383	K00008 SORD, gutB	L-iditol 2-dehydrogenase [EC:1.1.1.14]
Set3AB_CDS_17564	K00008 SORD, gutB	L-iditol 2-dehydrogenase [EC:1.1.1.14]
Set3AB_CDS_35599	K00008 SORD, gutB	L-iditol 2-dehydrogenase [EC:1.1.1.14]
00051 Fructose and mannose metabolism [PATH:ko00051]
Set3AB_CDS_9420	K19355 MAN	mannan endo-1,4-beta-mannosidase [EC:3.2.1.78]
Set3AB_CDS_9485	K19355 MAN	mannan endo-1,4-beta-mannosidase [EC:3.2.1.78]
Set3AB_CDS_16178	K19355 MAN	mannan endo-1,4-beta-mannosidase [EC:3.2.1.78]
Set3AB_CDS_17171	K19355 MAN	mannan endo-1,4-beta-mannosidase [EC:3.2.1.78]
Set3AB_CDS_29046	K19355 MAN	mannan endo-1,4-beta-mannosidase [EC:3.2.1.78]
Set3AB_CDS_44649	K19355 MAN	mannan endo-1,4-beta-mannosidase [EC:3.2.1.78]
Set3AB_CDS_2550	K00847 E2.7.1.4, scrK	fructokinase [EC:2.7.1.4]
Set3AB_CDS_35652	K00847 E2.7.1.4, scrK	fructokinase [EC:2.7.1.4]
Set3AB_CDS_45423	K00847 E2.7.1.4, scrK	fructokinase [EC:2.7.1.4]
Set3AB_CDS_45424	K00847 E2.7.1.4, scrK	fructokinase [EC:2.7.1.4]
Set3AB_CDS_39225	K01809 manA, MPI	mannose-6-phosphate isomerase [EC:5.3.1.8]
Set3AB_CDS_39226	K01809 manA, MPI	mannose-6-phosphate isomerase [EC:5.3.1.8]
Set3AB_CDS_42284	K17497 PMM	phosphomannomutase [EC:5.4.2.8]
Set3AB_CDS_32446	K00966 GMPP	mannose-1-phosphate guanylyltransferase [EC:2.7.7.13]
Set3AB_CDS_38254	K00966 GMPP	mannose-1-phosphate guanylyltransferase [EC:2.7.7.13]
Set3AB_CDS_53548	K00966 GMPP	mannose-1-phosphate guanylyltransferase [EC:2.7.7.13]
Set3AB_CDS_35468	K01711 gmd, GMDS	GDPmannose 4,6-dehydratase [EC:4.2.1.47]
Set3AB_CDS_40476	K02377 TSTA3, fcl	GDP-L-fucose synthase [EC:1.1.1.271]
Set3AB_CDS_40477	K02377 TSTA3, fcl	GDP-L-fucose synthase [EC:1.1.1.271]
Set3AB_CDS_49629	K18447 NUDX14	ADP-sugar diphosphatase [EC:3.6.1.21]
Set3AB_CDS_25526	K05305 FUK	fucokinase [EC:2.7.1.52]
Set3AB_CDS_25528	K05305 FUK	fucokinase [EC:2.7.1.52]
Set3AB_CDS_3857	K00844 HK	hexokinase [EC:2.7.1.1]
Set3AB_CDS_13037	K00844 HK	hexokinase [EC:2.7.1.1]
Set3AB_CDS_18686	K00844 HK	hexokinase [EC:2.7.1.1]
Set3AB_CDS_25053	K00844 HK	hexokinase [EC:2.7.1.1]
Set3AB_CDS_34298	K00844 HK	hexokinase [EC:2.7.1.1]
Set3AB_CDS_34302	K00844 HK	hexokinase [EC:2.7.1.1]
Set3AB_CDS_34306	K00844 HK	hexokinase [EC:2.7.1.1]
Set3AB_CDS_34310	K00844 HK	hexokinase [EC:2.7.1.1]
Set3AB_CDS_34317	K00844 HK	hexokinase [EC:2.7.1.1]
Set3AB_CDS_34330	K00844 HK	hexokinase [EC:2.7.1.1]
Set3AB_CDS_34334	K00844 HK	hexokinase [EC:2.7.1.1]
Set3AB_CDS_34338	K00844 HK	hexokinase [EC:2.7.1.1]
Set3AB_CDS_34350	K00844 HK	hexokinase [EC:2.7.1.1]
Set3AB_CDS_36135	K00844 HK	hexokinase [EC:2.7.1.1]
Set3AB_CDS_53909	K00844 HK	hexokinase [EC:2.7.1.1]
Set3AB_CDS_54231	K00844 HK	hexokinase [EC:2.7.1.1]
Set3AB_CDS_60425	K00844 HK	hexokinase [EC:2.7.1.1]
Set3AB_CDS_2559	K00850 pfkA, PFK	6-phosphofructokinase 1 [EC:2.7.1.11]
Set3AB_CDS_2894	K00850 pfkA, PFK	6-phosphofructokinase 1 [EC:2.7.1.11]
Set3AB_CDS_16089	K00850 pfkA, PFK	6-phosphofructokinase 1 [EC:2.7.1.11]
Set3AB_CDS_32062	K00850 pfkA, PFK	6-phosphofructokinase 1 [EC:2.7.1.11]
Set3AB_CDS_35875	K00850 pfkA, PFK	6-phosphofructokinase 1 [EC:2.7.1.11]
Set3AB_CDS_45318	K00850 pfkA, PFK	6-phosphofructokinase 1 [EC:2.7.1.11]
Set3AB_CDS_48679	K00850 pfkA, PFK	6-phosphofructokinase 1 [EC:2.7.1.11]
Set3AB_CDS_52770	K00850 pfkA, PFK	6-phosphofructokinase 1 [EC:2.7.1.11]
Set3AB_CDS_56621	K00850 pfkA, PFK	6-phosphofructokinase 1 [EC:2.7.1.11]
Set3AB_CDS_62036	K00850 pfkA, PFK	6-phosphofructokinase 1 [EC:2.7.1.11]
Set3AB_CDS_5252	K00895 pfp, PFP	diphosphate-dependent phosphofructokinase [EC:2.7.1.90]
Set3AB_CDS_22673	K00895 pfp, PFP	diphosphate-dependent phosphofructokinase [EC:2.7.1.90]
Set3AB_CDS_42444	K00895 pfp, PFP	diphosphate-dependent phosphofructokinase [EC:2.7.1.90]
Set3AB_CDS_38088	K03841 FBP, fbp	fructose-1,6-bisphosphatase I [EC:3.1.3.11]
Set3AB_CDS_53446	K03841 FBP, fbp	fructose-1,6-bisphosphatase I [EC:3.1.3.11]
Set3AB_CDS_49250	K01103 PFKFB3	6-phosphofructo-2-kinase / fructose-2,6-biphosphatase 3 [EC:2.7.1.105 3.1.3.46]
Set3AB_CDS_49252	K01103 PFKFB3	6-phosphofructo-2-kinase / fructose-2,6-biphosphatase 3 [EC:2.7.1.105 3.1.3.46]
Set3AB_CDS_17379	K00008 SORD, gutB	L-iditol 2-dehydrogenase [EC:1.1.1.14]
Set3AB_CDS_17381	K00008 SORD, gutB	L-iditol 2-dehydrogenase [EC:1.1.1.14]
Set3AB_CDS_17383	K00008 SORD, gutB	L-iditol 2-dehydrogenase [EC:1.1.1.14]
Set3AB_CDS_17564	K00008 SORD, gutB	L-iditol 2-dehydrogenase [EC:1.1.1.14]
Set3AB_CDS_35599	K00008 SORD, gutB	L-iditol 2-dehydrogenase [EC:1.1.1.14]
Set3AB_CDS_15963	K00011 AKR1B	aldehyde reductase [EC:1.1.1.21]
Set3AB_CDS_9140	K01805 xylA	xylose isomerase [EC:5.3.1.5]
Set3AB_CDS_8650	K01623 ALDO	fructose-bisphosphate aldolase, class I [EC:4.1.2.13]
Set3AB_CDS_15957	K01623 ALDO	fructose-bisphosphate aldolase, class I [EC:4.1.2.13]
Set3AB_CDS_27156	K01623 ALDO	fructose-bisphosphate aldolase, class I [EC:4.1.2.13]
Set3AB_CDS_32261	K01623 ALDO	fructose-bisphosphate aldolase, class I [EC:4.1.2.13]
Set3AB_CDS_45797	K01623 ALDO	fructose-bisphosphate aldolase, class I [EC:4.1.2.13]
Set3AB_CDS_52289	K01623 ALDO	fructose-bisphosphate aldolase, class I [EC:4.1.2.13]
Set3AB_CDS_55350	K01623 ALDO	fructose-bisphosphate aldolase, class I [EC:4.1.2.13]
Set3AB_CDS_62242	K01623 ALDO	fructose-bisphosphate aldolase, class I [EC:4.1.2.13]
Set3AB_CDS_2604	K01803 TPI, tpiA	triosephosphate isomerase (TIM) [EC:5.3.1.1]
Set3AB_CDS_25356	K01803 TPI, tpiA	triosephosphate isomerase (TIM) [EC:5.3.1.1]
Set3AB_CDS_37054	K00863 DAK, TKFC	triose/dihydroxyacetone kinase / FAD-AMP lyase (cyclizing) [EC:2.7.1.28 2.7.1.29 4.6.1.15]
00052 Galactose metabolism [PATH:ko00052]
Set3AB_CDS_7554	K01785 galM, GALM	aldose 1-epimerase [EC:5.1.3.3]
Set3AB_CDS_20139	K01785 galM, GALM	aldose 1-epimerase [EC:5.1.3.3]
Set3AB_CDS_21638	K01785 galM, GALM	aldose 1-epimerase [EC:5.1.3.3]
Set3AB_CDS_43788	K01785 galM, GALM	aldose 1-epimerase [EC:5.1.3.3]
Set3AB_CDS_33846	K00965 galT, GALT	UDPglucose--hexose-1-phosphate uridylyltransferase [EC:2.7.7.12]
Set3AB_CDS_13284	K01784 galE, GALE	UDP-glucose 4-epimerase [EC:5.1.3.2]
Set3AB_CDS_16669	K01784 galE, GALE	UDP-glucose 4-epimerase [EC:5.1.3.2]
Set3AB_CDS_18644	K01784 galE, GALE	UDP-glucose 4-epimerase [EC:5.1.3.2]
Set3AB_CDS_29542	K01784 galE, GALE	UDP-glucose 4-epimerase [EC:5.1.3.2]
Set3AB_CDS_48652	K01784 galE, GALE	UDP-glucose 4-epimerase [EC:5.1.3.2]
Set3AB_CDS_15591	K00963 UGP2, galU, galF	UTP--glucose-1-phosphate uridylyltransferase [EC:2.7.7.9]
Set3AB_CDS_29233	K00963 UGP2, galU, galF	UTP--glucose-1-phosphate uridylyltransferase [EC:2.7.7.9]
Set3AB_CDS_29237	K00963 UGP2, galU, galF	UTP--glucose-1-phosphate uridylyltransferase [EC:2.7.7.9]
Set3AB_CDS_61156	K00963 UGP2, galU, galF	UTP--glucose-1-phosphate uridylyltransferase [EC:2.7.7.9]
Set3AB_CDS_38707	K01835 pgm	phosphoglucomutase [EC:5.4.2.2]
Set3AB_CDS_63069	K01835 pgm	phosphoglucomutase [EC:5.4.2.2]
Set3AB_CDS_3857	K00844 HK	hexokinase [EC:2.7.1.1]
Set3AB_CDS_13037	K00844 HK	hexokinase [EC:2.7.1.1]
Set3AB_CDS_18686	K00844 HK	hexokinase [EC:2.7.1.1]
Set3AB_CDS_25053	K00844 HK	hexokinase [EC:2.7.1.1]
Set3AB_CDS_34298	K00844 HK	hexokinase [EC:2.7.1.1]
Set3AB_CDS_34302	K00844 HK	hexokinase [EC:2.7.1.1]
Set3AB_CDS_34306	K00844 HK	hexokinase [EC:2.7.1.1]
Set3AB_CDS_34310	K00844 HK	hexokinase [EC:2.7.1.1]
Set3AB_CDS_34317	K00844 HK	hexokinase [EC:2.7.1.1]
Set3AB_CDS_34330	K00844 HK	hexokinase [EC:2.7.1.1]
Set3AB_CDS_34334	K00844 HK	hexokinase [EC:2.7.1.1]
Set3AB_CDS_34338	K00844 HK	hexokinase [EC:2.7.1.1]
Set3AB_CDS_34350	K00844 HK	hexokinase [EC:2.7.1.1]
Set3AB_CDS_36135	K00844 HK	hexokinase [EC:2.7.1.1]
Set3AB_CDS_53909	K00844 HK	hexokinase [EC:2.7.1.1]
Set3AB_CDS_54231	K00844 HK	hexokinase [EC:2.7.1.1]
Set3AB_CDS_60425	K00844 HK	hexokinase [EC:2.7.1.1]
Set3AB_CDS_4141	K01190 lacZ	beta-galactosidase [EC:3.2.1.23]
Set3AB_CDS_4142	K01190 lacZ	beta-galactosidase [EC:3.2.1.23]
Set3AB_CDS_2436	K12309 GLB1, ELNR1	beta-galactosidase [EC:3.2.1.23]
Set3AB_CDS_10890	K12309 GLB1, ELNR1	beta-galactosidase [EC:3.2.1.23]
Set3AB_CDS_46147	K12447 USP	UDP-sugar pyrophosphorylase [EC:2.7.7.64]
Set3AB_CDS_63059	K18819 GOLS	inositol 3-alpha-galactosyltransferase [EC:2.4.1.123]
Set3AB_CDS_17953	K06617 E2.4.1.82	raffinose synthase [EC:2.4.1.82]
Set3AB_CDS_21456	K06617 E2.4.1.82	raffinose synthase [EC:2.4.1.82]
Set3AB_CDS_31164	K06617 E2.4.1.82	raffinose synthase [EC:2.4.1.82]
Set3AB_CDS_49909	K06617 E2.4.1.82	raffinose synthase [EC:2.4.1.82]
Set3AB_CDS_6417	K07407 E3.2.1.22B, galA, rafA	alpha-galactosidase [EC:3.2.1.22]
Set3AB_CDS_20218	K07407 E3.2.1.22B, galA, rafA	alpha-galactosidase [EC:3.2.1.22]
Set3AB_CDS_32790	K07407 E3.2.1.22B, galA, rafA	alpha-galactosidase [EC:3.2.1.22]
Set3AB_CDS_15963	K00011 AKR1B	aldehyde reductase [EC:1.1.1.21]
Set3AB_CDS_2559	K00850 pfkA, PFK	6-phosphofructokinase 1 [EC:2.7.1.11]
Set3AB_CDS_2894	K00850 pfkA, PFK	6-phosphofructokinase 1 [EC:2.7.1.11]
Set3AB_CDS_16089	K00850 pfkA, PFK	6-phosphofructokinase 1 [EC:2.7.1.11]
Set3AB_CDS_32062	K00850 pfkA, PFK	6-phosphofructokinase 1 [EC:2.7.1.11]
Set3AB_CDS_35875	K00850 pfkA, PFK	6-phosphofructokinase 1 [EC:2.7.1.11]
Set3AB_CDS_45318	K00850 pfkA, PFK	6-phosphofructokinase 1 [EC:2.7.1.11]
Set3AB_CDS_48679	K00850 pfkA, PFK	6-phosphofructokinase 1 [EC:2.7.1.11]
Set3AB_CDS_52770	K00850 pfkA, PFK	6-phosphofructokinase 1 [EC:2.7.1.11]
Set3AB_CDS_56621	K00850 pfkA, PFK	6-phosphofructokinase 1 [EC:2.7.1.11]
Set3AB_CDS_62036	K00850 pfkA, PFK	6-phosphofructokinase 1 [EC:2.7.1.11]
Set3AB_CDS_2490	K01193 INV, sacA	beta-fructofuranosidase [EC:3.2.1.26]
Set3AB_CDS_9934	K01193 INV, sacA	beta-fructofuranosidase [EC:3.2.1.26]
Set3AB_CDS_11978	K01193 INV, sacA	beta-fructofuranosidase [EC:3.2.1.26]
Set3AB_CDS_24023	K01193 INV, sacA	beta-fructofuranosidase [EC:3.2.1.26]
Set3AB_CDS_37619	K01193 INV, sacA	beta-fructofuranosidase [EC:3.2.1.26]
Set3AB_CDS_47224	K01193 INV, sacA	beta-fructofuranosidase [EC:3.2.1.26]
Set3AB_CDS_57113	K01193 INV, sacA	beta-fructofuranosidase [EC:3.2.1.26]
Set3AB_CDS_39514	K01187 malZ	alpha-glucosidase [EC:3.2.1.20]
Set3AB_CDS_41323	K01187 malZ	alpha-glucosidase [EC:3.2.1.20]
00053 Ascorbate and aldarate metabolism [PATH:ko00053]
Set3AB_CDS_8461	K00012 UGDH, ugd	UDPglucose 6-dehydrogenase [EC:1.1.1.22]
Set3AB_CDS_18429	K00012 UGDH, ugd	UDPglucose 6-dehydrogenase [EC:1.1.1.22]
Set3AB_CDS_48411	K00012 UGDH, ugd	UDPglucose 6-dehydrogenase [EC:1.1.1.22]
Set3AB_CDS_46147	K12447 USP	UDP-sugar pyrophosphorylase [EC:2.7.7.64]
Set3AB_CDS_35276	K16190 GLCAK	glucuronokinase [EC:2.7.1.43]
Set3AB_CDS_19259	K00469 MIOX	inositol oxygenase [EC:1.13.99.1]
Set3AB_CDS_61125	K00469 MIOX	inositol oxygenase [EC:1.13.99.1]
Set3AB_CDS_62342	K00469 MIOX	inositol oxygenase [EC:1.13.99.1]
Set3AB_CDS_24443	K10046 GME	GDP-D-mannose 3', 5'-epimerase [EC:5.1.3.18 5.1.3.-]
Set3AB_CDS_60108	K10046 GME	GDP-D-mannose 3', 5'-epimerase [EC:5.1.3.18 5.1.3.-]
Set3AB_CDS_21217	K14190 VTC2_5	GDP-L-galactose phosphorylase [EC:2.7.7.69]
Set3AB_CDS_44971	K14190 VTC2_5	GDP-L-galactose phosphorylase [EC:2.7.7.69]
Set3AB_CDS_41980	K10047 VTC4	inositol-phosphate phosphatase / L-galactose 1-phosphate phosphatase [EC:3.1.3.25 3.1.3.93]
Set3AB_CDS_3153	K18649 IMPL2	inositol-phosphate phosphatase / L-galactose 1-phosphate phosphatase / histidinol-phosphatase [EC:3.1.3.25 3.1.3.93 3.1.3.15]
Set3AB_CDS_30880	K18649 IMPL2	inositol-phosphate phosphatase / L-galactose 1-phosphate phosphatase / histidinol-phosphatase [EC:3.1.3.25 3.1.3.93 3.1.3.15]
Set3AB_CDS_31648	K18649 IMPL2	inositol-phosphate phosphatase / L-galactose 1-phosphate phosphatase / histidinol-phosphatase [EC:3.1.3.25 3.1.3.93 3.1.3.15]
Set3AB_CDS_31649	K18649 IMPL2	inositol-phosphate phosphatase / L-galactose 1-phosphate phosphatase / histidinol-phosphatase [EC:3.1.3.25 3.1.3.93 3.1.3.15]
Set3AB_CDS_45940	K18649 IMPL2	inositol-phosphate phosphatase / L-galactose 1-phosphate phosphatase / histidinol-phosphatase [EC:3.1.3.25 3.1.3.93 3.1.3.15]
Set3AB_CDS_45941	K18649 IMPL2	inositol-phosphate phosphatase / L-galactose 1-phosphate phosphatase / histidinol-phosphatase [EC:3.1.3.25 3.1.3.93 3.1.3.15]
Set3AB_CDS_30004	K17744 GalDH	L-galactose dehydrogenase [EC:1.1.1.316]
Set3AB_CDS_29551	K00225 GLDH	L-galactono-1,4-lactone dehydrogenase [EC:1.3.2.3]
Set3AB_CDS_840	K08232 E1.6.5.4	monodehydroascorbate reductase (NADH) [EC:1.6.5.4]
Set3AB_CDS_14586	K08232 E1.6.5.4	monodehydroascorbate reductase (NADH) [EC:1.6.5.4]
Set3AB_CDS_14588	K08232 E1.6.5.4	monodehydroascorbate reductase (NADH) [EC:1.6.5.4]
Set3AB_CDS_24550	K08232 E1.6.5.4	monodehydroascorbate reductase (NADH) [EC:1.6.5.4]
Set3AB_CDS_59092	K08232 E1.6.5.4	monodehydroascorbate reductase (NADH) [EC:1.6.5.4]
Set3AB_CDS_4435	K00434 E1.11.1.11	L-ascorbate peroxidase [EC:1.11.1.11]
Set3AB_CDS_11022	K00434 E1.11.1.11	L-ascorbate peroxidase [EC:1.11.1.11]
Set3AB_CDS_11023	K00434 E1.11.1.11	L-ascorbate peroxidase [EC:1.11.1.11]
Set3AB_CDS_14240	K00434 E1.11.1.11	L-ascorbate peroxidase [EC:1.11.1.11]
Set3AB_CDS_16132	K00434 E1.11.1.11	L-ascorbate peroxidase [EC:1.11.1.11]
Set3AB_CDS_18263	K00434 E1.11.1.11	L-ascorbate peroxidase [EC:1.11.1.11]
Set3AB_CDS_30547	K00434 E1.11.1.11	L-ascorbate peroxidase [EC:1.11.1.11]
Set3AB_CDS_50756	K00434 E1.11.1.11	L-ascorbate peroxidase [EC:1.11.1.11]
Set3AB_CDS_53206	K21888 DHAR	glutathione dehydrogenase/transferase [EC:1.8.5.1 2.5.1.18]
Set3AB_CDS_62575	K21888 DHAR	glutathione dehydrogenase/transferase [EC:1.8.5.1 2.5.1.18]
Set3AB_CDS_39650	K00423 E1.10.3.3	L-ascorbate oxidase [EC:1.10.3.3]
Set3AB_CDS_11063	K00128 ALDH	aldehyde dehydrogenase (NAD+) [EC:1.2.1.3]
Set3AB_CDS_15717	K00128 ALDH	aldehyde dehydrogenase (NAD+) [EC:1.2.1.3]
Set3AB_CDS_23171	K00128 ALDH	aldehyde dehydrogenase (NAD+) [EC:1.2.1.3]
Set3AB_CDS_23172	K00128 ALDH	aldehyde dehydrogenase (NAD+) [EC:1.2.1.3]
Set3AB_CDS_35703	K00128 ALDH	aldehyde dehydrogenase (NAD+) [EC:1.2.1.3]
Set3AB_CDS_45273	K00128 ALDH	aldehyde dehydrogenase (NAD+) [EC:1.2.1.3]
Set3AB_CDS_46463	K00128 ALDH	aldehyde dehydrogenase (NAD+) [EC:1.2.1.3]
Set3AB_CDS_51353	K00128 ALDH	aldehyde dehydrogenase (NAD+) [EC:1.2.1.3]
Set3AB_CDS_11794	K14085 ALDH7A1	aldehyde dehydrogenase family 7 member A1 [EC:1.2.1.31 1.2.1.8 1.2.1.3]
00500 Starch and sucrose metabolism [PATH:ko00500]
Set3AB_CDS_2490	K01193 INV, sacA	beta-fructofuranosidase [EC:3.2.1.26]
Set3AB_CDS_9934	K01193 INV, sacA	beta-fructofuranosidase [EC:3.2.1.26]
Set3AB_CDS_11978	K01193 INV, sacA	beta-fructofuranosidase [EC:3.2.1.26]
Set3AB_CDS_24023	K01193 INV, sacA	beta-fructofuranosidase [EC:3.2.1.26]
Set3AB_CDS_37619	K01193 INV, sacA	beta-fructofuranosidase [EC:3.2.1.26]
Set3AB_CDS_47224	K01193 INV, sacA	beta-fructofuranosidase [EC:3.2.1.26]
Set3AB_CDS_57113	K01193 INV, sacA	beta-fructofuranosidase [EC:3.2.1.26]
Set3AB_CDS_49921	K00696 E2.4.1.14	sucrose-phosphate synthase [EC:2.4.1.14]
Set3AB_CDS_1794	K07024 SPP	sucrose-6-phosphatase [EC:3.1.3.24]
Set3AB_CDS_6386	K07024 SPP	sucrose-6-phosphatase [EC:3.1.3.24]
Set3AB_CDS_6387	K07024 SPP	sucrose-6-phosphatase [EC:3.1.3.24]
Set3AB_CDS_33794	K07024 SPP	sucrose-6-phosphatase [EC:3.1.3.24]
Set3AB_CDS_16397	K00695 E2.4.1.13	sucrose synthase [EC:2.4.1.13]
Set3AB_CDS_17590	K00695 E2.4.1.13	sucrose synthase [EC:2.4.1.13]
Set3AB_CDS_24605	K00695 E2.4.1.13	sucrose synthase [EC:2.4.1.13]
Set3AB_CDS_39698	K00695 E2.4.1.13	sucrose synthase [EC:2.4.1.13]
Set3AB_CDS_39514	K01187 malZ	alpha-glucosidase [EC:3.2.1.20]
Set3AB_CDS_41323	K01187 malZ	alpha-glucosidase [EC:3.2.1.20]
Set3AB_CDS_15591	K00963 UGP2, galU, galF	UTP--glucose-1-phosphate uridylyltransferase [EC:2.7.7.9]
Set3AB_CDS_29233	K00963 UGP2, galU, galF	UTP--glucose-1-phosphate uridylyltransferase [EC:2.7.7.9]
Set3AB_CDS_29237	K00963 UGP2, galU, galF	UTP--glucose-1-phosphate uridylyltransferase [EC:2.7.7.9]
Set3AB_CDS_61156	K00963 UGP2, galU, galF	UTP--glucose-1-phosphate uridylyltransferase [EC:2.7.7.9]
Set3AB_CDS_12262	K01513 ENPP1_3, CD203	ectonucleotide pyrophosphatase/phosphodiesterase family member 1/3 [EC:3.1.4.1 3.6.1.9]
Set3AB_CDS_11801	K19891 GN1_2_3	glucan endo-1,3-beta-glucosidase 1/2/3 [EC:3.2.1.39]
Set3AB_CDS_12925	K19891 GN1_2_3	glucan endo-1,3-beta-glucosidase 1/2/3 [EC:3.2.1.39]
Set3AB_CDS_43430	K19891 GN1_2_3	glucan endo-1,3-beta-glucosidase 1/2/3 [EC:3.2.1.39]
Set3AB_CDS_47120	K19891 GN1_2_3	glucan endo-1,3-beta-glucosidase 1/2/3 [EC:3.2.1.39]
Set3AB_CDS_38803	K19892 GN4	glucan endo-1,3-beta-glucosidase 4 [EC:3.2.1.39]
Set3AB_CDS_9536	K19893 GN5_6	glucan endo-1,3-beta-glucosidase 5/6 [EC:3.2.1.39]
Set3AB_CDS_26237	K19893 GN5_6	glucan endo-1,3-beta-glucosidase 5/6 [EC:3.2.1.39]
Set3AB_CDS_2372	K01188 E3.2.1.21	beta-glucosidase [EC:3.2.1.21]
Set3AB_CDS_3272	K01188 E3.2.1.21	beta-glucosidase [EC:3.2.1.21]
Set3AB_CDS_5065	K01188 E3.2.1.21	beta-glucosidase [EC:3.2.1.21]
Set3AB_CDS_9402	K01188 E3.2.1.21	beta-glucosidase [EC:3.2.1.21]
Set3AB_CDS_9713	K01188 E3.2.1.21	beta-glucosidase [EC:3.2.1.21]
Set3AB_CDS_16792	K01188 E3.2.1.21	beta-glucosidase [EC:3.2.1.21]
Set3AB_CDS_16793	K01188 E3.2.1.21	beta-glucosidase [EC:3.2.1.21]
Set3AB_CDS_29962	K01188 E3.2.1.21	beta-glucosidase [EC:3.2.1.21]
Set3AB_CDS_38693	K01188 E3.2.1.21	beta-glucosidase [EC:3.2.1.21]
Set3AB_CDS_41049	K01188 E3.2.1.21	beta-glucosidase [EC:3.2.1.21]
Set3AB_CDS_41468	K01188 E3.2.1.21	beta-glucosidase [EC:3.2.1.21]
Set3AB_CDS_53843	K01188 E3.2.1.21	beta-glucosidase [EC:3.2.1.21]
Set3AB_CDS_54029	K01188 E3.2.1.21	beta-glucosidase [EC:3.2.1.21]
Set3AB_CDS_7310	K05349 bglX	beta-glucosidase [EC:3.2.1.21]
Set3AB_CDS_22065	K05349 bglX	beta-glucosidase [EC:3.2.1.21]
Set3AB_CDS_40766	K05349 bglX	beta-glucosidase [EC:3.2.1.21]
Set3AB_CDS_46097	K05349 bglX	beta-glucosidase [EC:3.2.1.21]
Set3AB_CDS_60925	K05349 bglX	beta-glucosidase [EC:3.2.1.21]
Set3AB_CDS_20134	K05350 bglB	beta-glucosidase [EC:3.2.1.21]
Set3AB_CDS_23197	K05350 bglB	beta-glucosidase [EC:3.2.1.21]
Set3AB_CDS_40348	K05350 bglB	beta-glucosidase [EC:3.2.1.21]
Set3AB_CDS_40375	K05350 bglB	beta-glucosidase [EC:3.2.1.21]
Set3AB_CDS_44379	K05350 bglB	beta-glucosidase [EC:3.2.1.21]
Set3AB_CDS_49222	K05350 bglB	beta-glucosidase [EC:3.2.1.21]
Set3AB_CDS_15808	K01179 E3.2.1.4	endoglucanase [EC:3.2.1.4]
Set3AB_CDS_15934	K01179 E3.2.1.4	endoglucanase [EC:3.2.1.4]
Set3AB_CDS_18895	K01179 E3.2.1.4	endoglucanase [EC:3.2.1.4]
Set3AB_CDS_9486	K00975 glgC	glucose-1-phosphate adenylyltransferase [EC:2.7.7.27]
Set3AB_CDS_12673	K00975 glgC	glucose-1-phosphate adenylyltransferase [EC:2.7.7.27]
Set3AB_CDS_31145	K00975 glgC	glucose-1-phosphate adenylyltransferase [EC:2.7.7.27]
Set3AB_CDS_31643	K00975 glgC	glucose-1-phosphate adenylyltransferase [EC:2.7.7.27]
Set3AB_CDS_46322	K00975 glgC	glucose-1-phosphate adenylyltransferase [EC:2.7.7.27]
Set3AB_CDS_49629	K18447 NUDX14	ADP-sugar diphosphatase [EC:3.6.1.21]
Set3AB_CDS_5790	K00703 glgA	starch synthase [EC:2.4.1.21]
Set3AB_CDS_45191	K00703 glgA	starch synthase [EC:2.4.1.21]
Set3AB_CDS_54821	K13679 WAXY	granule-bound starch synthase [EC:2.4.1.242]
Set3AB_CDS_54823	K13679 WAXY	granule-bound starch synthase [EC:2.4.1.242]
Set3AB_CDS_54825	K13679 WAXY	granule-bound starch synthase [EC:2.4.1.242]
Set3AB_CDS_61849	K13679 WAXY	granule-bound starch synthase [EC:2.4.1.242]
Set3AB_CDS_21206	K00700 GBE1, glgB	1,4-alpha-glucan branching enzyme [EC:2.4.1.18]
Set3AB_CDS_25185	K00700 GBE1, glgB	1,4-alpha-glucan branching enzyme [EC:2.4.1.18]
Set3AB_CDS_45463	K00700 GBE1, glgB	1,4-alpha-glucan branching enzyme [EC:2.4.1.18]
Set3AB_CDS_8429	K00688 PYG, glgP	glycogen phosphorylase [EC:2.4.1.1]
Set3AB_CDS_22076	K00688 PYG, glgP	glycogen phosphorylase [EC:2.4.1.1]
Set3AB_CDS_25026	K01176 AMY, amyA, malS	alpha-amylase [EC:3.2.1.1]
Set3AB_CDS_25034	K01176 AMY, amyA, malS	alpha-amylase [EC:3.2.1.1]
Set3AB_CDS_59582	K01176 AMY, amyA, malS	alpha-amylase [EC:3.2.1.1]
Set3AB_CDS_59584	K01176 AMY, amyA, malS	alpha-amylase [EC:3.2.1.1]
Set3AB_CDS_59586	K01176 AMY, amyA, malS	alpha-amylase [EC:3.2.1.1]
Set3AB_CDS_60019	K01176 AMY, amyA, malS	alpha-amylase [EC:3.2.1.1]
Set3AB_CDS_37064	K01177 E3.2.1.2	beta-amylase [EC:3.2.1.2]
Set3AB_CDS_42821	K01177 E3.2.1.2	beta-amylase [EC:3.2.1.2]
Set3AB_CDS_50349	K01177 E3.2.1.2	beta-amylase [EC:3.2.1.2]
Set3AB_CDS_52788	K01177 E3.2.1.2	beta-amylase [EC:3.2.1.2]
Set3AB_CDS_25875	K00705 malQ	4-alpha-glucanotransferase [EC:2.4.1.25]
Set3AB_CDS_27488	K00705 malQ	4-alpha-glucanotransferase [EC:2.4.1.25]
Set3AB_CDS_27490	K00705 malQ	4-alpha-glucanotransferase [EC:2.4.1.25]
Set3AB_CDS_9038	K01214 ISA, treX	isoamylase [EC:3.2.1.68]
Set3AB_CDS_12251	K01214 ISA, treX	isoamylase [EC:3.2.1.68]
Set3AB_CDS_23838	K01214 ISA, treX	isoamylase [EC:3.2.1.68]
Set3AB_CDS_46258	K01214 ISA, treX	isoamylase [EC:3.2.1.68]
Set3AB_CDS_7676	K01087 otsB	trehalose 6-phosphate phosphatase [EC:3.1.3.12]
Set3AB_CDS_10765	K01087 otsB	trehalose 6-phosphate phosphatase [EC:3.1.3.12]
Set3AB_CDS_11973	K01087 otsB	trehalose 6-phosphate phosphatase [EC:3.1.3.12]
Set3AB_CDS_11974	K01087 otsB	trehalose 6-phosphate phosphatase [EC:3.1.3.12]
Set3AB_CDS_11975	K01087 otsB	trehalose 6-phosphate phosphatase [EC:3.1.3.12]
Set3AB_CDS_13055	K01087 otsB	trehalose 6-phosphate phosphatase [EC:3.1.3.12]
Set3AB_CDS_19225	K01087 otsB	trehalose 6-phosphate phosphatase [EC:3.1.3.12]
Set3AB_CDS_31552	K01087 otsB	trehalose 6-phosphate phosphatase [EC:3.1.3.12]
Set3AB_CDS_47062	K01087 otsB	trehalose 6-phosphate phosphatase [EC:3.1.3.12]
Set3AB_CDS_3315	K16055 TPS	trehalose 6-phosphate synthase/phosphatase [EC:2.4.1.15 3.1.3.12]
Set3AB_CDS_14663	K16055 TPS	trehalose 6-phosphate synthase/phosphatase [EC:2.4.1.15 3.1.3.12]
Set3AB_CDS_15732	K16055 TPS	trehalose 6-phosphate synthase/phosphatase [EC:2.4.1.15 3.1.3.12]
Set3AB_CDS_15767	K16055 TPS	trehalose 6-phosphate synthase/phosphatase [EC:2.4.1.15 3.1.3.12]
Set3AB_CDS_17451	K16055 TPS	trehalose 6-phosphate synthase/phosphatase [EC:2.4.1.15 3.1.3.12]
Set3AB_CDS_18916	K16055 TPS	trehalose 6-phosphate synthase/phosphatase [EC:2.4.1.15 3.1.3.12]
Set3AB_CDS_36765	K16055 TPS	trehalose 6-phosphate synthase/phosphatase [EC:2.4.1.15 3.1.3.12]
Set3AB_CDS_36911	K16055 TPS	trehalose 6-phosphate synthase/phosphatase [EC:2.4.1.15 3.1.3.12]
Set3AB_CDS_50364	K16055 TPS	trehalose 6-phosphate synthase/phosphatase [EC:2.4.1.15 3.1.3.12]
Set3AB_CDS_55414	K16055 TPS	trehalose 6-phosphate synthase/phosphatase [EC:2.4.1.15 3.1.3.12]
Set3AB_CDS_42171	K01194 TREH, treA, treF	alpha,alpha-trehalase [EC:3.2.1.28]
Set3AB_CDS_44009	K01194 TREH, treA, treF	alpha,alpha-trehalase [EC:3.2.1.28]
Set3AB_CDS_38707	K01835 pgm	phosphoglucomutase [EC:5.4.2.2]
Set3AB_CDS_63069	K01835 pgm	phosphoglucomutase [EC:5.4.2.2]
Set3AB_CDS_3857	K00844 HK	hexokinase [EC:2.7.1.1]
Set3AB_CDS_13037	K00844 HK	hexokinase [EC:2.7.1.1]
Set3AB_CDS_18686	K00844 HK	hexokinase [EC:2.7.1.1]
Set3AB_CDS_25053	K00844 HK	hexokinase [EC:2.7.1.1]
Set3AB_CDS_34298	K00844 HK	hexokinase [EC:2.7.1.1]
Set3AB_CDS_34302	K00844 HK	hexokinase [EC:2.7.1.1]
Set3AB_CDS_34306	K00844 HK	hexokinase [EC:2.7.1.1]
Set3AB_CDS_34310	K00844 HK	hexokinase [EC:2.7.1.1]
Set3AB_CDS_34317	K00844 HK	hexokinase [EC:2.7.1.1]
Set3AB_CDS_34330	K00844 HK	hexokinase [EC:2.7.1.1]
Set3AB_CDS_34334	K00844 HK	hexokinase [EC:2.7.1.1]
Set3AB_CDS_34338	K00844 HK	hexokinase [EC:2.7.1.1]
Set3AB_CDS_34350	K00844 HK	hexokinase [EC:2.7.1.1]
Set3AB_CDS_36135	K00844 HK	hexokinase [EC:2.7.1.1]
Set3AB_CDS_53909	K00844 HK	hexokinase [EC:2.7.1.1]
Set3AB_CDS_54231	K00844 HK	hexokinase [EC:2.7.1.1]
Set3AB_CDS_60425	K00844 HK	hexokinase [EC:2.7.1.1]
Set3AB_CDS_7518	K01810 GPI, pgi	glucose-6-phosphate isomerase [EC:5.3.1.9]
Set3AB_CDS_9217	K01810 GPI, pgi	glucose-6-phosphate isomerase [EC:5.3.1.9]
Set3AB_CDS_2550	K00847 E2.7.1.4, scrK	fructokinase [EC:2.7.1.4]
Set3AB_CDS_35652	K00847 E2.7.1.4, scrK	fructokinase [EC:2.7.1.4]
Set3AB_CDS_45423	K00847 E2.7.1.4, scrK	fructokinase [EC:2.7.1.4]
Set3AB_CDS_45424	K00847 E2.7.1.4, scrK	fructokinase [EC:2.7.1.4]
00520 Amino sugar and nucleotide sugar metabolism [PATH:ko00520]
Set3AB_CDS_2507	K01183 E3.2.1.14	chitinase [EC:3.2.1.14]
Set3AB_CDS_2516	K01183 E3.2.1.14	chitinase [EC:3.2.1.14]
Set3AB_CDS_9061	K01183 E3.2.1.14	chitinase [EC:3.2.1.14]
Set3AB_CDS_16219	K01183 E3.2.1.14	chitinase [EC:3.2.1.14]
Set3AB_CDS_27908	K01183 E3.2.1.14	chitinase [EC:3.2.1.14]
Set3AB_CDS_29736	K01183 E3.2.1.14	chitinase [EC:3.2.1.14]
Set3AB_CDS_49941	K01183 E3.2.1.14	chitinase [EC:3.2.1.14]
Set3AB_CDS_49967	K01183 E3.2.1.14	chitinase [EC:3.2.1.14]
Set3AB_CDS_55242	K01183 E3.2.1.14	chitinase [EC:3.2.1.14]
Set3AB_CDS_59630	K01183 E3.2.1.14	chitinase [EC:3.2.1.14]
Set3AB_CDS_61355	K01183 E3.2.1.14	chitinase [EC:3.2.1.14]
Set3AB_CDS_62506	K01183 E3.2.1.14	chitinase [EC:3.2.1.14]
Set3AB_CDS_13249	K20547 CHIB	basic endochitinase B [EC:3.2.1.14]
Set3AB_CDS_19760	K20547 CHIB	basic endochitinase B [EC:3.2.1.14]
Set3AB_CDS_47246	K20547 CHIB	basic endochitinase B [EC:3.2.1.14]
Set3AB_CDS_48270	K20547 CHIB	basic endochitinase B [EC:3.2.1.14]
Set3AB_CDS_31834	K12373 HEXA_B	hexosaminidase [EC:3.2.1.52]
Set3AB_CDS_40501	K12373 HEXA_B	hexosaminidase [EC:3.2.1.52]
Set3AB_CDS_40504	K12373 HEXA_B	hexosaminidase [EC:3.2.1.52]
Set3AB_CDS_56995	K12373 HEXA_B	hexosaminidase [EC:3.2.1.52]
Set3AB_CDS_20281	K01836 PGM3	phosphoacetylglucosamine mutase [EC:5.4.2.3]
Set3AB_CDS_51658	K00972 UAP1	UDP-N-acetylglucosamine/UDP-N-acetylgalactosamine diphosphorylase [EC:2.7.7.23 2.7.7.83]
Set3AB_CDS_15262	K00326 E1.6.2.2	cytochrome-b5 reductase [EC:1.6.2.2]
Set3AB_CDS_15263	K00326 E1.6.2.2	cytochrome-b5 reductase [EC:1.6.2.2]
Set3AB_CDS_25124	K00326 E1.6.2.2	cytochrome-b5 reductase [EC:1.6.2.2]
Set3AB_CDS_49484	K00326 E1.6.2.2	cytochrome-b5 reductase [EC:1.6.2.2]
Set3AB_CDS_3857	K00844 HK	hexokinase [EC:2.7.1.1]
Set3AB_CDS_13037	K00844 HK	hexokinase [EC:2.7.1.1]
Set3AB_CDS_18686	K00844 HK	hexokinase [EC:2.7.1.1]
Set3AB_CDS_25053	K00844 HK	hexokinase [EC:2.7.1.1]
Set3AB_CDS_34298	K00844 HK	hexokinase [EC:2.7.1.1]
Set3AB_CDS_34302	K00844 HK	hexokinase [EC:2.7.1.1]
Set3AB_CDS_34306	K00844 HK	hexokinase [EC:2.7.1.1]
Set3AB_CDS_34310	K00844 HK	hexokinase [EC:2.7.1.1]
Set3AB_CDS_34317	K00844 HK	hexokinase [EC:2.7.1.1]
Set3AB_CDS_34330	K00844 HK	hexokinase [EC:2.7.1.1]
Set3AB_CDS_34334	K00844 HK	hexokinase [EC:2.7.1.1]
Set3AB_CDS_34338	K00844 HK	hexokinase [EC:2.7.1.1]
Set3AB_CDS_34350	K00844 HK	hexokinase [EC:2.7.1.1]
Set3AB_CDS_36135	K00844 HK	hexokinase [EC:2.7.1.1]
Set3AB_CDS_53909	K00844 HK	hexokinase [EC:2.7.1.1]
Set3AB_CDS_54231	K00844 HK	hexokinase [EC:2.7.1.1]
Set3AB_CDS_60425	K00844 HK	hexokinase [EC:2.7.1.1]
Set3AB_CDS_59260	K00621 GNPNAT1, GNA1	glucosamine-phosphate N-acetyltransferase [EC:2.3.1.4]
Set3AB_CDS_2550	K00847 E2.7.1.4, scrK	fructokinase [EC:2.7.1.4]
Set3AB_CDS_35652	K00847 E2.7.1.4, scrK	fructokinase [EC:2.7.1.4]
Set3AB_CDS_45423	K00847 E2.7.1.4, scrK	fructokinase [EC:2.7.1.4]
Set3AB_CDS_45424	K00847 E2.7.1.4, scrK	fructokinase [EC:2.7.1.4]
Set3AB_CDS_41501	K00820 glmS, GFPT	glucosamine---fructose-6-phosphate aminotransferase (isomerizing) [EC:2.6.1.16]
Set3AB_CDS_43304	K00820 glmS, GFPT	glucosamine---fructose-6-phosphate aminotransferase (isomerizing) [EC:2.6.1.16]
Set3AB_CDS_58691	K12446 E2.7.1.46	L-arabinokinase [EC:2.7.1.46]
Set3AB_CDS_46147	K12447 USP	UDP-sugar pyrophosphorylase [EC:2.7.7.64]
Set3AB_CDS_22034	K13379 RGP, UTM	reversibly glycosylated polypeptide / UDP-arabinopyranose mutase [EC:2.4.1.- 5.4.99.30]
Set3AB_CDS_36070	K13379 RGP, UTM	reversibly glycosylated polypeptide / UDP-arabinopyranose mutase [EC:2.4.1.- 5.4.99.30]
Set3AB_CDS_39563	K13379 RGP, UTM	reversibly glycosylated polypeptide / UDP-arabinopyranose mutase [EC:2.4.1.- 5.4.99.30]
Set3AB_CDS_41708	K13379 RGP, UTM	reversibly glycosylated polypeptide / UDP-arabinopyranose mutase [EC:2.4.1.- 5.4.99.30]
Set3AB_CDS_26949	K01209 abfA	alpha-N-arabinofuranosidase [EC:3.2.1.55]
Set3AB_CDS_60908	K01209 abfA	alpha-N-arabinofuranosidase [EC:3.2.1.55]
Set3AB_CDS_60909	K01209 abfA	alpha-N-arabinofuranosidase [EC:3.2.1.55]
Set3AB_CDS_8015	K15920 XYL4	beta-D-xylosidase 4 [EC:3.2.1.37]
Set3AB_CDS_51736	K15920 XYL4	beta-D-xylosidase 4 [EC:3.2.1.37]
Set3AB_CDS_15280	K12448 UXE, uxe	UDP-arabinose 4-epimerase [EC:5.1.3.5]
Set3AB_CDS_39532	K12448 UXE, uxe	UDP-arabinose 4-epimerase [EC:5.1.3.5]
Set3AB_CDS_35276	K16190 GLCAK	glucuronokinase [EC:2.7.1.43]
Set3AB_CDS_992	K08678 UXS1, uxs	UDP-glucuronate decarboxylase [EC:4.1.1.35]
Set3AB_CDS_1781	K08678 UXS1, uxs	UDP-glucuronate decarboxylase [EC:4.1.1.35]
Set3AB_CDS_2600	K08678 UXS1, uxs	UDP-glucuronate decarboxylase [EC:4.1.1.35]
Set3AB_CDS_25338	K08678 UXS1, uxs	UDP-glucuronate decarboxylase [EC:4.1.1.35]
Set3AB_CDS_29641	K08678 UXS1, uxs	UDP-glucuronate decarboxylase [EC:4.1.1.35]
Set3AB_CDS_50529	K08678 UXS1, uxs	UDP-glucuronate decarboxylase [EC:4.1.1.35]
Set3AB_CDS_50530	K08678 UXS1, uxs	UDP-glucuronate decarboxylase [EC:4.1.1.35]
Set3AB_CDS_50531	K08678 UXS1, uxs	UDP-glucuronate decarboxylase [EC:4.1.1.35]
Set3AB_CDS_50532	K08678 UXS1, uxs	UDP-glucuronate decarboxylase [EC:4.1.1.35]
Set3AB_CDS_59778	K08678 UXS1, uxs	UDP-glucuronate decarboxylase [EC:4.1.1.35]
Set3AB_CDS_4712	K12449 AXS	UDP-apiose/xylose synthase
Set3AB_CDS_50648	K12449 AXS	UDP-apiose/xylose synthase
Set3AB_CDS_50651	K12449 AXS	UDP-apiose/xylose synthase
Set3AB_CDS_50652	K12449 AXS	UDP-apiose/xylose synthase
Set3AB_CDS_7518	K01810 GPI, pgi	glucose-6-phosphate isomerase [EC:5.3.1.9]
Set3AB_CDS_9217	K01810 GPI, pgi	glucose-6-phosphate isomerase [EC:5.3.1.9]
Set3AB_CDS_38707	K01835 pgm	phosphoglucomutase [EC:5.4.2.2]
Set3AB_CDS_63069	K01835 pgm	phosphoglucomutase [EC:5.4.2.2]
Set3AB_CDS_15591	K00963 UGP2, galU, galF	UTP--glucose-1-phosphate uridylyltransferase [EC:2.7.7.9]
Set3AB_CDS_29233	K00963 UGP2, galU, galF	UTP--glucose-1-phosphate uridylyltransferase [EC:2.7.7.9]
Set3AB_CDS_29237	K00963 UGP2, galU, galF	UTP--glucose-1-phosphate uridylyltransferase [EC:2.7.7.9]
Set3AB_CDS_61156	K00963 UGP2, galU, galF	UTP--glucose-1-phosphate uridylyltransferase [EC:2.7.7.9]
Set3AB_CDS_3309	K12450 RHM	UDP-glucose 4,6-dehydratase [EC:4.2.1.76]
Set3AB_CDS_31706	K12450 RHM	UDP-glucose 4,6-dehydratase [EC:4.2.1.76]
Set3AB_CDS_19181	K12451 UER1	3,5-epimerase/4-reductase [EC:5.1.3.- 1.1.1.-]
Set3AB_CDS_21728	K12451 UER1	3,5-epimerase/4-reductase [EC:5.1.3.- 1.1.1.-]
Set3AB_CDS_8461	K00012 UGDH, ugd	UDPglucose 6-dehydrogenase [EC:1.1.1.22]
Set3AB_CDS_18429	K00012 UGDH, ugd	UDPglucose 6-dehydrogenase [EC:1.1.1.22]
Set3AB_CDS_48411	K00012 UGDH, ugd	UDPglucose 6-dehydrogenase [EC:1.1.1.22]
Set3AB_CDS_646	K06118 SQD1, sqdB	UDP-sulfoquinovose synthase [EC:3.13.1.1]
Set3AB_CDS_33846	K00965 galT, GALT	UDPglucose--hexose-1-phosphate uridylyltransferase [EC:2.7.7.12]
Set3AB_CDS_13284	K01784 galE, GALE	UDP-glucose 4-epimerase [EC:5.1.3.2]
Set3AB_CDS_16669	K01784 galE, GALE	UDP-glucose 4-epimerase [EC:5.1.3.2]
Set3AB_CDS_18644	K01784 galE, GALE	UDP-glucose 4-epimerase [EC:5.1.3.2]
Set3AB_CDS_29542	K01784 galE, GALE	UDP-glucose 4-epimerase [EC:5.1.3.2]
Set3AB_CDS_48652	K01784 galE, GALE	UDP-glucose 4-epimerase [EC:5.1.3.2]
Set3AB_CDS_12010	K08679 E5.1.3.6	UDP-glucuronate 4-epimerase [EC:5.1.3.6]
Set3AB_CDS_30210	K08679 E5.1.3.6	UDP-glucuronate 4-epimerase [EC:5.1.3.6]
Set3AB_CDS_37576	K08679 E5.1.3.6	UDP-glucuronate 4-epimerase [EC:5.1.3.6]
Set3AB_CDS_38804	K08679 E5.1.3.6	UDP-glucuronate 4-epimerase [EC:5.1.3.6]
Set3AB_CDS_42553	K08679 E5.1.3.6	UDP-glucuronate 4-epimerase [EC:5.1.3.6]
Set3AB_CDS_48611	K08679 E5.1.3.6	UDP-glucuronate 4-epimerase [EC:5.1.3.6]
Set3AB_CDS_48807	K08679 E5.1.3.6	UDP-glucuronate 4-epimerase [EC:5.1.3.6]
Set3AB_CDS_51101	K08679 E5.1.3.6	UDP-glucuronate 4-epimerase [EC:5.1.3.6]
Set3AB_CDS_12241	K18677 GALAK	galacturonokinase [EC:2.7.1.44]
Set3AB_CDS_3685	K13648 GAUT	alpha-1,4-galacturonosyltransferase [EC:2.4.1.43]
Set3AB_CDS_6182	K13648 GAUT	alpha-1,4-galacturonosyltransferase [EC:2.4.1.43]
Set3AB_CDS_14077	K13648 GAUT	alpha-1,4-galacturonosyltransferase [EC:2.4.1.43]
Set3AB_CDS_23847	K13648 GAUT	alpha-1,4-galacturonosyltransferase [EC:2.4.1.43]
Set3AB_CDS_28789	K13648 GAUT	alpha-1,4-galacturonosyltransferase [EC:2.4.1.43]
Set3AB_CDS_35042	K13648 GAUT	alpha-1,4-galacturonosyltransferase [EC:2.4.1.43]
Set3AB_CDS_40140	K13648 GAUT	alpha-1,4-galacturonosyltransferase [EC:2.4.1.43]
Set3AB_CDS_42012	K13648 GAUT	alpha-1,4-galacturonosyltransferase [EC:2.4.1.43]
Set3AB_CDS_44234	K13648 GAUT	alpha-1,4-galacturonosyltransferase [EC:2.4.1.43]
Set3AB_CDS_45228	K13648 GAUT	alpha-1,4-galacturonosyltransferase [EC:2.4.1.43]
Set3AB_CDS_48698	K13648 GAUT	alpha-1,4-galacturonosyltransferase [EC:2.4.1.43]
Set3AB_CDS_49667	K13648 GAUT	alpha-1,4-galacturonosyltransferase [EC:2.4.1.43]
Set3AB_CDS_61483	K13648 GAUT	alpha-1,4-galacturonosyltransferase [EC:2.4.1.43]
Set3AB_CDS_61484	K13648 GAUT	alpha-1,4-galacturonosyltransferase [EC:2.4.1.43]
Set3AB_CDS_42284	K17497 PMM	phosphomannomutase [EC:5.4.2.8]
Set3AB_CDS_32446	K00966 GMPP	mannose-1-phosphate guanylyltransferase [EC:2.7.7.13]
Set3AB_CDS_38254	K00966 GMPP	mannose-1-phosphate guanylyltransferase [EC:2.7.7.13]
Set3AB_CDS_53548	K00966 GMPP	mannose-1-phosphate guanylyltransferase [EC:2.7.7.13]
Set3AB_CDS_35468	K01711 gmd, GMDS	GDPmannose 4,6-dehydratase [EC:4.2.1.47]
Set3AB_CDS_39225	K01809 manA, MPI	mannose-6-phosphate isomerase [EC:5.3.1.8]
Set3AB_CDS_39226	K01809 manA, MPI	mannose-6-phosphate isomerase [EC:5.3.1.8]
Set3AB_CDS_24443	K10046 GME	GDP-D-mannose 3', 5'-epimerase [EC:5.1.3.18 5.1.3.-]
Set3AB_CDS_60108	K10046 GME	GDP-D-mannose 3', 5'-epimerase [EC:5.1.3.18 5.1.3.-]
Set3AB_CDS_25526	K05305 FUK	fucokinase [EC:2.7.1.52]
Set3AB_CDS_25528	K05305 FUK	fucokinase [EC:2.7.1.52]
Set3AB_CDS_40476	K02377 TSTA3, fcl	GDP-L-fucose synthase [EC:1.1.1.271]
Set3AB_CDS_40477	K02377 TSTA3, fcl	GDP-L-fucose synthase [EC:1.1.1.271]
Set3AB_CDS_9486	K00975 glgC	glucose-1-phosphate adenylyltransferase [EC:2.7.7.27]
Set3AB_CDS_12673	K00975 glgC	glucose-1-phosphate adenylyltransferase [EC:2.7.7.27]
Set3AB_CDS_31145	K00975 glgC	glucose-1-phosphate adenylyltransferase [EC:2.7.7.27]
Set3AB_CDS_31643	K00975 glgC	glucose-1-phosphate adenylyltransferase [EC:2.7.7.27]
Set3AB_CDS_46322	K00975 glgC	glucose-1-phosphate adenylyltransferase [EC:2.7.7.27]
00620 Pyruvate metabolism [PATH:ko00620]
Set3AB_CDS_25301	K01895 ACSS, acs	acetyl-CoA synthetase [EC:6.2.1.1]
Set3AB_CDS_259	K00161 PDHA, pdhA	pyruvate dehydrogenase E1 component alpha subunit [EC:1.2.4.1]
Set3AB_CDS_16520	K00161 PDHA, pdhA	pyruvate dehydrogenase E1 component alpha subunit [EC:1.2.4.1]
Set3AB_CDS_25773	K00161 PDHA, pdhA	pyruvate dehydrogenase E1 component alpha subunit [EC:1.2.4.1]
Set3AB_CDS_37803	K00161 PDHA, pdhA	pyruvate dehydrogenase E1 component alpha subunit [EC:1.2.4.1]
Set3AB_CDS_6725	K00162 PDHB, pdhB	pyruvate dehydrogenase E1 component beta subunit [EC:1.2.4.1]
Set3AB_CDS_15429	K00162 PDHB, pdhB	pyruvate dehydrogenase E1 component beta subunit [EC:1.2.4.1]
Set3AB_CDS_42833	K00162 PDHB, pdhB	pyruvate dehydrogenase E1 component beta subunit [EC:1.2.4.1]
Set3AB_CDS_57370	K00162 PDHB, pdhB	pyruvate dehydrogenase E1 component beta subunit [EC:1.2.4.1]
Set3AB_CDS_54414	K00627 DLAT, aceF, pdhC	pyruvate dehydrogenase E2 component (dihydrolipoamide acetyltransferase) [EC:2.3.1.12]
Set3AB_CDS_55080	K00627 DLAT, aceF, pdhC	pyruvate dehydrogenase E2 component (dihydrolipoamide acetyltransferase) [EC:2.3.1.12]
Set3AB_CDS_56119	K00627 DLAT, aceF, pdhC	pyruvate dehydrogenase E2 component (dihydrolipoamide acetyltransferase) [EC:2.3.1.12]
Set3AB_CDS_62682	K00627 DLAT, aceF, pdhC	pyruvate dehydrogenase E2 component (dihydrolipoamide acetyltransferase) [EC:2.3.1.12]
Set3AB_CDS_21347	K00382 DLD, lpd, pdhD	dihydrolipoamide dehydrogenase [EC:1.8.1.4]
Set3AB_CDS_49553	K00382 DLD, lpd, pdhD	dihydrolipoamide dehydrogenase [EC:1.8.1.4]
Set3AB_CDS_748	K00873 PK, pyk	pyruvate kinase [EC:2.7.1.40]
Set3AB_CDS_17743	K00873 PK, pyk	pyruvate kinase [EC:2.7.1.40]
Set3AB_CDS_20331	K00873 PK, pyk	pyruvate kinase [EC:2.7.1.40]
Set3AB_CDS_20333	K00873 PK, pyk	pyruvate kinase [EC:2.7.1.40]
Set3AB_CDS_24354	K00873 PK, pyk	pyruvate kinase [EC:2.7.1.40]
Set3AB_CDS_37949	K00873 PK, pyk	pyruvate kinase [EC:2.7.1.40]
Set3AB_CDS_38007	K00873 PK, pyk	pyruvate kinase [EC:2.7.1.40]
Set3AB_CDS_38430	K00873 PK, pyk	pyruvate kinase [EC:2.7.1.40]
Set3AB_CDS_44123	K00873 PK, pyk	pyruvate kinase [EC:2.7.1.40]
Set3AB_CDS_51324	K00873 PK, pyk	pyruvate kinase [EC:2.7.1.40]
Set3AB_CDS_56115	K00873 PK, pyk	pyruvate kinase [EC:2.7.1.40]
Set3AB_CDS_57663	K00873 PK, pyk	pyruvate kinase [EC:2.7.1.40]
Set3AB_CDS_58415	K00873 PK, pyk	pyruvate kinase [EC:2.7.1.40]
Set3AB_CDS_61692	K00873 PK, pyk	pyruvate kinase [EC:2.7.1.40]
Set3AB_CDS_62850	K00873 PK, pyk	pyruvate kinase [EC:2.7.1.40]
Set3AB_CDS_45551	K11262 ACACA	acetyl-CoA carboxylase / biotin carboxylase 1 [EC:6.4.1.2 6.3.4.14]
Set3AB_CDS_42804	K01962 accA	acetyl-CoA carboxylase carboxyl transferase subunit alpha [EC:6.4.1.2]
Set3AB_CDS_42808	K01962 accA	acetyl-CoA carboxylase carboxyl transferase subunit alpha [EC:6.4.1.2]
Set3AB_CDS_8469	K02160 accB, bccP	acetyl-CoA carboxylase biotin carboxyl carrier protein
Set3AB_CDS_41489	K02160 accB, bccP	acetyl-CoA carboxylase biotin carboxyl carrier protein
Set3AB_CDS_41825	K02160 accB, bccP	acetyl-CoA carboxylase biotin carboxyl carrier protein
Set3AB_CDS_17882	K01961 accC	acetyl-CoA carboxylase, biotin carboxylase subunit [EC:6.4.1.2 6.3.4.14]
Set3AB_CDS_51504	K01961 accC	acetyl-CoA carboxylase, biotin carboxylase subunit [EC:6.4.1.2 6.3.4.14]
Set3AB_CDS_49413	K01963 accD	acetyl-CoA carboxylase carboxyl transferase subunit beta [EC:6.4.1.2]
Set3AB_CDS_58968	K01963 accD	acetyl-CoA carboxylase carboxyl transferase subunit beta [EC:6.4.1.2]
Set3AB_CDS_59544	K01963 accD	acetyl-CoA carboxylase carboxyl transferase subunit beta [EC:6.4.1.2]
Set3AB_CDS_1549	K01512 acyP	acylphosphatase [EC:3.6.1.7]
Set3AB_CDS_11063	K00128 ALDH	aldehyde dehydrogenase (NAD+) [EC:1.2.1.3]
Set3AB_CDS_15717	K00128 ALDH	aldehyde dehydrogenase (NAD+) [EC:1.2.1.3]
Set3AB_CDS_23171	K00128 ALDH	aldehyde dehydrogenase (NAD+) [EC:1.2.1.3]
Set3AB_CDS_23172	K00128 ALDH	aldehyde dehydrogenase (NAD+) [EC:1.2.1.3]
Set3AB_CDS_35703	K00128 ALDH	aldehyde dehydrogenase (NAD+) [EC:1.2.1.3]
Set3AB_CDS_45273	K00128 ALDH	aldehyde dehydrogenase (NAD+) [EC:1.2.1.3]
Set3AB_CDS_46463	K00128 ALDH	aldehyde dehydrogenase (NAD+) [EC:1.2.1.3]
Set3AB_CDS_51353	K00128 ALDH	aldehyde dehydrogenase (NAD+) [EC:1.2.1.3]
Set3AB_CDS_11794	K14085 ALDH7A1	aldehyde dehydrogenase family 7 member A1 [EC:1.2.1.31 1.2.1.8 1.2.1.3]
Set3AB_CDS_49624	K00016 LDH, ldh	L-lactate dehydrogenase [EC:1.1.1.27]
Set3AB_CDS_58989	K00102 LDHD, dld	D-lactate dehydrogenase (cytochrome) [EC:1.1.2.4]
Set3AB_CDS_16450	K01759 GLO1, gloA	lactoylglutathione lyase [EC:4.4.1.5]
Set3AB_CDS_16451	K01759 GLO1, gloA	lactoylglutathione lyase [EC:4.4.1.5]
Set3AB_CDS_34277	K01759 GLO1, gloA	lactoylglutathione lyase [EC:4.4.1.5]
Set3AB_CDS_37564	K01759 GLO1, gloA	lactoylglutathione lyase [EC:4.4.1.5]
Set3AB_CDS_40320	K01759 GLO1, gloA	lactoylglutathione lyase [EC:4.4.1.5]
Set3AB_CDS_43427	K01759 GLO1, gloA	lactoylglutathione lyase [EC:4.4.1.5]
Set3AB_CDS_48846	K01759 GLO1, gloA	lactoylglutathione lyase [EC:4.4.1.5]
Set3AB_CDS_48848	K01759 GLO1, gloA	lactoylglutathione lyase [EC:4.4.1.5]
Set3AB_CDS_48851	K01759 GLO1, gloA	lactoylglutathione lyase [EC:4.4.1.5]
Set3AB_CDS_53294	K01759 GLO1, gloA	lactoylglutathione lyase [EC:4.4.1.5]
Set3AB_CDS_2508	K01069 gloB, HAGH	hydroxyacylglutathione hydrolase [EC:3.1.2.6]
Set3AB_CDS_16747	K01069 gloB, HAGH	hydroxyacylglutathione hydrolase [EC:3.1.2.6]
Set3AB_CDS_33609	K01069 gloB, HAGH	hydroxyacylglutathione hydrolase [EC:3.1.2.6]
Set3AB_CDS_15592	K18881 DJ1D	D-lactate dehydratase [EC:4.2.1.130]
Set3AB_CDS_1997	K00028 E1.1.1.39	malate dehydrogenase (decarboxylating) [EC:1.1.1.39]
Set3AB_CDS_29115	K00028 E1.1.1.39	malate dehydrogenase (decarboxylating) [EC:1.1.1.39]
Set3AB_CDS_49500	K00028 E1.1.1.39	malate dehydrogenase (decarboxylating) [EC:1.1.1.39]
Set3AB_CDS_49504	K00028 E1.1.1.39	malate dehydrogenase (decarboxylating) [EC:1.1.1.39]
Set3AB_CDS_58230	K00028 E1.1.1.39	malate dehydrogenase (decarboxylating) [EC:1.1.1.39]
Set3AB_CDS_2983	K00029 E1.1.1.40, maeB	malate dehydrogenase (oxaloacetate-decarboxylating)(NADP+) [EC:1.1.1.40]
Set3AB_CDS_12985	K00029 E1.1.1.40, maeB	malate dehydrogenase (oxaloacetate-decarboxylating)(NADP+) [EC:1.1.1.40]
Set3AB_CDS_17110	K00029 E1.1.1.40, maeB	malate dehydrogenase (oxaloacetate-decarboxylating)(NADP+) [EC:1.1.1.40]
Set3AB_CDS_32095	K00029 E1.1.1.40, maeB	malate dehydrogenase (oxaloacetate-decarboxylating)(NADP+) [EC:1.1.1.40]
Set3AB_CDS_32096	K00029 E1.1.1.40, maeB	malate dehydrogenase (oxaloacetate-decarboxylating)(NADP+) [EC:1.1.1.40]
Set3AB_CDS_45331	K00029 E1.1.1.40, maeB	malate dehydrogenase (oxaloacetate-decarboxylating)(NADP+) [EC:1.1.1.40]
Set3AB_CDS_1405	K00025 MDH1	malate dehydrogenase [EC:1.1.1.37]
Set3AB_CDS_56385	K00025 MDH1	malate dehydrogenase [EC:1.1.1.37]
Set3AB_CDS_62614	K00025 MDH1	malate dehydrogenase [EC:1.1.1.37]
Set3AB_CDS_62615	K00025 MDH1	malate dehydrogenase [EC:1.1.1.37]
Set3AB_CDS_12820	K00026 MDH2	malate dehydrogenase [EC:1.1.1.37]
Set3AB_CDS_22427	K00026 MDH2	malate dehydrogenase [EC:1.1.1.37]
Set3AB_CDS_30018	K00026 MDH2	malate dehydrogenase [EC:1.1.1.37]
Set3AB_CDS_49809	K00026 MDH2	malate dehydrogenase [EC:1.1.1.37]
Set3AB_CDS_55475	K00051 E1.1.1.82	malate dehydrogenase (NADP+) [EC:1.1.1.82]
Set3AB_CDS_48133	K01679 E4.2.1.2B, fumC	fumarate hydratase, class II [EC:4.2.1.2]
Set3AB_CDS_29528	K01595 ppc	phosphoenolpyruvate carboxylase [EC:4.1.1.31]
Set3AB_CDS_51605	K01595 ppc	phosphoenolpyruvate carboxylase [EC:4.1.1.31]
Set3AB_CDS_52877	K01595 ppc	phosphoenolpyruvate carboxylase [EC:4.1.1.31]
Set3AB_CDS_57062	K01595 ppc	phosphoenolpyruvate carboxylase [EC:4.1.1.31]
Set3AB_CDS_16993	K01610 E4.1.1.49, pckA	phosphoenolpyruvate carboxykinase (ATP) [EC:4.1.1.49]
Set3AB_CDS_46673	K01610 E4.1.1.49, pckA	phosphoenolpyruvate carboxykinase (ATP) [EC:4.1.1.49]
Set3AB_CDS_23415	K01006 ppdK	pyruvate, orthophosphate dikinase [EC:2.7.9.1]
Set3AB_CDS_50222	K01006 ppdK	pyruvate, orthophosphate dikinase [EC:2.7.9.1]
Set3AB_CDS_50224	K01006 ppdK	pyruvate, orthophosphate dikinase [EC:2.7.9.1]
Set3AB_CDS_48031	K01638 aceB, glcB	malate synthase [EC:2.3.3.9]
Set3AB_CDS_8443	K00626 E2.3.1.9, atoB	acetyl-CoA C-acetyltransferase [EC:2.3.1.9]
Set3AB_CDS_8444	K00626 E2.3.1.9, atoB	acetyl-CoA C-acetyltransferase [EC:2.3.1.9]
Set3AB_CDS_8453	K00626 E2.3.1.9, atoB	acetyl-CoA C-acetyltransferase [EC:2.3.1.9]
Set3AB_CDS_23055	K00626 E2.3.1.9, atoB	acetyl-CoA C-acetyltransferase [EC:2.3.1.9]
Set3AB_CDS_31209	K00626 E2.3.1.9, atoB	acetyl-CoA C-acetyltransferase [EC:2.3.1.9]
Set3AB_CDS_37303	K00626 E2.3.1.9, atoB	acetyl-CoA C-acetyltransferase [EC:2.3.1.9]
Set3AB_CDS_37306	K00626 E2.3.1.9, atoB	acetyl-CoA C-acetyltransferase [EC:2.3.1.9]
Set3AB_CDS_39672	K00626 E2.3.1.9, atoB	acetyl-CoA C-acetyltransferase [EC:2.3.1.9]
Set3AB_CDS_43144	K00626 E2.3.1.9, atoB	acetyl-CoA C-acetyltransferase [EC:2.3.1.9]
Set3AB_CDS_56699	K01649 leuA, IMS	2-isopropylmalate synthase [EC:2.3.3.13]
00630 Glyoxylate and dicarboxylate metabolism [PATH:ko00630]
Set3AB_CDS_13845	K01637 E4.1.3.1, aceA	isocitrate lyase [EC:4.1.3.1]
Set3AB_CDS_48031	K01638 aceB, glcB	malate synthase [EC:2.3.3.9]
Set3AB_CDS_1405	K00025 MDH1	malate dehydrogenase [EC:1.1.1.37]
Set3AB_CDS_56385	K00025 MDH1	malate dehydrogenase [EC:1.1.1.37]
Set3AB_CDS_62614	K00025 MDH1	malate dehydrogenase [EC:1.1.1.37]
Set3AB_CDS_62615	K00025 MDH1	malate dehydrogenase [EC:1.1.1.37]
Set3AB_CDS_12820	K00026 MDH2	malate dehydrogenase [EC:1.1.1.37]
Set3AB_CDS_22427	K00026 MDH2	malate dehydrogenase [EC:1.1.1.37]
Set3AB_CDS_30018	K00026 MDH2	malate dehydrogenase [EC:1.1.1.37]
Set3AB_CDS_49809	K00026 MDH2	malate dehydrogenase [EC:1.1.1.37]
Set3AB_CDS_21570	K01647 CS, gltA	citrate synthase [EC:2.3.3.1]
Set3AB_CDS_32287	K01647 CS, gltA	citrate synthase [EC:2.3.3.1]
Set3AB_CDS_32288	K01647 CS, gltA	citrate synthase [EC:2.3.3.1]
Set3AB_CDS_44976	K01647 CS, gltA	citrate synthase [EC:2.3.3.1]
Set3AB_CDS_4806	K01681 ACO, acnA	aconitate hydratase [EC:4.2.1.3]
Set3AB_CDS_37463	K01681 ACO, acnA	aconitate hydratase [EC:4.2.1.3]
Set3AB_CDS_50928	K01681 ACO, acnA	aconitate hydratase [EC:4.2.1.3]
Set3AB_CDS_8443	K00626 E2.3.1.9, atoB	acetyl-CoA C-acetyltransferase [EC:2.3.1.9]
Set3AB_CDS_8444	K00626 E2.3.1.9, atoB	acetyl-CoA C-acetyltransferase [EC:2.3.1.9]
Set3AB_CDS_8453	K00626 E2.3.1.9, atoB	acetyl-CoA C-acetyltransferase [EC:2.3.1.9]
Set3AB_CDS_23055	K00626 E2.3.1.9, atoB	acetyl-CoA C-acetyltransferase [EC:2.3.1.9]
Set3AB_CDS_31209	K00626 E2.3.1.9, atoB	acetyl-CoA C-acetyltransferase [EC:2.3.1.9]
Set3AB_CDS_37303	K00626 E2.3.1.9, atoB	acetyl-CoA C-acetyltransferase [EC:2.3.1.9]
Set3AB_CDS_37306	K00626 E2.3.1.9, atoB	acetyl-CoA C-acetyltransferase [EC:2.3.1.9]
Set3AB_CDS_39672	K00626 E2.3.1.9, atoB	acetyl-CoA C-acetyltransferase [EC:2.3.1.9]
Set3AB_CDS_43144	K00626 E2.3.1.9, atoB	acetyl-CoA C-acetyltransferase [EC:2.3.1.9]
Set3AB_CDS_4897	K11517 HAO	(S)-2-hydroxy-acid oxidase [EC:1.1.3.15]
Set3AB_CDS_6744	K11517 HAO	(S)-2-hydroxy-acid oxidase [EC:1.1.3.15]
Set3AB_CDS_33365	K11517 HAO	(S)-2-hydroxy-acid oxidase [EC:1.1.3.15]
Set3AB_CDS_51773	K11517 HAO	(S)-2-hydroxy-acid oxidase [EC:1.1.3.15]
Set3AB_CDS_11200	K03781 katE, CAT, catB, srpA	catalase [EC:1.11.1.6]
Set3AB_CDS_10893	K18121 GLYR	glyoxylate/succinic semialdehyde reductase [EC:1.1.1.79 1.1.1.-]
Set3AB_CDS_27777	K18121 GLYR	glyoxylate/succinic semialdehyde reductase [EC:1.1.1.79 1.1.1.-]
Set3AB_CDS_39335	K19269 PGP, PGLP	phosphoglycolate phosphatase [EC:3.1.3.18 3.1.3.48]
Set3AB_CDS_44420	K19269 PGP, PGLP	phosphoglycolate phosphatase [EC:3.1.3.18 3.1.3.48]
Set3AB_CDS_21208	K01601 rbcL	ribulose-bisphosphate carboxylase large chain [EC:4.1.1.39]
Set3AB_CDS_22765	K01602 rbcS	ribulose-bisphosphate carboxylase small chain [EC:4.1.1.39]
Set3AB_CDS_34689	K01602 rbcS	ribulose-bisphosphate carboxylase small chain [EC:4.1.1.39]
Set3AB_CDS_34690	K01602 rbcS	ribulose-bisphosphate carboxylase small chain [EC:4.1.1.39]
Set3AB_CDS_39246	K01602 rbcS	ribulose-bisphosphate carboxylase small chain [EC:4.1.1.39]
Set3AB_CDS_49330	K01602 rbcS	ribulose-bisphosphate carboxylase small chain [EC:4.1.1.39]
Set3AB_CDS_44849	K00830 AGXT	alanine-glyoxylate transaminase / serine-glyoxylate transaminase / serine-pyruvate transaminase [EC:2.6.1.44 2.6.1.45 2.6.1.51]
Set3AB_CDS_18884	K14272 GGAT	glutamate--glyoxylate aminotransferase [EC:2.6.1.4 2.6.1.2 2.6.1.44]
Set3AB_CDS_18885	K14272 GGAT	glutamate--glyoxylate aminotransferase [EC:2.6.1.4 2.6.1.2 2.6.1.44]
Set3AB_CDS_58734	K00284 E1.4.7.1	glutamate synthase (ferredoxin) [EC:1.4.7.1]
Set3AB_CDS_35929	K01915 glnA, GLUL	glutamine synthetase [EC:6.3.1.2]
Set3AB_CDS_41939	K01915 glnA, GLUL	glutamine synthetase [EC:6.3.1.2]
Set3AB_CDS_43873	K01915 glnA, GLUL	glutamine synthetase [EC:6.3.1.2]
Set3AB_CDS_10256	K00600 glyA, SHMT	glycine hydroxymethyltransferase [EC:2.1.2.1]
Set3AB_CDS_11614	K00600 glyA, SHMT	glycine hydroxymethyltransferase [EC:2.1.2.1]
Set3AB_CDS_31500	K00600 glyA, SHMT	glycine hydroxymethyltransferase [EC:2.1.2.1]
Set3AB_CDS_33383	K00600 glyA, SHMT	glycine hydroxymethyltransferase [EC:2.1.2.1]
Set3AB_CDS_34793	K00600 glyA, SHMT	glycine hydroxymethyltransferase [EC:2.1.2.1]
Set3AB_CDS_35245	K00600 glyA, SHMT	glycine hydroxymethyltransferase [EC:2.1.2.1]
Set3AB_CDS_39369	K00600 glyA, SHMT	glycine hydroxymethyltransferase [EC:2.1.2.1]
Set3AB_CDS_39370	K00600 glyA, SHMT	glycine hydroxymethyltransferase [EC:2.1.2.1]
Set3AB_CDS_46627	K00600 glyA, SHMT	glycine hydroxymethyltransferase [EC:2.1.2.1]
Set3AB_CDS_46630	K00600 glyA, SHMT	glycine hydroxymethyltransferase [EC:2.1.2.1]
Set3AB_CDS_46635	K00600 glyA, SHMT	glycine hydroxymethyltransferase [EC:2.1.2.1]
Set3AB_CDS_52394	K00600 glyA, SHMT	glycine hydroxymethyltransferase [EC:2.1.2.1]
Set3AB_CDS_23989	K00281 GLDC, gcvP	glycine dehydrogenase [EC:1.4.4.2]
Set3AB_CDS_40753	K00605 gcvT, AMT	aminomethyltransferase [EC:2.1.2.10]
Set3AB_CDS_43424	K00605 gcvT, AMT	aminomethyltransferase [EC:2.1.2.10]
Set3AB_CDS_21347	K00382 DLD, lpd, pdhD	dihydrolipoamide dehydrogenase [EC:1.8.1.4]
Set3AB_CDS_49553	K00382 DLD, lpd, pdhD	dihydrolipoamide dehydrogenase [EC:1.8.1.4]
Set3AB_CDS_20326	K02437 gcvH, GCSH	glycine cleavage system H protein
Set3AB_CDS_42305	K02437 gcvH, GCSH	glycine cleavage system H protein
Set3AB_CDS_56011	K15918 GLYK	D-glycerate 3-kinase [EC:2.7.1.31]
Set3AB_CDS_57646	K15893 HPR1	hydroxypyruvate reductase 1
Set3AB_CDS_32555	K15919 HPR2	hydroxypyruvate reductase 2
Set3AB_CDS_48040	K15919 HPR2	hydroxypyruvate reductase 2
Set3AB_CDS_58076	K15919 HPR2	hydroxypyruvate reductase 2
Set3AB_CDS_38359	K00122 FDH	formate dehydrogenase [EC:1.2.1.2]
Set3AB_CDS_20836	K01433 purU	formyltetrahydrofolate deformylase [EC:3.5.1.10]
Set3AB_CDS_21640	K01455 E3.5.1.49	formamidase [EC:3.5.1.49]
Set3AB_CDS_21641	K01455 E3.5.1.49	formamidase [EC:3.5.1.49]
Set3AB_CDS_17654	K22133 AAE3	oxalate---CoA ligase [EC:6.2.1.8]
00640 Propanoate metabolism [PATH:ko00640]
Set3AB_CDS_25301	K01895 ACSS, acs	acetyl-CoA synthetase [EC:6.2.1.1]
Set3AB_CDS_6932	K00166 BCKDHA, bkdA1	2-oxoisovalerate dehydrogenase E1 component alpha subunit [EC:1.2.4.4]
Set3AB_CDS_32295	K00166 BCKDHA, bkdA1	2-oxoisovalerate dehydrogenase E1 component alpha subunit [EC:1.2.4.4]
Set3AB_CDS_28877	K00167 BCKDHB, bkdA2	2-oxoisovalerate dehydrogenase E1 component beta subunit [EC:1.2.4.4]
Set3AB_CDS_21821	K09699 DBT, bkdB	2-oxoisovalerate dehydrogenase E2 component (dihydrolipoyl transacylase) [EC:2.3.1.168]
Set3AB_CDS_48209	K09699 DBT, bkdB	2-oxoisovalerate dehydrogenase E2 component (dihydrolipoyl transacylase) [EC:2.3.1.168]
Set3AB_CDS_21347	K00382 DLD, lpd, pdhD	dihydrolipoamide dehydrogenase [EC:1.8.1.4]
Set3AB_CDS_49553	K00382 DLD, lpd, pdhD	dihydrolipoamide dehydrogenase [EC:1.8.1.4]
Set3AB_CDS_44028	K00249 ACADM, acd	acyl-CoA dehydrogenase [EC:1.3.8.7]
Set3AB_CDS_15032	K05605 HIBCH	3-hydroxyisobutyryl-CoA hydrolase [EC:3.1.2.4]
Set3AB_CDS_17240	K05605 HIBCH	3-hydroxyisobutyryl-CoA hydrolase [EC:3.1.2.4]
Set3AB_CDS_26611	K05605 HIBCH	3-hydroxyisobutyryl-CoA hydrolase [EC:3.1.2.4]
Set3AB_CDS_34788	K05605 HIBCH	3-hydroxyisobutyryl-CoA hydrolase [EC:3.1.2.4]
Set3AB_CDS_35575	K05605 HIBCH	3-hydroxyisobutyryl-CoA hydrolase [EC:3.1.2.4]
Set3AB_CDS_35578	K05605 HIBCH	3-hydroxyisobutyryl-CoA hydrolase [EC:3.1.2.4]
Set3AB_CDS_56072	K05605 HIBCH	3-hydroxyisobutyryl-CoA hydrolase [EC:3.1.2.4]
Set3AB_CDS_45551	K11262 ACACA	acetyl-CoA carboxylase / biotin carboxylase 1 [EC:6.4.1.2 6.3.4.14]
Set3AB_CDS_42804	K01962 accA	acetyl-CoA carboxylase carboxyl transferase subunit alpha [EC:6.4.1.2]
Set3AB_CDS_42808	K01962 accA	acetyl-CoA carboxylase carboxyl transferase subunit alpha [EC:6.4.1.2]
Set3AB_CDS_8469	K02160 accB, bccP	acetyl-CoA carboxylase biotin carboxyl carrier protein
Set3AB_CDS_41489	K02160 accB, bccP	acetyl-CoA carboxylase biotin carboxyl carrier protein
Set3AB_CDS_41825	K02160 accB, bccP	acetyl-CoA carboxylase biotin carboxyl carrier protein
Set3AB_CDS_17882	K01961 accC	acetyl-CoA carboxylase, biotin carboxylase subunit [EC:6.4.1.2 6.3.4.14]
Set3AB_CDS_51504	K01961 accC	acetyl-CoA carboxylase, biotin carboxylase subunit [EC:6.4.1.2 6.3.4.14]
Set3AB_CDS_49413	K01963 accD	acetyl-CoA carboxylase carboxyl transferase subunit beta [EC:6.4.1.2]
Set3AB_CDS_58968	K01963 accD	acetyl-CoA carboxylase carboxyl transferase subunit beta [EC:6.4.1.2]
Set3AB_CDS_59544	K01963 accD	acetyl-CoA carboxylase carboxyl transferase subunit beta [EC:6.4.1.2]
Set3AB_CDS_5523	K01578 MLYCD	malonyl-CoA decarboxylase [EC:4.1.1.9]
Set3AB_CDS_18368	K01899 LSC1	succinyl-CoA synthetase alpha subunit [EC:6.2.1.4 6.2.1.5]
Set3AB_CDS_1591	K01900 LSC2	succinyl-CoA synthetase beta subunit [EC:6.2.1.4 6.2.1.5]
Set3AB_CDS_53473	K00140 mmsA, iolA, ALDH6A1	malonate-semialdehyde dehydrogenase (acetylating) / methylmalonate-semialdehyde dehydrogenase [EC:1.2.1.18 1.2.1.27]
Set3AB_CDS_49624	K00016 LDH, ldh	L-lactate dehydrogenase [EC:1.1.1.27]
Set3AB_CDS_8443	K00626 E2.3.1.9, atoB	acetyl-CoA C-acetyltransferase [EC:2.3.1.9]
Set3AB_CDS_8444	K00626 E2.3.1.9, atoB	acetyl-CoA C-acetyltransferase [EC:2.3.1.9]
Set3AB_CDS_8453	K00626 E2.3.1.9, atoB	acetyl-CoA C-acetyltransferase [EC:2.3.1.9]
Set3AB_CDS_23055	K00626 E2.3.1.9, atoB	acetyl-CoA C-acetyltransferase [EC:2.3.1.9]
Set3AB_CDS_31209	K00626 E2.3.1.9, atoB	acetyl-CoA C-acetyltransferase [EC:2.3.1.9]
Set3AB_CDS_37303	K00626 E2.3.1.9, atoB	acetyl-CoA C-acetyltransferase [EC:2.3.1.9]
Set3AB_CDS_37306	K00626 E2.3.1.9, atoB	acetyl-CoA C-acetyltransferase [EC:2.3.1.9]
Set3AB_CDS_39672	K00626 E2.3.1.9, atoB	acetyl-CoA C-acetyltransferase [EC:2.3.1.9]
Set3AB_CDS_43144	K00626 E2.3.1.9, atoB	acetyl-CoA C-acetyltransferase [EC:2.3.1.9]
00650 Butanoate metabolism [PATH:ko00650]
Set3AB_CDS_8443	K00626 E2.3.1.9, atoB	acetyl-CoA C-acetyltransferase [EC:2.3.1.9]
Set3AB_CDS_8444	K00626 E2.3.1.9, atoB	acetyl-CoA C-acetyltransferase [EC:2.3.1.9]
Set3AB_CDS_8453	K00626 E2.3.1.9, atoB	acetyl-CoA C-acetyltransferase [EC:2.3.1.9]
Set3AB_CDS_23055	K00626 E2.3.1.9, atoB	acetyl-CoA C-acetyltransferase [EC:2.3.1.9]
Set3AB_CDS_31209	K00626 E2.3.1.9, atoB	acetyl-CoA C-acetyltransferase [EC:2.3.1.9]
Set3AB_CDS_37303	K00626 E2.3.1.9, atoB	acetyl-CoA C-acetyltransferase [EC:2.3.1.9]
Set3AB_CDS_37306	K00626 E2.3.1.9, atoB	acetyl-CoA C-acetyltransferase [EC:2.3.1.9]
Set3AB_CDS_39672	K00626 E2.3.1.9, atoB	acetyl-CoA C-acetyltransferase [EC:2.3.1.9]
Set3AB_CDS_43144	K00626 E2.3.1.9, atoB	acetyl-CoA C-acetyltransferase [EC:2.3.1.9]
Set3AB_CDS_16712	K00074 paaH, hbd, fadB, mmgB	3-hydroxybutyryl-CoA dehydrogenase [EC:1.1.1.157]
Set3AB_CDS_12614	K01580 E4.1.1.15, gadB, gadA, GAD	glutamate decarboxylase [EC:4.1.1.15]
Set3AB_CDS_37004	K01580 E4.1.1.15, gadB, gadA, GAD	glutamate decarboxylase [EC:4.1.1.15]
Set3AB_CDS_38958	K01580 E4.1.1.15, gadB, gadA, GAD	glutamate decarboxylase [EC:4.1.1.15]
Set3AB_CDS_45498	K01580 E4.1.1.15, gadB, gadA, GAD	glutamate decarboxylase [EC:4.1.1.15]
Set3AB_CDS_45499	K01580 E4.1.1.15, gadB, gadA, GAD	glutamate decarboxylase [EC:4.1.1.15]
Set3AB_CDS_12397	K16871 POP2	4-aminobutyrate---pyruvate transaminase [EC:2.6.1.96]
Set3AB_CDS_32398	K17761 SSADH	succinate-semialdehyde dehydrogenase, mitochondrial [EC:1.2.1.24]
Set3AB_CDS_10893	K18121 GLYR	glyoxylate/succinic semialdehyde reductase [EC:1.1.1.79 1.1.1.-]
Set3AB_CDS_27777	K18121 GLYR	glyoxylate/succinic semialdehyde reductase [EC:1.1.1.79 1.1.1.-]
Set3AB_CDS_17385	K01641 E2.3.3.10	hydroxymethylglutaryl-CoA synthase [EC:2.3.3.10]
Set3AB_CDS_19146	K01641 E2.3.3.10	hydroxymethylglutaryl-CoA synthase [EC:2.3.3.10]
Set3AB_CDS_21729	K01641 E2.3.3.10	hydroxymethylglutaryl-CoA synthase [EC:2.3.3.10]
Set3AB_CDS_47860	K01641 E2.3.3.10	hydroxymethylglutaryl-CoA synthase [EC:2.3.3.10]
Set3AB_CDS_14125	K01640 E4.1.3.4, HMGCL, hmgL	hydroxymethylglutaryl-CoA lyase [EC:4.1.3.4]
Set3AB_CDS_34161	K01640 E4.1.3.4, HMGCL, hmgL	hydroxymethylglutaryl-CoA lyase [EC:4.1.3.4]
Set3AB_CDS_41152	K01640 E4.1.3.4, HMGCL, hmgL	hydroxymethylglutaryl-CoA lyase [EC:4.1.3.4]
Set3AB_CDS_41153	K01640 E4.1.3.4, HMGCL, hmgL	hydroxymethylglutaryl-CoA lyase [EC:4.1.3.4]
Set3AB_CDS_7586	K01652 E2.2.1.6L, ilvB, ilvG, ilvI	acetolactate synthase I/II/III large subunit [EC:2.2.1.6]
Set3AB_CDS_10523	K01652 E2.2.1.6L, ilvB, ilvG, ilvI	acetolactate synthase I/II/III large subunit [EC:2.2.1.6]
Set3AB_CDS_15285	K01653 E2.2.1.6S, ilvH, ilvN	acetolactate synthase I/III small subunit [EC:2.2.1.6]
00660 C5-Branched dibasic acid metabolism [PATH:ko00660]
Set3AB_CDS_7586	K01652 E2.2.1.6L, ilvB, ilvG, ilvI	acetolactate synthase I/II/III large subunit [EC:2.2.1.6]
Set3AB_CDS_10523	K01652 E2.2.1.6L, ilvB, ilvG, ilvI	acetolactate synthase I/II/III large subunit [EC:2.2.1.6]
Set3AB_CDS_15285	K01653 E2.2.1.6S, ilvH, ilvN	acetolactate synthase I/III small subunit [EC:2.2.1.6]
Set3AB_CDS_5406	K01703 leuC, IPMI-L	3-isopropylmalate/(R)-2-methylmalate dehydratase large subunit [EC:4.2.1.33 4.2.1.35]
Set3AB_CDS_57925	K01703 leuC, IPMI-L	3-isopropylmalate/(R)-2-methylmalate dehydratase large subunit [EC:4.2.1.33 4.2.1.35]
Set3AB_CDS_61665	K01704 leuD, IPMI-S	3-isopropylmalate/(R)-2-methylmalate dehydratase small subunit [EC:4.2.1.33 4.2.1.35]
Set3AB_CDS_31369	K00052 leuB, IMDH	3-isopropylmalate dehydrogenase [EC:1.1.1.85]
00562 Inositol phosphate metabolism [PATH:ko00562]
Set3AB_CDS_37366	K00914 PIK3C3, VPS34	phosphatidylinositol 3-kinase [EC:2.7.1.137]
Set3AB_CDS_61962	K18081 MTMR1_2	myotubularin-related protein 1/2 [EC:3.1.3.64 3.1.3.95]
Set3AB_CDS_10829	K00888 PI4KA	phosphatidylinositol 4-kinase A [EC:2.7.1.67]
Set3AB_CDS_8693	K19801 PI4KB	phosphatidylinositol 4-kinase B [EC:2.7.1.67]
Set3AB_CDS_8703	K19801 PI4KB	phosphatidylinositol 4-kinase B [EC:2.7.1.67]
Set3AB_CDS_16373	K19801 PI4KB	phosphatidylinositol 4-kinase B [EC:2.7.1.67]
Set3AB_CDS_33954	K19801 PI4KB	phosphatidylinositol 4-kinase B [EC:2.7.1.67]
Set3AB_CDS_33960	K19801 PI4KB	phosphatidylinositol 4-kinase B [EC:2.7.1.67]
Set3AB_CDS_19700	K21797 SAC1, SACM1L	phosphatidylinositol 4-phosphatase [EC:3.1.3.-]
Set3AB_CDS_41030	K21797 SAC1, SACM1L	phosphatidylinositol 4-phosphatase [EC:3.1.3.-]
Set3AB_CDS_41031	K21797 SAC1, SACM1L	phosphatidylinositol 4-phosphatase [EC:3.1.3.-]
Set3AB_CDS_6007	K00889 PIP5K	1-phosphatidylinositol-4-phosphate 5-kinase [EC:2.7.1.68]
Set3AB_CDS_10244	K00889 PIP5K	1-phosphatidylinositol-4-phosphate 5-kinase [EC:2.7.1.68]
Set3AB_CDS_15328	K00889 PIP5K	1-phosphatidylinositol-4-phosphate 5-kinase [EC:2.7.1.68]
Set3AB_CDS_24770	K00889 PIP5K	1-phosphatidylinositol-4-phosphate 5-kinase [EC:2.7.1.68]
Set3AB_CDS_33628	K00889 PIP5K	1-phosphatidylinositol-4-phosphate 5-kinase [EC:2.7.1.68]
Set3AB_CDS_47639	K00889 PIP5K	1-phosphatidylinositol-4-phosphate 5-kinase [EC:2.7.1.68]
Set3AB_CDS_50802	K00889 PIP5K	1-phosphatidylinositol-4-phosphate 5-kinase [EC:2.7.1.68]
Set3AB_CDS_51183	K00889 PIP5K	1-phosphatidylinositol-4-phosphate 5-kinase [EC:2.7.1.68]
Set3AB_CDS_60196	K00889 PIP5K	1-phosphatidylinositol-4-phosphate 5-kinase [EC:2.7.1.68]
Set3AB_CDS_38317	K01110 PTEN	phosphatidylinositol-3,4,5-trisphosphate 3-phosphatase and dual-specificity protein phosphatase PTEN [EC:3.1.3.16 3.1.3.48 3.1.3.67]
Set3AB_CDS_63320	K01110 PTEN	phosphatidylinositol-3,4,5-trisphosphate 3-phosphatase and dual-specificity protein phosphatase PTEN [EC:3.1.3.16 3.1.3.48 3.1.3.67]
Set3AB_CDS_29852	K00921 PIKFYVE, FAB1	1-phosphatidylinositol-3-phosphate 5-kinase [EC:2.7.1.150]
Set3AB_CDS_39651	K00921 PIKFYVE, FAB1	1-phosphatidylinositol-3-phosphate 5-kinase [EC:2.7.1.150]
Set3AB_CDS_43479	K00921 PIKFYVE, FAB1	1-phosphatidylinositol-3-phosphate 5-kinase [EC:2.7.1.150]
Set3AB_CDS_55500	K00921 PIKFYVE, FAB1	1-phosphatidylinositol-3-phosphate 5-kinase [EC:2.7.1.150]
Set3AB_CDS_7425	K05857 PLCD	phosphatidylinositol phospholipase C, delta [EC:3.1.4.11]
Set3AB_CDS_7433	K05857 PLCD	phosphatidylinositol phospholipase C, delta [EC:3.1.4.11]
Set3AB_CDS_34457	K05857 PLCD	phosphatidylinositol phospholipase C, delta [EC:3.1.4.11]
Set3AB_CDS_47356	K05857 PLCD	phosphatidylinositol phospholipase C, delta [EC:3.1.4.11]
Set3AB_CDS_47358	K05857 PLCD	phosphatidylinositol phospholipase C, delta [EC:3.1.4.11]
Set3AB_CDS_9180	K01114 plc	phospholipase C [EC:3.1.4.3]
Set3AB_CDS_43177	K01114 plc	phospholipase C [EC:3.1.4.3]
Set3AB_CDS_49118	K01114 plc	phospholipase C [EC:3.1.4.3]
Set3AB_CDS_56074	K01114 plc	phospholipase C [EC:3.1.4.3]
Set3AB_CDS_56076	K01114 plc	phospholipase C [EC:3.1.4.3]
Set3AB_CDS_16664	K01092 E3.1.3.25, IMPA, suhB	myo-inositol-1(or 4)-monophosphatase [EC:3.1.3.25]
Set3AB_CDS_41980	K10047 VTC4	inositol-phosphate phosphatase / L-galactose 1-phosphate phosphatase [EC:3.1.3.25 3.1.3.93]
Set3AB_CDS_3153	K18649 IMPL2	inositol-phosphate phosphatase / L-galactose 1-phosphate phosphatase / histidinol-phosphatase [EC:3.1.3.25 3.1.3.93 3.1.3.15]
Set3AB_CDS_30880	K18649 IMPL2	inositol-phosphate phosphatase / L-galactose 1-phosphate phosphatase / histidinol-phosphatase [EC:3.1.3.25 3.1.3.93 3.1.3.15]
Set3AB_CDS_31648	K18649 IMPL2	inositol-phosphate phosphatase / L-galactose 1-phosphate phosphatase / histidinol-phosphatase [EC:3.1.3.25 3.1.3.93 3.1.3.15]
Set3AB_CDS_31649	K18649 IMPL2	inositol-phosphate phosphatase / L-galactose 1-phosphate phosphatase / histidinol-phosphatase [EC:3.1.3.25 3.1.3.93 3.1.3.15]
Set3AB_CDS_45940	K18649 IMPL2	inositol-phosphate phosphatase / L-galactose 1-phosphate phosphatase / histidinol-phosphatase [EC:3.1.3.25 3.1.3.93 3.1.3.15]
Set3AB_CDS_45941	K18649 IMPL2	inositol-phosphate phosphatase / L-galactose 1-phosphate phosphatase / histidinol-phosphatase [EC:3.1.3.25 3.1.3.93 3.1.3.15]
Set3AB_CDS_14193	K00999 CDIPT	CDP-diacylglycerol--inositol 3-phosphatidyltransferase [EC:2.7.8.11]
Set3AB_CDS_52629	K00999 CDIPT	CDP-diacylglycerol--inositol 3-phosphatidyltransferase [EC:2.7.8.11]
Set3AB_CDS_34273	K01858 INO1, ISYNA1	myo-inositol-1-phosphate synthase [EC:5.5.1.4]
Set3AB_CDS_53106	K01858 INO1, ISYNA1	myo-inositol-1-phosphate synthase [EC:5.5.1.4]
Set3AB_CDS_12079	K15422 SAL	3'(2'), 5'-bisphosphate nucleotidase / inositol polyphosphate 1-phosphatase [EC:3.1.3.7 3.1.3.57]
Set3AB_CDS_31866	K19517 MIK	1D-myo-inositol 3-kinase [EC:2.7.1.64]
Set3AB_CDS_7550	K03103 MINPP1	multiple inositol-polyphosphate phosphatase / 2,3-bisphosphoglycerate 3-phosphatase [EC:3.1.3.62 3.1.3.80]
Set3AB_CDS_7551	K03103 MINPP1	multiple inositol-polyphosphate phosphatase / 2,3-bisphosphoglycerate 3-phosphatase [EC:3.1.3.62 3.1.3.80]
Set3AB_CDS_10790	K00913 ITPK1	inositol-1,3,4-trisphosphate 5/6-kinase / inositol-tetrakisphosphate 1-kinase [EC:2.7.1.159 2.7.1.134]
Set3AB_CDS_10791	K00913 ITPK1	inositol-1,3,4-trisphosphate 5/6-kinase / inositol-tetrakisphosphate 1-kinase [EC:2.7.1.159 2.7.1.134]
Set3AB_CDS_18181	K00913 ITPK1	inositol-1,3,4-trisphosphate 5/6-kinase / inositol-tetrakisphosphate 1-kinase [EC:2.7.1.159 2.7.1.134]
Set3AB_CDS_23652	K00913 ITPK1	inositol-1,3,4-trisphosphate 5/6-kinase / inositol-tetrakisphosphate 1-kinase [EC:2.7.1.159 2.7.1.134]
Set3AB_CDS_34523	K00913 ITPK1	inositol-1,3,4-trisphosphate 5/6-kinase / inositol-tetrakisphosphate 1-kinase [EC:2.7.1.159 2.7.1.134]
Set3AB_CDS_50233	K00913 ITPK1	inositol-1,3,4-trisphosphate 5/6-kinase / inositol-tetrakisphosphate 1-kinase [EC:2.7.1.159 2.7.1.134]
Set3AB_CDS_3283	K00915 IPMK, IPK2	inositol-polyphosphate multikinase [EC:2.7.1.140 2.7.1.151]
Set3AB_CDS_23912	K10572 IPPK	inositol-pentakisphosphate 2-kinase [EC:2.7.1.158]
Set3AB_CDS_19259	K00469 MIOX	inositol oxygenase [EC:1.13.99.1]
Set3AB_CDS_61125	K00469 MIOX	inositol oxygenase [EC:1.13.99.1]
Set3AB_CDS_62342	K00469 MIOX	inositol oxygenase [EC:1.13.99.1]
Set3AB_CDS_53473	K00140 mmsA, iolA, ALDH6A1	malonate-semialdehyde dehydrogenase (acetylating) / methylmalonate-semialdehyde dehydrogenase [EC:1.2.1.18 1.2.1.27]
Set3AB_CDS_2604	K01803 TPI, tpiA	triosephosphate isomerase (TIM) [EC:5.3.1.1]
Set3AB_CDS_25356	K01803 TPI, tpiA	triosephosphate isomerase (TIM) [EC:5.3.1.1]
Energy metabolism
00190 Oxidative phosphorylation [PATH:ko00190]
Set3AB_CDS_49974	K05572 ndhA	NAD(P)H-quinone oxidoreductase subunit 1 [EC:1.6.5.3]
Set3AB_CDS_51055	K05572 ndhA	NAD(P)H-quinone oxidoreductase subunit 1 [EC:1.6.5.3]
Set3AB_CDS_59302	K05572 ndhA	NAD(P)H-quinone oxidoreductase subunit 1 [EC:1.6.5.3]
Set3AB_CDS_58969	K05573 ndhB	NAD(P)H-quinone oxidoreductase subunit 2 [EC:1.6.5.3]
Set3AB_CDS_51876	K05574 ndhC	NAD(P)H-quinone oxidoreductase subunit 3 [EC:1.6.5.3]
Set3AB_CDS_2858	K05575 ndhD	NAD(P)H-quinone oxidoreductase subunit 4 [EC:1.6.5.3]
Set3AB_CDS_50765	K05576 ndhE	NAD(P)H-quinone oxidoreductase subunit 4L [EC:1.6.5.3]
Set3AB_CDS_48132	K05577 ndhF	NAD(P)H-quinone oxidoreductase subunit 5 [EC:1.6.5.3]
Set3AB_CDS_41338	K05578 ndhG	NAD(P)H-quinone oxidoreductase subunit 6 [EC:1.6.5.3]
Set3AB_CDS_49973	K05579 ndhH	NAD(P)H-quinone oxidoreductase subunit H [EC:1.6.5.3]
Set3AB_CDS_51054	K05580 ndhI	NAD(P)H-quinone oxidoreductase subunit I [EC:1.6.5.3]
Set3AB_CDS_13818	K05581 ndhJ	NAD(P)H-quinone oxidoreductase subunit J [EC:1.6.5.3]
Set3AB_CDS_51875	K05582 ndhK	NAD(P)H-quinone oxidoreductase subunit K [EC:1.6.5.3]
Set3AB_CDS_27192	K03878 ND1	NADH-ubiquinone oxidoreductase chain 1 [EC:1.6.5.3]
Set3AB_CDS_7624	K03879 ND2	NADH-ubiquinone oxidoreductase chain 2 [EC:1.6.5.3]
Set3AB_CDS_62212	K03880 ND3	NADH-ubiquinone oxidoreductase chain 3 [EC:1.6.5.3]
Set3AB_CDS_25344	K03881 ND4	NADH-ubiquinone oxidoreductase chain 4 [EC:1.6.5.3]
Set3AB_CDS_27201	K03883 ND5	NADH-ubiquinone oxidoreductase chain 5 [EC:1.6.5.3]
Set3AB_CDS_49215	K03884 ND6	NADH-ubiquinone oxidoreductase chain 6 [EC:1.6.5.3]
Set3AB_CDS_12596	K03934 NDUFS1	NADH dehydrogenase (ubiquinone) Fe-S protein 1 [EC:1.6.5.3 1.6.99.3]
Set3AB_CDS_43276	K03936 NDUFS3	NADH dehydrogenase (ubiquinone) Fe-S protein 3 [EC:1.6.5.3 1.6.99.3]
Set3AB_CDS_17419	K03937 NDUFS4	NADH dehydrogenase (ubiquinone) Fe-S protein 4
Set3AB_CDS_15988	K03939 NDUFS6	NADH dehydrogenase (ubiquinone) Fe-S protein 6
Set3AB_CDS_24071	K03940 NDUFS7	NADH dehydrogenase (ubiquinone) Fe-S protein 7 [EC:1.6.5.3 1.6.99.3]
Set3AB_CDS_15738	K03941 NDUFS8	NADH dehydrogenase (ubiquinone) Fe-S protein 8 [EC:1.6.5.3 1.6.99.3]
Set3AB_CDS_63392	K03942 NDUFV1	NADH dehydrogenase (ubiquinone) flavoprotein 1 [EC:1.6.5.3 1.6.99.3]
Set3AB_CDS_45347	K03943 NDUFV2	NADH dehydrogenase (ubiquinone) flavoprotein 2 [EC:1.6.5.3 1.6.99.3]
Set3AB_CDS_4284	K03946 NDUFA2	NADH dehydrogenase (ubiquinone) 1 alpha subcomplex subunit 2
Set3AB_CDS_61464	K03946 NDUFA2	NADH dehydrogenase (ubiquinone) 1 alpha subcomplex subunit 2
Set3AB_CDS_38155	K03949 NDUFA5	NADH dehydrogenase (ubiquinone) 1 alpha subcomplex subunit 5
Set3AB_CDS_8961	K03950 NDUFA6	NADH dehydrogenase (ubiquinone) 1 alpha subcomplex subunit 6
Set3AB_CDS_1227	K03952 NDUFA8	NADH dehydrogenase (ubiquinone) 1 alpha subcomplex subunit 8
Set3AB_CDS_489	K03953 NDUFA9	NADH dehydrogenase (ubiquinone) 1 alpha subcomplex subunit 9
Set3AB_CDS_41526	K03955 NDUFAB1	NADH dehydrogenase (ubiquinone) 1 alpha/beta subcomplex 1
Set3AB_CDS_41975	K03955 NDUFAB1	NADH dehydrogenase (ubiquinone) 1 alpha/beta subcomplex 1
Set3AB_CDS_43123	K03955 NDUFAB1	NADH dehydrogenase (ubiquinone) 1 alpha/beta subcomplex 1
Set3AB_CDS_37175	K11352 NDUFA12	NADH dehydrogenase (ubiquinone) 1 alpha subcomplex subunit 12
Set3AB_CDS_39413	K11352 NDUFA12	NADH dehydrogenase (ubiquinone) 1 alpha subcomplex subunit 12
Set3AB_CDS_52174	K11353 NDUFA13	NADH dehydrogenase (ubiquinone) 1 alpha subcomplex subunit 13
Set3AB_CDS_31917	K03963 NDUFB7	NADH dehydrogenase (ubiquinone) 1 beta subcomplex subunit 7
Set3AB_CDS_45684	K03963 NDUFB7	NADH dehydrogenase (ubiquinone) 1 beta subcomplex subunit 7
Set3AB_CDS_57611	K03963 NDUFB7	NADH dehydrogenase (ubiquinone) 1 beta subcomplex subunit 7
Set3AB_CDS_61540	K03963 NDUFB7	NADH dehydrogenase (ubiquinone) 1 beta subcomplex subunit 7
Set3AB_CDS_52272	K03965 NDUFB9	NADH dehydrogenase (ubiquinone) 1 beta subcomplex subunit 9
Set3AB_CDS_52273	K03965 NDUFB9	NADH dehydrogenase (ubiquinone) 1 beta subcomplex subunit 9
Set3AB_CDS_18193	K03966 NDUFB10	NADH dehydrogenase (ubiquinone) 1 beta subcomplex subunit 10
Set3AB_CDS_37312	K03966 NDUFB10	NADH dehydrogenase (ubiquinone) 1 beta subcomplex subunit 10
Set3AB_CDS_19276	K00234 SDHA, SDH1	succinate dehydrogenase (ubiquinone) flavoprotein subunit [EC:1.3.5.1]
Set3AB_CDS_41091	K00235 SDHB, SDH2	succinate dehydrogenase (ubiquinone) iron-sulfur subunit [EC:1.3.5.1]
Set3AB_CDS_41092	K00235 SDHB, SDH2	succinate dehydrogenase (ubiquinone) iron-sulfur subunit [EC:1.3.5.1]
Set3AB_CDS_59813	K00235 SDHB, SDH2	succinate dehydrogenase (ubiquinone) iron-sulfur subunit [EC:1.3.5.1]
Set3AB_CDS_15084	K00236 SDHC, SDH3	succinate dehydrogenase (ubiquinone) cytochrome b560 subunit
Set3AB_CDS_24925	K00411 UQCRFS1, RIP1, petA	ubiquinol-cytochrome c reductase iron-sulfur subunit [EC:1.10.2.2]
Set3AB_CDS_24926	K00411 UQCRFS1, RIP1, petA	ubiquinol-cytochrome c reductase iron-sulfur subunit [EC:1.10.2.2]
Set3AB_CDS_59011	K00412 CYTB, petB	ubiquinol-cytochrome c reductase cytochrome b subunit
Set3AB_CDS_5619	K00413 CYC1, CYT1, petC	ubiquinol-cytochrome c reductase cytochrome c1 subunit
Set3AB_CDS_33517	K00413 CYC1, CYT1, petC	ubiquinol-cytochrome c reductase cytochrome c1 subunit
Set3AB_CDS_34875	K00413 CYC1, CYT1, petC	ubiquinol-cytochrome c reductase cytochrome c1 subunit
Set3AB_CDS_49368	K00413 CYC1, CYT1, petC	ubiquinol-cytochrome c reductase cytochrome c1 subunit
Set3AB_CDS_14561	K00416 QCR6, UQCRH	ubiquinol-cytochrome c reductase subunit 6
Set3AB_CDS_24851	K00417 QCR7, UQCRB	ubiquinol-cytochrome c reductase subunit 7
Set3AB_CDS_24370	K00419 QCR9, UCRC	ubiquinol-cytochrome c reductase subunit 9
Set3AB_CDS_56709	K02257 COX10	protoheme IX farnesyltransferase [EC:2.5.1.-]
Set3AB_CDS_62469	K02257 COX10	protoheme IX farnesyltransferase [EC:2.5.1.-]
Set3AB_CDS_49216	K02262 COX3	cytochrome c oxidase subunit 3
Set3AB_CDS_20022	K02261 COX2	cytochrome c oxidase subunit 2
Set3AB_CDS_49443	K02261 COX2	cytochrome c oxidase subunit 2
Set3AB_CDS_31393	K02265 COX5B	cytochrome c oxidase subunit 5b
Set3AB_CDS_54566	K02265 COX5B	cytochrome c oxidase subunit 5b
Set3AB_CDS_54567	K02265 COX5B	cytochrome c oxidase subunit 5b
Set3AB_CDS_48139	K02266 COX6A	cytochrome c oxidase subunit 6a
Set3AB_CDS_30552	K02267 COX6B	cytochrome c oxidase subunit 6b
Set3AB_CDS_12584	K02258 COX11	cytochrome c oxidase assembly protein subunit 11
Set3AB_CDS_12585	K02258 COX11	cytochrome c oxidase assembly protein subunit 11
Set3AB_CDS_45704	K02258 COX11	cytochrome c oxidase assembly protein subunit 11
Set3AB_CDS_53187	K02258 COX11	cytochrome c oxidase assembly protein subunit 11
Set3AB_CDS_29582	K02259 COX15	cytochrome c oxidase assembly protein subunit 15
Set3AB_CDS_51315	K02111 ATPF1A, atpA	F-type H+-transporting ATPase subunit alpha [EC:3.6.3.14]
Set3AB_CDS_39908	K02115 ATPF1G, atpG	F-type H+-transporting ATPase subunit gamma
Set3AB_CDS_43422	K02115 ATPF1G, atpG	F-type H+-transporting ATPase subunit gamma
Set3AB_CDS_54976	K02115 ATPF1G, atpG	F-type H+-transporting ATPase subunit gamma
Set3AB_CDS_21920	K02113 ATPF1D, atpH	F-type H+-transporting ATPase subunit delta
Set3AB_CDS_49387	K02108 ATPF0A, atpB	F-type H+-transporting ATPase subunit a
Set3AB_CDS_2635	K02109 ATPF0B, atpF	F-type H+-transporting ATPase subunit b
Set3AB_CDS_3988	K02109 ATPF0B, atpF	F-type H+-transporting ATPase subunit b
Set3AB_CDS_354	K02132 ATPeF1A, ATP5A1, ATP1	F-type H+-transporting ATPase subunit alpha
Set3AB_CDS_55376	K02133 ATPeF1B, ATP5B, ATP2	F-type H+-transporting ATPase subunit beta [EC:3.6.3.14]
Set3AB_CDS_33692	K02136 ATPeF1G, ATP5C1, ATP3	F-type H+-transporting ATPase subunit gamma
Set3AB_CDS_54900	K02134 ATPeF1D, ATP5D, ATP16	F-type H+-transporting ATPase subunit delta
Set3AB_CDS_54902	K02134 ATPeF1D, ATP5D, ATP16	F-type H+-transporting ATPase subunit delta
Set3AB_CDS_11167	K02137 ATPeF0O, ATP5O, ATP5	F-type H+-transporting ATPase subunit O
Set3AB_CDS_49219	K02126 ATPeF0A, MTATP6, ATP6	F-type H+-transporting ATPase subunit a
Set3AB_CDS_62664	K02138 ATPeF0D, ATP5H, ATP7	F-type H+-transporting ATPase subunit d
Set3AB_CDS_35863	K02140 ATPeFG, ATP5L, ATP20	F-type H+-transporting ATPase subunit g
Set3AB_CDS_43167	K02145 ATPeV1A, ATP6A	V-type H+-transporting ATPase subunit A [EC:3.6.3.14]
Set3AB_CDS_40416	K02147 ATPeV1B, ATP6B	V-type H+-transporting ATPase subunit B
Set3AB_CDS_57570	K02147 ATPeV1B, ATP6B	V-type H+-transporting ATPase subunit B
Set3AB_CDS_59877	K02148 ATPeV1C, ATP6C	V-type H+-transporting ATPase subunit C
Set3AB_CDS_22913	K02149 ATPeV1D, ATP6M	V-type H+-transporting ATPase subunit D
Set3AB_CDS_22914	K02149 ATPeV1D, ATP6M	V-type H+-transporting ATPase subunit D
Set3AB_CDS_49770	K02149 ATPeV1D, ATP6M	V-type H+-transporting ATPase subunit D
Set3AB_CDS_49772	K02149 ATPeV1D, ATP6M	V-type H+-transporting ATPase subunit D
Set3AB_CDS_55642	K02149 ATPeV1D, ATP6M	V-type H+-transporting ATPase subunit D
Set3AB_CDS_11861	K02150 ATPeV1E, ATP6E	V-type H+-transporting ATPase subunit E
Set3AB_CDS_51877	K02150 ATPeV1E, ATP6E	V-type H+-transporting ATPase subunit E
Set3AB_CDS_56506	K02150 ATPeV1E, ATP6E	V-type H+-transporting ATPase subunit E
Set3AB_CDS_13803	K02151 ATPeV1F, ATP6S14	V-type H+-transporting ATPase subunit F
Set3AB_CDS_13804	K02151 ATPeV1F, ATP6S14	V-type H+-transporting ATPase subunit F
Set3AB_CDS_25427	K02151 ATPeV1F, ATP6S14	V-type H+-transporting ATPase subunit F
Set3AB_CDS_27520	K02152 ATPeV1G, ATP6G	V-type H+-transporting ATPase subunit G
Set3AB_CDS_59812	K02152 ATPeV1G, ATP6G	V-type H+-transporting ATPase subunit G
Set3AB_CDS_61762	K02152 ATPeV1G, ATP6G	V-type H+-transporting ATPase subunit G
Set3AB_CDS_22886	K02144 ATPeV1H	V-type H+-transporting ATPase subunit H
Set3AB_CDS_22887	K02144 ATPeV1H	V-type H+-transporting ATPase subunit H
Set3AB_CDS_22888	K02144 ATPeV1H	V-type H+-transporting ATPase subunit H
Set3AB_CDS_22889	K02144 ATPeV1H	V-type H+-transporting ATPase subunit H
Set3AB_CDS_35841	K02144 ATPeV1H	V-type H+-transporting ATPase subunit H
Set3AB_CDS_10333	K02154 ATPeV0A, ATP6N	V-type H+-transporting ATPase subunit a
Set3AB_CDS_52258	K02154 ATPeV0A, ATP6N	V-type H+-transporting ATPase subunit a
Set3AB_CDS_15931	K02155 ATPeV0C, ATP6L	V-type H+-transporting ATPase 16kDa proteolipid subunit
Set3AB_CDS_17360	K02155 ATPeV0C, ATP6L	V-type H+-transporting ATPase 16kDa proteolipid subunit
Set3AB_CDS_47517	K02155 ATPeV0C, ATP6L	V-type H+-transporting ATPase 16kDa proteolipid subunit
Set3AB_CDS_1007	K03661 ATPeV0B, ATP6F	V-type H+-transporting ATPase 21kDa proteolipid subunit
Set3AB_CDS_29977	K03661 ATPeV0B, ATP6F	V-type H+-transporting ATPase 21kDa proteolipid subunit
Set3AB_CDS_42608	K03661 ATPeV0B, ATP6F	V-type H+-transporting ATPase 21kDa proteolipid subunit
Set3AB_CDS_41128	K02146 ATPeV0D, ATP6D	V-type H+-transporting ATPase subunit d
Set3AB_CDS_22323	K02153 ATPeV0E, ATP6H	V-type H+-transporting ATPase subunit e
Set3AB_CDS_2949	K01535 PMA1, PMA2	H+-transporting ATPase [EC:3.6.3.6]
Set3AB_CDS_7531	K01535 PMA1, PMA2	H+-transporting ATPase [EC:3.6.3.6]
Set3AB_CDS_21661	K01535 PMA1, PMA2	H+-transporting ATPase [EC:3.6.3.6]
Set3AB_CDS_23753	K01535 PMA1, PMA2	H+-transporting ATPase [EC:3.6.3.6]
Set3AB_CDS_41429	K01535 PMA1, PMA2	H+-transporting ATPase [EC:3.6.3.6]
Set3AB_CDS_22	K01507 ppa	inorganic pyrophosphatase [EC:3.6.1.1]
Set3AB_CDS_1289	K01507 ppa	inorganic pyrophosphatase [EC:3.6.1.1]
Set3AB_CDS_1291	K01507 ppa	inorganic pyrophosphatase [EC:3.6.1.1]
Set3AB_CDS_6802	K01507 ppa	inorganic pyrophosphatase [EC:3.6.1.1]
Set3AB_CDS_22524	K01507 ppa	inorganic pyrophosphatase [EC:3.6.1.1]
Set3AB_CDS_25951	K01507 ppa	inorganic pyrophosphatase [EC:3.6.1.1]
Set3AB_CDS_30011	K01507 ppa	inorganic pyrophosphatase [EC:3.6.1.1]
Set3AB_CDS_37648	K01507 ppa	inorganic pyrophosphatase [EC:3.6.1.1]
Set3AB_CDS_53477	K01507 ppa	inorganic pyrophosphatase [EC:3.6.1.1]
Set3AB_CDS_54606	K01507 ppa	inorganic pyrophosphatase [EC:3.6.1.1]
Set3AB_CDS_59175	K01507 ppa	inorganic pyrophosphatase [EC:3.6.1.1]
Set3AB_CDS_63010	K01507 ppa	inorganic pyrophosphatase [EC:3.6.1.1]
00195 Photosynthesis [PATH:ko00195]
Set3AB_CDS_13819	K02703 psbA	photosystem II P680 reaction center D1 protein [EC:1.10.3.9]
Set3AB_CDS_49454	K02703 psbA	photosystem II P680 reaction center D1 protein [EC:1.10.3.9]
Set3AB_CDS_32258	K02704 psbB	photosystem II CP47 chlorophyll apoprotein
Set3AB_CDS_49455	K02704 psbB	photosystem II CP47 chlorophyll apoprotein
Set3AB_CDS_43279	K02705 psbC	photosystem II CP43 chlorophyll apoprotein
Set3AB_CDS_32369	K02706 psbD	photosystem II P680 reaction center D2 protein [EC:1.10.3.9]
Set3AB_CDS_26792	K02707 psbE	photosystem II cytochrome b559 subunit alpha
Set3AB_CDS_23127	K02716 psbO	photosystem II oxygen-evolving enhancer protein 1
Set3AB_CDS_44884	K02716 psbO	photosystem II oxygen-evolving enhancer protein 1
Set3AB_CDS_30697	K02717 psbP	photosystem II oxygen-evolving enhancer protein 2
Set3AB_CDS_40514	K02717 psbP	photosystem II oxygen-evolving enhancer protein 2
Set3AB_CDS_45038	K02717 psbP	photosystem II oxygen-evolving enhancer protein 2
Set3AB_CDS_29034	K08901 psbQ	photosystem II oxygen-evolving enhancer protein 3
Set3AB_CDS_2366	K03541 psbR	photosystem II 10kDa protein
Set3AB_CDS_45859	K03542 psbS	photosystem II 22kDa protein
Set3AB_CDS_60281	K02721 psbW	photosystem II PsbW protein
Set3AB_CDS_5693	K02723 psbY	photosystem II PsbY protein
Set3AB_CDS_5694	K02723 psbY	photosystem II PsbY protein
Set3AB_CDS_11094	K08902 psb27	photosystem II Psb27 protein
Set3AB_CDS_490	K08903 psb28	photosystem II 13kDa protein
Set3AB_CDS_43281	K02689 psaA	photosystem I P700 chlorophyll a apoprotein A1
Set3AB_CDS_60186	K02689 psaA	photosystem I P700 chlorophyll a apoprotein A1
Set3AB_CDS_31571	K02690 psaB	photosystem I P700 chlorophyll a apoprotein A2
Set3AB_CDS_48097	K02690 psaB	photosystem I P700 chlorophyll a apoprotein A2
Set3AB_CDS_55307	K02692 psaD	photosystem I subunit II
Set3AB_CDS_61294	K02692 psaD	photosystem I subunit II
Set3AB_CDS_25757	K02693 psaE	photosystem I subunit IV
Set3AB_CDS_28145	K02693 psaE	photosystem I subunit IV
Set3AB_CDS_46200	K02693 psaE	photosystem I subunit IV
Set3AB_CDS_59178	K02693 psaE	photosystem I subunit IV
Set3AB_CDS_41630	K02694 psaF	photosystem I subunit III
Set3AB_CDS_41631	K02694 psaF	photosystem I subunit III
Set3AB_CDS_43606	K02694 psaF	photosystem I subunit III
Set3AB_CDS_46174	K02694 psaF	photosystem I subunit III
Set3AB_CDS_18847	K08905 psaG	photosystem I subunit V
Set3AB_CDS_54707	K02695 psaH	photosystem I subunit VI
Set3AB_CDS_20976	K02698 psaK	photosystem I subunit X
Set3AB_CDS_43305	K02699 psaL	photosystem I subunit XI
Set3AB_CDS_5762	K02701 psaN	photosystem I subunit PsaN
Set3AB_CDS_33011	K02701 psaN	photosystem I subunit PsaN
Set3AB_CDS_33012	K02701 psaN	photosystem I subunit PsaN
Set3AB_CDS_3638	K14332 psaO	photosystem I subunit PsaO
Set3AB_CDS_1609	K02634 petA	apocytochrome f
Set3AB_CDS_6643	K02634 petA	apocytochrome f
Set3AB_CDS_7861	K02635 petB	cytochrome b6
Set3AB_CDS_4556	K02636 petC	cytochrome b6-f complex iron-sulfur subunit [EC:1.10.9.1]
Set3AB_CDS_13273	K02636 petC	cytochrome b6-f complex iron-sulfur subunit [EC:1.10.9.1]
Set3AB_CDS_43856	K02637 petD	cytochrome b6-f complex subunit 4
Set3AB_CDS_32594	K02638 petE	plastocyanin
Set3AB_CDS_11461	K02639 petF	ferredoxin
Set3AB_CDS_17973	K02639 petF	ferredoxin
Set3AB_CDS_22600	K02639 petF	ferredoxin
Set3AB_CDS_44049	K02639 petF	ferredoxin
Set3AB_CDS_50811	K02639 petF	ferredoxin
Set3AB_CDS_54340	K02639 petF	ferredoxin
Set3AB_CDS_61603	K02639 petF	ferredoxin
Set3AB_CDS_18566	K02641 petH	ferredoxin--NADP+ reductase [EC:1.18.1.2]
Set3AB_CDS_40762	K02641 petH	ferredoxin--NADP+ reductase [EC:1.18.1.2]
Set3AB_CDS_48355	K02641 petH	ferredoxin--NADP+ reductase [EC:1.18.1.2]
Set3AB_CDS_39908	K02115 ATPF1G, atpG	F-type H+-transporting ATPase subunit gamma
Set3AB_CDS_43422	K02115 ATPF1G, atpG	F-type H+-transporting ATPase subunit gamma
Set3AB_CDS_54976	K02115 ATPF1G, atpG	F-type H+-transporting ATPase subunit gamma
Set3AB_CDS_51315	K02111 ATPF1A, atpA	F-type H+-transporting ATPase subunit alpha [EC:3.6.3.14]
Set3AB_CDS_21920	K02113 ATPF1D, atpH	F-type H+-transporting ATPase subunit delta
Set3AB_CDS_2635	K02109 ATPF0B, atpF	F-type H+-transporting ATPase subunit b
Set3AB_CDS_3988	K02109 ATPF0B, atpF	F-type H+-transporting ATPase subunit b
Set3AB_CDS_49387	K02108 ATPF0A, atpB	F-type H+-transporting ATPase subunit a
00196 Photosynthesis - antenna proteins [PATH:ko00196]
Set3AB_CDS_17546	K08907 LHCA1	light-harvesting complex I chlorophyll a/b binding protein 1
Set3AB_CDS_24	K08908 LHCA2	light-harvesting complex I chlorophyll a/b binding protein 2
Set3AB_CDS_53090	K08908 LHCA2	light-harvesting complex I chlorophyll a/b binding protein 2
Set3AB_CDS_45674	K08909 LHCA3	light-harvesting complex I chlorophyll a/b binding protein 3
Set3AB_CDS_13222	K08910 LHCA4	light-harvesting complex I chlorophyll a/b binding protein 4
Set3AB_CDS_36279	K08912 LHCB1	light-harvesting complex II chlorophyll a/b binding protein 1
Set3AB_CDS_52114	K08912 LHCB1	light-harvesting complex II chlorophyll a/b binding protein 1
Set3AB_CDS_31135	K08913 LHCB2	light-harvesting complex II chlorophyll a/b binding protein 2
Set3AB_CDS_4354	K08914 LHCB3	light-harvesting complex II chlorophyll a/b binding protein 3
Set3AB_CDS_15565	K08914 LHCB3	light-harvesting complex II chlorophyll a/b binding protein 3
Set3AB_CDS_567	K08915 LHCB4	light-harvesting complex II chlorophyll a/b binding protein 4
Set3AB_CDS_7851	K08915 LHCB4	light-harvesting complex II chlorophyll a/b binding protein 4
Set3AB_CDS_28710	K08915 LHCB4	light-harvesting complex II chlorophyll a/b binding protein 4
Set3AB_CDS_17221	K08916 LHCB5	light-harvesting complex II chlorophyll a/b binding protein 5
Set3AB_CDS_17222	K08916 LHCB5	light-harvesting complex II chlorophyll a/b binding protein 5
Set3AB_CDS_44619	K08916 LHCB5	light-harvesting complex II chlorophyll a/b binding protein 5
Set3AB_CDS_8021	K08917 LHCB6	light-harvesting complex II chlorophyll a/b binding protein 6
Set3AB_CDS_8022	K08917 LHCB6	light-harvesting complex II chlorophyll a/b binding protein 6
Set3AB_CDS_59751	K14172 LHCB7	light-harvesting complex II chlorophyll a/b binding protein 7
00710 Carbon fixation in photosynthetic organisms [PATH:ko00710]
Set3AB_CDS_21208	K01601 rbcL	ribulose-bisphosphate carboxylase large chain [EC:4.1.1.39]
Set3AB_CDS_22765	K01602 rbcS	ribulose-bisphosphate carboxylase small chain [EC:4.1.1.39]
Set3AB_CDS_34689	K01602 rbcS	ribulose-bisphosphate carboxylase small chain [EC:4.1.1.39]
Set3AB_CDS_34690	K01602 rbcS	ribulose-bisphosphate carboxylase small chain [EC:4.1.1.39]
Set3AB_CDS_39246	K01602 rbcS	ribulose-bisphosphate carboxylase small chain [EC:4.1.1.39]
Set3AB_CDS_49330	K01602 rbcS	ribulose-bisphosphate carboxylase small chain [EC:4.1.1.39]
Set3AB_CDS_2738	K00927 PGK, pgk	phosphoglycerate kinase [EC:2.7.2.3]
Set3AB_CDS_7339	K00927 PGK, pgk	phosphoglycerate kinase [EC:2.7.2.3]
Set3AB_CDS_32653	K00927 PGK, pgk	phosphoglycerate kinase [EC:2.7.2.3]
Set3AB_CDS_32260	K00134 GAPDH, gapA	glyceraldehyde 3-phosphate dehydrogenase [EC:1.2.1.12]
Set3AB_CDS_33901	K00134 GAPDH, gapA	glyceraldehyde 3-phosphate dehydrogenase [EC:1.2.1.12]
Set3AB_CDS_54126	K00134 GAPDH, gapA	glyceraldehyde 3-phosphate dehydrogenase [EC:1.2.1.12]
Set3AB_CDS_10368	K05298 GAPA	glyceraldehyde-3-phosphate dehydrogenase (NADP+) (phosphorylating) [EC:1.2.1.13]
Set3AB_CDS_25287	K05298 GAPA	glyceraldehyde-3-phosphate dehydrogenase (NADP+) (phosphorylating) [EC:1.2.1.13]
Set3AB_CDS_8650	K01623 ALDO	fructose-bisphosphate aldolase, class I [EC:4.1.2.13]
Set3AB_CDS_15957	K01623 ALDO	fructose-bisphosphate aldolase, class I [EC:4.1.2.13]
Set3AB_CDS_27156	K01623 ALDO	fructose-bisphosphate aldolase, class I [EC:4.1.2.13]
Set3AB_CDS_32261	K01623 ALDO	fructose-bisphosphate aldolase, class I [EC:4.1.2.13]
Set3AB_CDS_45797	K01623 ALDO	fructose-bisphosphate aldolase, class I [EC:4.1.2.13]
Set3AB_CDS_52289	K01623 ALDO	fructose-bisphosphate aldolase, class I [EC:4.1.2.13]
Set3AB_CDS_55350	K01623 ALDO	fructose-bisphosphate aldolase, class I [EC:4.1.2.13]
Set3AB_CDS_62242	K01623 ALDO	fructose-bisphosphate aldolase, class I [EC:4.1.2.13]
Set3AB_CDS_38088	K03841 FBP, fbp	fructose-1,6-bisphosphatase I [EC:3.1.3.11]
Set3AB_CDS_53446	K03841 FBP, fbp	fructose-1,6-bisphosphatase I [EC:3.1.3.11]
Set3AB_CDS_2286	K00615 E2.2.1.1, tktA, tktB	transketolase [EC:2.2.1.1]
Set3AB_CDS_56714	K00615 E2.2.1.1, tktA, tktB	transketolase [EC:2.2.1.1]
Set3AB_CDS_45242	K01100 E3.1.3.37	sedoheptulose-bisphosphatase [EC:3.1.3.37]
Set3AB_CDS_42864	K01807 rpiA	ribose 5-phosphate isomerase A [EC:5.3.1.6]
Set3AB_CDS_42865	K01807 rpiA	ribose 5-phosphate isomerase A [EC:5.3.1.6]
Set3AB_CDS_55212	K01807 rpiA	ribose 5-phosphate isomerase A [EC:5.3.1.6]
Set3AB_CDS_60094	K01807 rpiA	ribose 5-phosphate isomerase A [EC:5.3.1.6]
Set3AB_CDS_63317	K01807 rpiA	ribose 5-phosphate isomerase A [EC:5.3.1.6]
Set3AB_CDS_17026	K00855 PRK, prkB	phosphoribulokinase [EC:2.7.1.19]
Set3AB_CDS_2604	K01803 TPI, tpiA	triosephosphate isomerase (TIM) [EC:5.3.1.1]
Set3AB_CDS_25356	K01803 TPI, tpiA	triosephosphate isomerase (TIM) [EC:5.3.1.1]
Set3AB_CDS_33690	K01783 rpe, RPE	ribulose-phosphate 3-epimerase [EC:5.1.3.1]
Set3AB_CDS_49167	K01783 rpe, RPE	ribulose-phosphate 3-epimerase [EC:5.1.3.1]
Set3AB_CDS_29528	K01595 ppc	phosphoenolpyruvate carboxylase [EC:4.1.1.31]
Set3AB_CDS_51605	K01595 ppc	phosphoenolpyruvate carboxylase [EC:4.1.1.31]
Set3AB_CDS_52877	K01595 ppc	phosphoenolpyruvate carboxylase [EC:4.1.1.31]
Set3AB_CDS_57062	K01595 ppc	phosphoenolpyruvate carboxylase [EC:4.1.1.31]
Set3AB_CDS_8120	K14454 GOT1	aspartate aminotransferase, cytoplasmic [EC:2.6.1.1]
Set3AB_CDS_16993	K01610 E4.1.1.49, pckA	phosphoenolpyruvate carboxykinase (ATP) [EC:4.1.1.49]
Set3AB_CDS_46673	K01610 E4.1.1.49, pckA	phosphoenolpyruvate carboxykinase (ATP) [EC:4.1.1.49]
Set3AB_CDS_29838	K00814 GPT, ALT	alanine transaminase [EC:2.6.1.2]
Set3AB_CDS_18884	K14272 GGAT	glutamate--glyoxylate aminotransferase [EC:2.6.1.4 2.6.1.2 2.6.1.44]
Set3AB_CDS_18885	K14272 GGAT	glutamate--glyoxylate aminotransferase [EC:2.6.1.4 2.6.1.2 2.6.1.44]
Set3AB_CDS_23415	K01006 ppdK	pyruvate, orthophosphate dikinase [EC:2.7.9.1]
Set3AB_CDS_50222	K01006 ppdK	pyruvate, orthophosphate dikinase [EC:2.7.9.1]
Set3AB_CDS_50224	K01006 ppdK	pyruvate, orthophosphate dikinase [EC:2.7.9.1]
Set3AB_CDS_2983	K00029 E1.1.1.40, maeB	malate dehydrogenase (oxaloacetate-decarboxylating)(NADP+) [EC:1.1.1.40]
Set3AB_CDS_12985	K00029 E1.1.1.40, maeB	malate dehydrogenase (oxaloacetate-decarboxylating)(NADP+) [EC:1.1.1.40]
Set3AB_CDS_17110	K00029 E1.1.1.40, maeB	malate dehydrogenase (oxaloacetate-decarboxylating)(NADP+) [EC:1.1.1.40]
Set3AB_CDS_32095	K00029 E1.1.1.40, maeB	malate dehydrogenase (oxaloacetate-decarboxylating)(NADP+) [EC:1.1.1.40]
Set3AB_CDS_32096	K00029 E1.1.1.40, maeB	malate dehydrogenase (oxaloacetate-decarboxylating)(NADP+) [EC:1.1.1.40]
Set3AB_CDS_45331	K00029 E1.1.1.40, maeB	malate dehydrogenase (oxaloacetate-decarboxylating)(NADP+) [EC:1.1.1.40]
Set3AB_CDS_55475	K00051 E1.1.1.82	malate dehydrogenase (NADP+) [EC:1.1.1.82]
Set3AB_CDS_14674	K14455 GOT2	aspartate aminotransferase, mitochondrial [EC:2.6.1.1]
Set3AB_CDS_28229	K14455 GOT2	aspartate aminotransferase, mitochondrial [EC:2.6.1.1]
Set3AB_CDS_53849	K14455 GOT2	aspartate aminotransferase, mitochondrial [EC:2.6.1.1]
Set3AB_CDS_1405	K00025 MDH1	malate dehydrogenase [EC:1.1.1.37]
Set3AB_CDS_56385	K00025 MDH1	malate dehydrogenase [EC:1.1.1.37]
Set3AB_CDS_62614	K00025 MDH1	malate dehydrogenase [EC:1.1.1.37]
Set3AB_CDS_62615	K00025 MDH1	malate dehydrogenase [EC:1.1.1.37]
Set3AB_CDS_12820	K00026 MDH2	malate dehydrogenase [EC:1.1.1.37]
Set3AB_CDS_22427	K00026 MDH2	malate dehydrogenase [EC:1.1.1.37]
Set3AB_CDS_30018	K00026 MDH2	malate dehydrogenase [EC:1.1.1.37]
Set3AB_CDS_49809	K00026 MDH2	malate dehydrogenase [EC:1.1.1.37]
Set3AB_CDS_1997	K00028 E1.1.1.39	malate dehydrogenase (decarboxylating) [EC:1.1.1.39]
Set3AB_CDS_29115	K00028 E1.1.1.39	malate dehydrogenase (decarboxylating) [EC:1.1.1.39]
Set3AB_CDS_49500	K00028 E1.1.1.39	malate dehydrogenase (decarboxylating) [EC:1.1.1.39]
Set3AB_CDS_49504	K00028 E1.1.1.39	malate dehydrogenase (decarboxylating) [EC:1.1.1.39]
Set3AB_CDS_58230	K00028 E1.1.1.39	malate dehydrogenase (decarboxylating) [EC:1.1.1.39]
00720 Carbon fixation pathways in prokaryotes [PATH:ko00720]
Set3AB_CDS_23415	K01006 ppdK	pyruvate, orthophosphate dikinase [EC:2.7.9.1]
Set3AB_CDS_50222	K01006 ppdK	pyruvate, orthophosphate dikinase [EC:2.7.9.1]
Set3AB_CDS_50224	K01006 ppdK	pyruvate, orthophosphate dikinase [EC:2.7.9.1]
Set3AB_CDS_29528	K01595 ppc	phosphoenolpyruvate carboxylase [EC:4.1.1.31]
Set3AB_CDS_51605	K01595 ppc	phosphoenolpyruvate carboxylase [EC:4.1.1.31]
Set3AB_CDS_52877	K01595 ppc	phosphoenolpyruvate carboxylase [EC:4.1.1.31]
Set3AB_CDS_57062	K01595 ppc	phosphoenolpyruvate carboxylase [EC:4.1.1.31]
Set3AB_CDS_48133	K01679 E4.2.1.2B, fumC	fumarate hydratase, class II [EC:4.2.1.2]
Set3AB_CDS_8443	K00626 E2.3.1.9, atoB	acetyl-CoA C-acetyltransferase [EC:2.3.1.9]
Set3AB_CDS_8444	K00626 E2.3.1.9, atoB	acetyl-CoA C-acetyltransferase [EC:2.3.1.9]
Set3AB_CDS_8453	K00626 E2.3.1.9, atoB	acetyl-CoA C-acetyltransferase [EC:2.3.1.9]
Set3AB_CDS_23055	K00626 E2.3.1.9, atoB	acetyl-CoA C-acetyltransferase [EC:2.3.1.9]
Set3AB_CDS_31209	K00626 E2.3.1.9, atoB	acetyl-CoA C-acetyltransferase [EC:2.3.1.9]
Set3AB_CDS_37303	K00626 E2.3.1.9, atoB	acetyl-CoA C-acetyltransferase [EC:2.3.1.9]
Set3AB_CDS_37306	K00626 E2.3.1.9, atoB	acetyl-CoA C-acetyltransferase [EC:2.3.1.9]
Set3AB_CDS_39672	K00626 E2.3.1.9, atoB	acetyl-CoA C-acetyltransferase [EC:2.3.1.9]
Set3AB_CDS_43144	K00626 E2.3.1.9, atoB	acetyl-CoA C-acetyltransferase [EC:2.3.1.9]
Set3AB_CDS_31594	K00031 IDH1, IDH2, icd	isocitrate dehydrogenase [EC:1.1.1.42]
Set3AB_CDS_36944	K00031 IDH1, IDH2, icd	isocitrate dehydrogenase [EC:1.1.1.42]
Set3AB_CDS_45355	K00031 IDH1, IDH2, icd	isocitrate dehydrogenase [EC:1.1.1.42]
Set3AB_CDS_4806	K01681 ACO, acnA	aconitate hydratase [EC:4.2.1.3]
Set3AB_CDS_37463	K01681 ACO, acnA	aconitate hydratase [EC:4.2.1.3]
Set3AB_CDS_50928	K01681 ACO, acnA	aconitate hydratase [EC:4.2.1.3]
Set3AB_CDS_24401	K01648 ACLY	ATP citrate (pro-S)-lyase [EC:2.3.3.8]
Set3AB_CDS_37368	K01648 ACLY	ATP citrate (pro-S)-lyase [EC:2.3.3.8]
Set3AB_CDS_41681	K01648 ACLY	ATP citrate (pro-S)-lyase [EC:2.3.3.8]
Set3AB_CDS_42804	K01962 accA	acetyl-CoA carboxylase carboxyl transferase subunit alpha [EC:6.4.1.2]
Set3AB_CDS_42808	K01962 accA	acetyl-CoA carboxylase carboxyl transferase subunit alpha [EC:6.4.1.2]
Set3AB_CDS_8469	K02160 accB, bccP	acetyl-CoA carboxylase biotin carboxyl carrier protein
Set3AB_CDS_41489	K02160 accB, bccP	acetyl-CoA carboxylase biotin carboxyl carrier protein
Set3AB_CDS_41825	K02160 accB, bccP	acetyl-CoA carboxylase biotin carboxyl carrier protein
Set3AB_CDS_17882	K01961 accC	acetyl-CoA carboxylase, biotin carboxylase subunit [EC:6.4.1.2 6.3.4.14]
Set3AB_CDS_51504	K01961 accC	acetyl-CoA carboxylase, biotin carboxylase subunit [EC:6.4.1.2 6.3.4.14]
Set3AB_CDS_49413	K01963 accD	acetyl-CoA carboxylase carboxyl transferase subunit beta [EC:6.4.1.2]
Set3AB_CDS_58968	K01963 accD	acetyl-CoA carboxylase carboxyl transferase subunit beta [EC:6.4.1.2]
Set3AB_CDS_59544	K01963 accD	acetyl-CoA carboxylase carboxyl transferase subunit beta [EC:6.4.1.2]
Set3AB_CDS_56711	K01938 fhs	formate--tetrahydrofolate ligase [EC:6.3.4.3]
Set3AB_CDS_6245	K00297 metF, MTHFR	methylenetetrahydrofolate reductase (NADPH) [EC:1.5.1.20]
Set3AB_CDS_25301	K01895 ACSS, acs	acetyl-CoA synthetase [EC:6.2.1.1]
00680 Methane metabolism [PATH:ko00680]
Set3AB_CDS_1517	K00121 frmA, ADH5, adhC	S-(hydroxymethyl)glutathione dehydrogenase / alcohol dehydrogenase [EC:1.1.1.284 1.1.1.1]
Set3AB_CDS_16015	K00121 frmA, ADH5, adhC	S-(hydroxymethyl)glutathione dehydrogenase / alcohol dehydrogenase [EC:1.1.1.284 1.1.1.1]
Set3AB_CDS_24301	K00121 frmA, ADH5, adhC	S-(hydroxymethyl)glutathione dehydrogenase / alcohol dehydrogenase [EC:1.1.1.284 1.1.1.1]
Set3AB_CDS_29684	K00121 frmA, ADH5, adhC	S-(hydroxymethyl)glutathione dehydrogenase / alcohol dehydrogenase [EC:1.1.1.284 1.1.1.1]
Set3AB_CDS_30506	K00121 frmA, ADH5, adhC	S-(hydroxymethyl)glutathione dehydrogenase / alcohol dehydrogenase [EC:1.1.1.284 1.1.1.1]
Set3AB_CDS_30509	K00121 frmA, ADH5, adhC	S-(hydroxymethyl)glutathione dehydrogenase / alcohol dehydrogenase [EC:1.1.1.284 1.1.1.1]
Set3AB_CDS_39022	K00121 frmA, ADH5, adhC	S-(hydroxymethyl)glutathione dehydrogenase / alcohol dehydrogenase [EC:1.1.1.284 1.1.1.1]
Set3AB_CDS_46247	K00121 frmA, ADH5, adhC	S-(hydroxymethyl)glutathione dehydrogenase / alcohol dehydrogenase [EC:1.1.1.284 1.1.1.1]
Set3AB_CDS_27009	K01070 frmB, ESD, fghA	S-formylglutathione hydrolase [EC:3.1.2.12]
Set3AB_CDS_38359	K00122 FDH	formate dehydrogenase [EC:1.2.1.2]
Set3AB_CDS_10256	K00600 glyA, SHMT	glycine hydroxymethyltransferase [EC:2.1.2.1]
Set3AB_CDS_11614	K00600 glyA, SHMT	glycine hydroxymethyltransferase [EC:2.1.2.1]
Set3AB_CDS_31500	K00600 glyA, SHMT	glycine hydroxymethyltransferase [EC:2.1.2.1]
Set3AB_CDS_33383	K00600 glyA, SHMT	glycine hydroxymethyltransferase [EC:2.1.2.1]
Set3AB_CDS_34793	K00600 glyA, SHMT	glycine hydroxymethyltransferase [EC:2.1.2.1]
Set3AB_CDS_35245	K00600 glyA, SHMT	glycine hydroxymethyltransferase [EC:2.1.2.1]
Set3AB_CDS_39369	K00600 glyA, SHMT	glycine hydroxymethyltransferase [EC:2.1.2.1]
Set3AB_CDS_39370	K00600 glyA, SHMT	glycine hydroxymethyltransferase [EC:2.1.2.1]
Set3AB_CDS_46627	K00600 glyA, SHMT	glycine hydroxymethyltransferase [EC:2.1.2.1]
Set3AB_CDS_46630	K00600 glyA, SHMT	glycine hydroxymethyltransferase [EC:2.1.2.1]
Set3AB_CDS_46635	K00600 glyA, SHMT	glycine hydroxymethyltransferase [EC:2.1.2.1]
Set3AB_CDS_52394	K00600 glyA, SHMT	glycine hydroxymethyltransferase [EC:2.1.2.1]
Set3AB_CDS_44849	K00830 AGXT	alanine-glyoxylate transaminase / serine-glyoxylate transaminase / serine-pyruvate transaminase [EC:2.6.1.44 2.6.1.45 2.6.1.51]
Set3AB_CDS_6548	K01689 ENO, eno	enolase [EC:4.2.1.11]
Set3AB_CDS_35640	K01689 ENO, eno	enolase [EC:4.2.1.11]
Set3AB_CDS_45642	K01689 ENO, eno	enolase [EC:4.2.1.11]
Set3AB_CDS_45643	K01689 ENO, eno	enolase [EC:4.2.1.11]
Set3AB_CDS_59898	K01689 ENO, eno	enolase [EC:4.2.1.11]
Set3AB_CDS_29528	K01595 ppc	phosphoenolpyruvate carboxylase [EC:4.1.1.31]
Set3AB_CDS_51605	K01595 ppc	phosphoenolpyruvate carboxylase [EC:4.1.1.31]
Set3AB_CDS_52877	K01595 ppc	phosphoenolpyruvate carboxylase [EC:4.1.1.31]
Set3AB_CDS_57062	K01595 ppc	phosphoenolpyruvate carboxylase [EC:4.1.1.31]
Set3AB_CDS_37054	K00863 DAK, TKFC	triose/dihydroxyacetone kinase / FAD-AMP lyase (cyclizing) [EC:2.7.1.28 2.7.1.29 4.6.1.15]
Set3AB_CDS_8650	K01623 ALDO	fructose-bisphosphate aldolase, class I [EC:4.1.2.13]
Set3AB_CDS_15957	K01623 ALDO	fructose-bisphosphate aldolase, class I [EC:4.1.2.13]
Set3AB_CDS_27156	K01623 ALDO	fructose-bisphosphate aldolase, class I [EC:4.1.2.13]
Set3AB_CDS_32261	K01623 ALDO	fructose-bisphosphate aldolase, class I [EC:4.1.2.13]
Set3AB_CDS_45797	K01623 ALDO	fructose-bisphosphate aldolase, class I [EC:4.1.2.13]
Set3AB_CDS_52289	K01623 ALDO	fructose-bisphosphate aldolase, class I [EC:4.1.2.13]
Set3AB_CDS_55350	K01623 ALDO	fructose-bisphosphate aldolase, class I [EC:4.1.2.13]
Set3AB_CDS_62242	K01623 ALDO	fructose-bisphosphate aldolase, class I [EC:4.1.2.13]
Set3AB_CDS_38088	K03841 FBP, fbp	fructose-1,6-bisphosphatase I [EC:3.1.3.11]
Set3AB_CDS_53446	K03841 FBP, fbp	fructose-1,6-bisphosphatase I [EC:3.1.3.11]
Set3AB_CDS_2559	K00850 pfkA, PFK	6-phosphofructokinase 1 [EC:2.7.1.11]
Set3AB_CDS_2894	K00850 pfkA, PFK	6-phosphofructokinase 1 [EC:2.7.1.11]
Set3AB_CDS_16089	K00850 pfkA, PFK	6-phosphofructokinase 1 [EC:2.7.1.11]
Set3AB_CDS_32062	K00850 pfkA, PFK	6-phosphofructokinase 1 [EC:2.7.1.11]
Set3AB_CDS_35875	K00850 pfkA, PFK	6-phosphofructokinase 1 [EC:2.7.1.11]
Set3AB_CDS_45318	K00850 pfkA, PFK	6-phosphofructokinase 1 [EC:2.7.1.11]
Set3AB_CDS_48679	K00850 pfkA, PFK	6-phosphofructokinase 1 [EC:2.7.1.11]
Set3AB_CDS_52770	K00850 pfkA, PFK	6-phosphofructokinase 1 [EC:2.7.1.11]
Set3AB_CDS_56621	K00850 pfkA, PFK	6-phosphofructokinase 1 [EC:2.7.1.11]
Set3AB_CDS_62036	K00850 pfkA, PFK	6-phosphofructokinase 1 [EC:2.7.1.11]
Set3AB_CDS_25301	K01895 ACSS, acs	acetyl-CoA synthetase [EC:6.2.1.1]
Set3AB_CDS_10276	K01834 PGAM, gpmA	2,3-bisphosphoglycerate-dependent phosphoglycerate mutase [EC:5.4.2.11]
Set3AB_CDS_39037	K15633 gpmI	2,3-bisphosphoglycerate-independent phosphoglycerate mutase [EC:5.4.2.12]
Set3AB_CDS_48725	K15634 gpmB	probable phosphoglycerate mutase [EC:5.4.2.12]
Set3AB_CDS_39662	K00058 serA, PHGDH	D-3-phosphoglycerate dehydrogenase / 2-oxoglutarate reductase [EC:1.1.1.95 1.1.1.399]
Set3AB_CDS_55193	K00058 serA, PHGDH	D-3-phosphoglycerate dehydrogenase / 2-oxoglutarate reductase [EC:1.1.1.95 1.1.1.399]
Set3AB_CDS_19659	K00831 serC, PSAT1	phosphoserine aminotransferase [EC:2.6.1.52]
Set3AB_CDS_6878	K01079 serB, PSPH	phosphoserine phosphatase [EC:3.1.3.3]
00910 Nitrogen metabolism [PATH:ko00910]
Set3AB_CDS_21640	K01455 E3.5.1.49	formamidase [EC:3.5.1.49]
Set3AB_CDS_21641	K01455 E3.5.1.49	formamidase [EC:3.5.1.49]
Set3AB_CDS_11711	K02575 NRT, narK, nrtP, nasA	MFS transporter, NNP family, nitrate/nitrite transporter
Set3AB_CDS_16432	K02575 NRT, narK, nrtP, nasA	MFS transporter, NNP family, nitrate/nitrite transporter
Set3AB_CDS_10247	K10534 NR	nitrate reductase (NAD(P)H) [EC:1.7.1.1 1.7.1.2 1.7.1.3]
Set3AB_CDS_5742	K00366 nirA	ferredoxin-nitrite reductase [EC:1.7.7.1]
Set3AB_CDS_7329	K00261 GLUD1_2, gdhA	glutamate dehydrogenase (NAD(P)+) [EC:1.4.1.3]
Set3AB_CDS_27244	K00261 GLUD1_2, gdhA	glutamate dehydrogenase (NAD(P)+) [EC:1.4.1.3]
Set3AB_CDS_49767	K00261 GLUD1_2, gdhA	glutamate dehydrogenase (NAD(P)+) [EC:1.4.1.3]
Set3AB_CDS_60680	K00261 GLUD1_2, gdhA	glutamate dehydrogenase (NAD(P)+) [EC:1.4.1.3]
Set3AB_CDS_2496	K00262 E1.4.1.4, gdhA	glutamate dehydrogenase (NADP+) [EC:1.4.1.4]
Set3AB_CDS_58101	K00262 E1.4.1.4, gdhA	glutamate dehydrogenase (NADP+) [EC:1.4.1.4]
Set3AB_CDS_35929	K01915 glnA, GLUL	glutamine synthetase [EC:6.3.1.2]
Set3AB_CDS_41939	K01915 glnA, GLUL	glutamine synthetase [EC:6.3.1.2]
Set3AB_CDS_43873	K01915 glnA, GLUL	glutamine synthetase [EC:6.3.1.2]
Set3AB_CDS_11002	K00264 GLT1	glutamate synthase (NADPH/NADH) [EC:1.4.1.13 1.4.1.14]
Set3AB_CDS_26009	K00264 GLT1	glutamate synthase (NADPH/NADH) [EC:1.4.1.13 1.4.1.14]
Set3AB_CDS_26010	K00264 GLT1	glutamate synthase (NADPH/NADH) [EC:1.4.1.13 1.4.1.14]
Set3AB_CDS_59523	K00264 GLT1	glutamate synthase (NADPH/NADH) [EC:1.4.1.13 1.4.1.14]
Set3AB_CDS_58734	K00284 E1.4.7.1	glutamate synthase (ferredoxin) [EC:1.4.7.1]
Set3AB_CDS_32239	K01725 cynS	cyanate lyase [EC:4.2.1.104]
Set3AB_CDS_32437	K01725 cynS	cyanate lyase [EC:4.2.1.104]
Set3AB_CDS_32438	K01725 cynS	cyanate lyase [EC:4.2.1.104]
Set3AB_CDS_46935	K01725 cynS	cyanate lyase [EC:4.2.1.104]
Set3AB_CDS_47363	K01725 cynS	cyanate lyase [EC:4.2.1.104]
Set3AB_CDS_8394	K01673 cynT, can	carbonic anhydrase [EC:4.2.1.1]
Set3AB_CDS_14717	K01673 cynT, can	carbonic anhydrase [EC:4.2.1.1]
Set3AB_CDS_15712	K01673 cynT, can	carbonic anhydrase [EC:4.2.1.1]
Set3AB_CDS_38478	K01673 cynT, can	carbonic anhydrase [EC:4.2.1.1]
Set3AB_CDS_46048	K01673 cynT, can	carbonic anhydrase [EC:4.2.1.1]
Set3AB_CDS_766	K01674 cah	carbonic anhydrase [EC:4.2.1.1]
Set3AB_CDS_919	K01674 cah	carbonic anhydrase [EC:4.2.1.1]
Set3AB_CDS_14993	K01674 cah	carbonic anhydrase [EC:4.2.1.1]
Set3AB_CDS_25602	K01674 cah	carbonic anhydrase [EC:4.2.1.1]
00920 Sulfur metabolism [PATH:ko00920]
Set3AB_CDS_62752	K13811 PAPSS	3'-phosphoadenosine 5'-phosphosulfate synthase [EC:2.7.7.4 2.7.1.25]
Set3AB_CDS_18648	K00860 cysC	adenylylsulfate kinase [EC:2.7.1.25]
Set3AB_CDS_22923	K00860 cysC	adenylylsulfate kinase [EC:2.7.1.25]
Set3AB_CDS_27258	K00860 cysC	adenylylsulfate kinase [EC:2.7.1.25]
Set3AB_CDS_48749	K00860 cysC	adenylylsulfate kinase [EC:2.7.1.25]
Set3AB_CDS_48750	K00860 cysC	adenylylsulfate kinase [EC:2.7.1.25]
Set3AB_CDS_8276	K01082 cysQ, MET22, BPNT1	3'(2'), 5'-bisphosphate nucleotidase [EC:3.1.3.7]
Set3AB_CDS_14765	K01082 cysQ, MET22, BPNT1	3'(2'), 5'-bisphosphate nucleotidase [EC:3.1.3.7]
Set3AB_CDS_34944	K01082 cysQ, MET22, BPNT1	3'(2'), 5'-bisphosphate nucleotidase [EC:3.1.3.7]
Set3AB_CDS_35007	K01082 cysQ, MET22, BPNT1	3'(2'), 5'-bisphosphate nucleotidase [EC:3.1.3.7]
Set3AB_CDS_12079	K15422 SAL	3'(2'), 5'-bisphosphate nucleotidase / inositol polyphosphate 1-phosphatase [EC:3.1.3.7 3.1.3.57]
Set3AB_CDS_20884	K05907 APR	adenylyl-sulfate reductase (glutathione) [EC:1.8.4.9]
Set3AB_CDS_40739	K05907 APR	adenylyl-sulfate reductase (glutathione) [EC:1.8.4.9]
Set3AB_CDS_26241	K00387 SUOX	sulfite oxidase [EC:1.8.3.1]
Set3AB_CDS_58682	K00387 SUOX	sulfite oxidase [EC:1.8.3.1]
Set3AB_CDS_18661	K08738 CYC	cytochrome c
Set3AB_CDS_43124	K08738 CYC	cytochrome c
Set3AB_CDS_14293	K00392 sir	sulfite reductase (ferredoxin) [EC:1.8.7.1]
Set3AB_CDS_53135	K00392 sir	sulfite reductase (ferredoxin) [EC:1.8.7.1]
Set3AB_CDS_53138	K00392 sir	sulfite reductase (ferredoxin) [EC:1.8.7.1]
Set3AB_CDS_2711	K17725 ETHE1	sulfur dioxygenase [EC:1.13.11.18]
Set3AB_CDS_31017	K17725 ETHE1	sulfur dioxygenase [EC:1.13.11.18]
Set3AB_CDS_4888	K01011 TST, MPST, sseA	thiosulfate/3-mercaptopyruvate sulfurtransferase [EC:2.8.1.1 2.8.1.2]
Set3AB_CDS_19776	K00640 cysE	serine O-acetyltransferase [EC:2.3.1.30]
Set3AB_CDS_23382	K00640 cysE	serine O-acetyltransferase [EC:2.3.1.30]
Set3AB_CDS_27015	K00640 cysE	serine O-acetyltransferase [EC:2.3.1.30]
Set3AB_CDS_27016	K00640 cysE	serine O-acetyltransferase [EC:2.3.1.30]
Set3AB_CDS_27793	K00640 cysE	serine O-acetyltransferase [EC:2.3.1.30]
Set3AB_CDS_44807	K00640 cysE	serine O-acetyltransferase [EC:2.3.1.30]
Set3AB_CDS_47823	K00640 cysE	serine O-acetyltransferase [EC:2.3.1.30]
Set3AB_CDS_11290	K01738 cysK	cysteine synthase A [EC:2.5.1.47]
Set3AB_CDS_36535	K01738 cysK	cysteine synthase A [EC:2.5.1.47]
Set3AB_CDS_36704	K01738 cysK	cysteine synthase A [EC:2.5.1.47]
Set3AB_CDS_36706	K01738 cysK	cysteine synthase A [EC:2.5.1.47]
Set3AB_CDS_36710	K01738 cysK	cysteine synthase A [EC:2.5.1.47]
Set3AB_CDS_44796	K01738 cysK	cysteine synthase A [EC:2.5.1.47]
Set3AB_CDS_57905	K01738 cysK	cysteine synthase A [EC:2.5.1.47]
Set3AB_CDS_63018	K01738 cysK	cysteine synthase A [EC:2.5.1.47]
Set3AB_CDS_63019	K01738 cysK	cysteine synthase A [EC:2.5.1.47]
Set3AB_CDS_657	K13034 ATCYSC1	L-3-cyanoalanine synthase/ cysteine synthase [EC:2.5.1.47 4.4.1.9]
Set3AB_CDS_28562	K13034 ATCYSC1	L-3-cyanoalanine synthase/ cysteine synthase [EC:2.5.1.47 4.4.1.9]
Set3AB_CDS_40873	K13034 ATCYSC1	L-3-cyanoalanine synthase/ cysteine synthase [EC:2.5.1.47 4.4.1.9]
Set3AB_CDS_5777	K01739 metB	cystathionine gamma-synthase [EC:2.5.1.48]
Set3AB_CDS_39138	K01739 metB	cystathionine gamma-synthase [EC:2.5.1.48]
Set3AB_CDS_42678	K01739 metB	cystathionine gamma-synthase [EC:2.5.1.48]
Lipid metabolism
00061 Fatty acid biosynthesis [PATH:ko00061]
Set3AB_CDS_45551	K11262 ACACA	acetyl-CoA carboxylase / biotin carboxylase 1 [EC:6.4.1.2 6.3.4.14]
Set3AB_CDS_42804	K01962 accA	acetyl-CoA carboxylase carboxyl transferase subunit alpha [EC:6.4.1.2]
Set3AB_CDS_42808	K01962 accA	acetyl-CoA carboxylase carboxyl transferase subunit alpha [EC:6.4.1.2]
Set3AB_CDS_8469	K02160 accB, bccP	acetyl-CoA carboxylase biotin carboxyl carrier protein
Set3AB_CDS_41489	K02160 accB, bccP	acetyl-CoA carboxylase biotin carboxyl carrier protein
Set3AB_CDS_41825	K02160 accB, bccP	acetyl-CoA carboxylase biotin carboxyl carrier protein
Set3AB_CDS_17882	K01961 accC	acetyl-CoA carboxylase, biotin carboxylase subunit [EC:6.4.1.2 6.3.4.14]
Set3AB_CDS_51504	K01961 accC	acetyl-CoA carboxylase, biotin carboxylase subunit [EC:6.4.1.2 6.3.4.14]
Set3AB_CDS_49413	K01963 accD	acetyl-CoA carboxylase carboxyl transferase subunit beta [EC:6.4.1.2]
Set3AB_CDS_58968	K01963 accD	acetyl-CoA carboxylase carboxyl transferase subunit beta [EC:6.4.1.2]
Set3AB_CDS_59544	K01963 accD	acetyl-CoA carboxylase carboxyl transferase subunit beta [EC:6.4.1.2]
Set3AB_CDS_7168	K00645 fabD	[acyl-carrier-protein] S-malonyltransferase [EC:2.3.1.39]
Set3AB_CDS_7169	K00645 fabD	[acyl-carrier-protein] S-malonyltransferase [EC:2.3.1.39]
Set3AB_CDS_7170	K00645 fabD	[acyl-carrier-protein] S-malonyltransferase [EC:2.3.1.39]
Set3AB_CDS_55604	K00648 fabH	3-oxoacyl-[acyl-carrier-protein] synthase III [EC:2.3.1.180]
Set3AB_CDS_55632	K00648 fabH	3-oxoacyl-[acyl-carrier-protein] synthase III [EC:2.3.1.180]
Set3AB_CDS_14558	K09458 fabF	3-oxoacyl-[acyl-carrier-protein] synthase II [EC:2.3.1.179]
Set3AB_CDS_29681	K09458 fabF	3-oxoacyl-[acyl-carrier-protein] synthase II [EC:2.3.1.179]
Set3AB_CDS_39709	K09458 fabF	3-oxoacyl-[acyl-carrier-protein] synthase II [EC:2.3.1.179]
Set3AB_CDS_52076	K09458 fabF	3-oxoacyl-[acyl-carrier-protein] synthase II [EC:2.3.1.179]
Set3AB_CDS_7495	K00059 fabG	3-oxoacyl-[acyl-carrier protein] reductase [EC:1.1.1.100]
Set3AB_CDS_7741	K00059 fabG	3-oxoacyl-[acyl-carrier protein] reductase [EC:1.1.1.100]
Set3AB_CDS_12752	K00059 fabG	3-oxoacyl-[acyl-carrier protein] reductase [EC:1.1.1.100]
Set3AB_CDS_25455	K00059 fabG	3-oxoacyl-[acyl-carrier protein] reductase [EC:1.1.1.100]
Set3AB_CDS_25456	K00059 fabG	3-oxoacyl-[acyl-carrier protein] reductase [EC:1.1.1.100]
Set3AB_CDS_25461	K00059 fabG	3-oxoacyl-[acyl-carrier protein] reductase [EC:1.1.1.100]
Set3AB_CDS_35176	K02372 fabZ	3-hydroxyacyl-[acyl-carrier-protein] dehydratase [EC:4.2.1.59]
Set3AB_CDS_51747	K02372 fabZ	3-hydroxyacyl-[acyl-carrier-protein] dehydratase [EC:4.2.1.59]
Set3AB_CDS_46898	K00208 fabI	enoyl-[acyl-carrier protein] reductase I [EC:1.3.1.9 1.3.1.10]
Set3AB_CDS_6554	K10781 FATB	fatty acyl-ACP thioesterase B [EC:3.1.2.14 3.1.2.21]
Set3AB_CDS_48055	K10781 FATB	fatty acyl-ACP thioesterase B [EC:3.1.2.14 3.1.2.21]
Set3AB_CDS_41289	K10782 FATA	fatty acyl-ACP thioesterase A [EC:3.1.2.14]
Set3AB_CDS_41291	K10782 FATA	fatty acyl-ACP thioesterase A [EC:3.1.2.14]
Set3AB_CDS_43369	K10782 FATA	fatty acyl-ACP thioesterase A [EC:3.1.2.14]
Set3AB_CDS_7823	K03921 FAB2, SSI2, desA1	acyl-[acyl-carrier-protein] desaturase [EC:1.14.19.2 1.14.19.11 1.14.19.26]
Set3AB_CDS_25914	K03921 FAB2, SSI2, desA1	acyl-[acyl-carrier-protein] desaturase [EC:1.14.19.2 1.14.19.11 1.14.19.26]
Set3AB_CDS_5265	K01897 ACSL, fadD	long-chain acyl-CoA synthetase [EC:6.2.1.3]
Set3AB_CDS_19793	K01897 ACSL, fadD	long-chain acyl-CoA synthetase [EC:6.2.1.3]
Set3AB_CDS_25685	K01897 ACSL, fadD	long-chain acyl-CoA synthetase [EC:6.2.1.3]
Set3AB_CDS_31602	K01897 ACSL, fadD	long-chain acyl-CoA synthetase [EC:6.2.1.3]
Set3AB_CDS_37136	K01897 ACSL, fadD	long-chain acyl-CoA synthetase [EC:6.2.1.3]
Set3AB_CDS_42633	K01897 ACSL, fadD	long-chain acyl-CoA synthetase [EC:6.2.1.3]
Set3AB_CDS_42634	K01897 ACSL, fadD	long-chain acyl-CoA synthetase [EC:6.2.1.3]
Set3AB_CDS_42635	K01897 ACSL, fadD	long-chain acyl-CoA synthetase [EC:6.2.1.3]
Set3AB_CDS_55316	K01897 ACSL, fadD	long-chain acyl-CoA synthetase [EC:6.2.1.3]
Set3AB_CDS_56362	K01897 ACSL, fadD	long-chain acyl-CoA synthetase [EC:6.2.1.3]
00062 Fatty acid elongation [PATH:ko00062]
Set3AB_CDS_10200	K07512 MECR, NRBF1	mitochondrial trans-2-enoyl-CoA reductase [EC:1.3.1.38]
Set3AB_CDS_10202	K07512 MECR, NRBF1	mitochondrial trans-2-enoyl-CoA reductase [EC:1.3.1.38]
Set3AB_CDS_18561	K01074 PPT	palmitoyl-protein thioesterase [EC:3.1.2.22]
Set3AB_CDS_43754	K01074 PPT	palmitoyl-protein thioesterase [EC:3.1.2.22]
Set3AB_CDS_253	K15397 KCS	3-ketoacyl-CoA synthase [EC:2.3.1.199]
Set3AB_CDS_11391	K15397 KCS	3-ketoacyl-CoA synthase [EC:2.3.1.199]
Set3AB_CDS_45286	K15397 KCS	3-ketoacyl-CoA synthase [EC:2.3.1.199]
Set3AB_CDS_48069	K15397 KCS	3-ketoacyl-CoA synthase [EC:2.3.1.199]
Set3AB_CDS_48070	K15397 KCS	3-ketoacyl-CoA synthase [EC:2.3.1.199]
Set3AB_CDS_52278	K15397 KCS	3-ketoacyl-CoA synthase [EC:2.3.1.199]
Set3AB_CDS_55892	K15397 KCS	3-ketoacyl-CoA synthase [EC:2.3.1.199]
Set3AB_CDS_56520	K15397 KCS	3-ketoacyl-CoA synthase [EC:2.3.1.199]
Set3AB_CDS_59459	K15397 KCS	3-ketoacyl-CoA synthase [EC:2.3.1.199]
Set3AB_CDS_61913	K15397 KCS	3-ketoacyl-CoA synthase [EC:2.3.1.199]
Set3AB_CDS_32954	K10251 HSD17B12, KAR, IFA38	17beta-estradiol 17-dehydrogenase / very-long-chain 3-oxoacyl-CoA reductase [EC:1.1.1.62 1.1.1.330]
Set3AB_CDS_32958	K10251 HSD17B12, KAR, IFA38	17beta-estradiol 17-dehydrogenase / very-long-chain 3-oxoacyl-CoA reductase [EC:1.1.1.62 1.1.1.330]
Set3AB_CDS_50521	K10703 PHS1, PAS2	very-long-chain (3R)-3-hydroxyacyl-CoA dehydratase [EC:4.2.1.134]
Set3AB_CDS_30496	K10258 TER, TSC13, CER10	very-long-chain enoyl-CoA reductase [EC:1.3.1.93]
Set3AB_CDS_30498	K10258 TER, TSC13, CER10	very-long-chain enoyl-CoA reductase [EC:1.3.1.93]
Set3AB_CDS_62406	K10258 TER, TSC13, CER10	very-long-chain enoyl-CoA reductase [EC:1.3.1.93]
Set3AB_CDS_28581	K01068 ACOT1_2_4	acyl-coenzyme A thioesterase 1/2/4 [EC:3.1.2.2]
Set3AB_CDS_40312	K01068 ACOT1_2_4	acyl-coenzyme A thioesterase 1/2/4 [EC:3.1.2.2]
00071 Fatty acid degradation [PATH:ko00071]
Set3AB_CDS_8443	K00626 E2.3.1.9, atoB	acetyl-CoA C-acetyltransferase [EC:2.3.1.9]
Set3AB_CDS_8444	K00626 E2.3.1.9, atoB	acetyl-CoA C-acetyltransferase [EC:2.3.1.9]
Set3AB_CDS_8453	K00626 E2.3.1.9, atoB	acetyl-CoA C-acetyltransferase [EC:2.3.1.9]
Set3AB_CDS_23055	K00626 E2.3.1.9, atoB	acetyl-CoA C-acetyltransferase [EC:2.3.1.9]
Set3AB_CDS_31209	K00626 E2.3.1.9, atoB	acetyl-CoA C-acetyltransferase [EC:2.3.1.9]
Set3AB_CDS_37303	K00626 E2.3.1.9, atoB	acetyl-CoA C-acetyltransferase [EC:2.3.1.9]
Set3AB_CDS_37306	K00626 E2.3.1.9, atoB	acetyl-CoA C-acetyltransferase [EC:2.3.1.9]
Set3AB_CDS_39672	K00626 E2.3.1.9, atoB	acetyl-CoA C-acetyltransferase [EC:2.3.1.9]
Set3AB_CDS_43144	K00626 E2.3.1.9, atoB	acetyl-CoA C-acetyltransferase [EC:2.3.1.9]
Set3AB_CDS_1397	K07513 ACAA1	acetyl-CoA acyltransferase 1 [EC:2.3.1.16]
Set3AB_CDS_29597	K07513 ACAA1	acetyl-CoA acyltransferase 1 [EC:2.3.1.16]
Set3AB_CDS_21543	K10527 MFP2	enoyl-CoA hydratase/3-hydroxyacyl-CoA dehydrogenase [EC:4.2.1.17 1.1.1.35 1.1.1.211]
Set3AB_CDS_21810	K10527 MFP2	enoyl-CoA hydratase/3-hydroxyacyl-CoA dehydrogenase [EC:4.2.1.17 1.1.1.35 1.1.1.211]
Set3AB_CDS_35188	K10527 MFP2	enoyl-CoA hydratase/3-hydroxyacyl-CoA dehydrogenase [EC:4.2.1.17 1.1.1.35 1.1.1.211]
Set3AB_CDS_44074	K10527 MFP2	enoyl-CoA hydratase/3-hydroxyacyl-CoA dehydrogenase [EC:4.2.1.17 1.1.1.35 1.1.1.211]
Set3AB_CDS_18567	K00232 E1.3.3.6, ACOX1, ACOX3	acyl-CoA oxidase [EC:1.3.3.6]
Set3AB_CDS_21306	K00232 E1.3.3.6, ACOX1, ACOX3	acyl-CoA oxidase [EC:1.3.3.6]
Set3AB_CDS_29961	K00232 E1.3.3.6, ACOX1, ACOX3	acyl-CoA oxidase [EC:1.3.3.6]
Set3AB_CDS_51338	K00232 E1.3.3.6, ACOX1, ACOX3	acyl-CoA oxidase [EC:1.3.3.6]
Set3AB_CDS_53314	K00232 E1.3.3.6, ACOX1, ACOX3	acyl-CoA oxidase [EC:1.3.3.6]
Set3AB_CDS_44028	K00249 ACADM, acd	acyl-CoA dehydrogenase [EC:1.3.8.7]
Set3AB_CDS_5265	K01897 ACSL, fadD	long-chain acyl-CoA synthetase [EC:6.2.1.3]
Set3AB_CDS_19793	K01897 ACSL, fadD	long-chain acyl-CoA synthetase [EC:6.2.1.3]
Set3AB_CDS_25685	K01897 ACSL, fadD	long-chain acyl-CoA synthetase [EC:6.2.1.3]
Set3AB_CDS_31602	K01897 ACSL, fadD	long-chain acyl-CoA synthetase [EC:6.2.1.3]
Set3AB_CDS_37136	K01897 ACSL, fadD	long-chain acyl-CoA synthetase [EC:6.2.1.3]
Set3AB_CDS_42633	K01897 ACSL, fadD	long-chain acyl-CoA synthetase [EC:6.2.1.3]
Set3AB_CDS_42634	K01897 ACSL, fadD	long-chain acyl-CoA synthetase [EC:6.2.1.3]
Set3AB_CDS_42635	K01897 ACSL, fadD	long-chain acyl-CoA synthetase [EC:6.2.1.3]
Set3AB_CDS_55316	K01897 ACSL, fadD	long-chain acyl-CoA synthetase [EC:6.2.1.3]
Set3AB_CDS_56362	K01897 ACSL, fadD	long-chain acyl-CoA synthetase [EC:6.2.1.3]
Set3AB_CDS_1517	K00121 frmA, ADH5, adhC	S-(hydroxymethyl)glutathione dehydrogenase / alcohol dehydrogenase [EC:1.1.1.284 1.1.1.1]
Set3AB_CDS_16015	K00121 frmA, ADH5, adhC	S-(hydroxymethyl)glutathione dehydrogenase / alcohol dehydrogenase [EC:1.1.1.284 1.1.1.1]
Set3AB_CDS_24301	K00121 frmA, ADH5, adhC	S-(hydroxymethyl)glutathione dehydrogenase / alcohol dehydrogenase [EC:1.1.1.284 1.1.1.1]
Set3AB_CDS_29684	K00121 frmA, ADH5, adhC	S-(hydroxymethyl)glutathione dehydrogenase / alcohol dehydrogenase [EC:1.1.1.284 1.1.1.1]
Set3AB_CDS_30506	K00121 frmA, ADH5, adhC	S-(hydroxymethyl)glutathione dehydrogenase / alcohol dehydrogenase [EC:1.1.1.284 1.1.1.1]
Set3AB_CDS_30509	K00121 frmA, ADH5, adhC	S-(hydroxymethyl)glutathione dehydrogenase / alcohol dehydrogenase [EC:1.1.1.284 1.1.1.1]
Set3AB_CDS_39022	K00121 frmA, ADH5, adhC	S-(hydroxymethyl)glutathione dehydrogenase / alcohol dehydrogenase [EC:1.1.1.284 1.1.1.1]
Set3AB_CDS_46247	K00121 frmA, ADH5, adhC	S-(hydroxymethyl)glutathione dehydrogenase / alcohol dehydrogenase [EC:1.1.1.284 1.1.1.1]
Set3AB_CDS_1002	K18857 ADH1	alcohol dehydrogenase class-P [EC:1.1.1.1]
Set3AB_CDS_8709	K18857 ADH1	alcohol dehydrogenase class-P [EC:1.1.1.1]
Set3AB_CDS_9331	K18857 ADH1	alcohol dehydrogenase class-P [EC:1.1.1.1]
Set3AB_CDS_10851	K18857 ADH1	alcohol dehydrogenase class-P [EC:1.1.1.1]
Set3AB_CDS_28928	K18857 ADH1	alcohol dehydrogenase class-P [EC:1.1.1.1]
Set3AB_CDS_20206	K00001 E1.1.1.1, adh	alcohol dehydrogenase [EC:1.1.1.1]
Set3AB_CDS_40859	K00001 E1.1.1.1, adh	alcohol dehydrogenase [EC:1.1.1.1]
Set3AB_CDS_11063	K00128 ALDH	aldehyde dehydrogenase (NAD+) [EC:1.2.1.3]
Set3AB_CDS_15717	K00128 ALDH	aldehyde dehydrogenase (NAD+) [EC:1.2.1.3]
Set3AB_CDS_23171	K00128 ALDH	aldehyde dehydrogenase (NAD+) [EC:1.2.1.3]
Set3AB_CDS_23172	K00128 ALDH	aldehyde dehydrogenase (NAD+) [EC:1.2.1.3]
Set3AB_CDS_35703	K00128 ALDH	aldehyde dehydrogenase (NAD+) [EC:1.2.1.3]
Set3AB_CDS_45273	K00128 ALDH	aldehyde dehydrogenase (NAD+) [EC:1.2.1.3]
Set3AB_CDS_46463	K00128 ALDH	aldehyde dehydrogenase (NAD+) [EC:1.2.1.3]
Set3AB_CDS_51353	K00128 ALDH	aldehyde dehydrogenase (NAD+) [EC:1.2.1.3]
Set3AB_CDS_11794	K14085 ALDH7A1	aldehyde dehydrogenase family 7 member A1 [EC:1.2.1.31 1.2.1.8 1.2.1.3]
00072 Synthesis and degradation of ketone bodies [PATH:ko00072]
Set3AB_CDS_17385	K01641 E2.3.3.10	hydroxymethylglutaryl-CoA synthase [EC:2.3.3.10]
Set3AB_CDS_19146	K01641 E2.3.3.10	hydroxymethylglutaryl-CoA synthase [EC:2.3.3.10]
Set3AB_CDS_21729	K01641 E2.3.3.10	hydroxymethylglutaryl-CoA synthase [EC:2.3.3.10]
Set3AB_CDS_47860	K01641 E2.3.3.10	hydroxymethylglutaryl-CoA synthase [EC:2.3.3.10]
Set3AB_CDS_14125	K01640 E4.1.3.4, HMGCL, hmgL	hydroxymethylglutaryl-CoA lyase [EC:4.1.3.4]
Set3AB_CDS_34161	K01640 E4.1.3.4, HMGCL, hmgL	hydroxymethylglutaryl-CoA lyase [EC:4.1.3.4]
Set3AB_CDS_41152	K01640 E4.1.3.4, HMGCL, hmgL	hydroxymethylglutaryl-CoA lyase [EC:4.1.3.4]
Set3AB_CDS_41153	K01640 E4.1.3.4, HMGCL, hmgL	hydroxymethylglutaryl-CoA lyase [EC:4.1.3.4]
Set3AB_CDS_8443	K00626 E2.3.1.9, atoB	acetyl-CoA C-acetyltransferase [EC:2.3.1.9]
Set3AB_CDS_8444	K00626 E2.3.1.9, atoB	acetyl-CoA C-acetyltransferase [EC:2.3.1.9]
Set3AB_CDS_8453	K00626 E2.3.1.9, atoB	acetyl-CoA C-acetyltransferase [EC:2.3.1.9]
Set3AB_CDS_23055	K00626 E2.3.1.9, atoB	acetyl-CoA C-acetyltransferase [EC:2.3.1.9]
Set3AB_CDS_31209	K00626 E2.3.1.9, atoB	acetyl-CoA C-acetyltransferase [EC:2.3.1.9]
Set3AB_CDS_37303	K00626 E2.3.1.9, atoB	acetyl-CoA C-acetyltransferase [EC:2.3.1.9]
Set3AB_CDS_37306	K00626 E2.3.1.9, atoB	acetyl-CoA C-acetyltransferase [EC:2.3.1.9]
Set3AB_CDS_39672	K00626 E2.3.1.9, atoB	acetyl-CoA C-acetyltransferase [EC:2.3.1.9]
Set3AB_CDS_43144	K00626 E2.3.1.9, atoB	acetyl-CoA C-acetyltransferase [EC:2.3.1.9]
00073 Cutin, suberine and wax biosynthesis [PATH:ko00073]
Set3AB_CDS_648	K15398 CYP86A4S	fatty acid omega-hydroxylase [EC:1.14.-.-]
Set3AB_CDS_28539	K15398 CYP86A4S	fatty acid omega-hydroxylase [EC:1.14.-.-]
Set3AB_CDS_4827	K15400 HHT1	omega-hydroxypalmitate O-feruloyl transferase [EC:2.3.1.188]
Set3AB_CDS_26053	K15400 HHT1	omega-hydroxypalmitate O-feruloyl transferase [EC:2.3.1.188]
Set3AB_CDS_60585	K15400 HHT1	omega-hydroxypalmitate O-feruloyl transferase [EC:2.3.1.188]
Set3AB_CDS_47017	K15401 CYP86A1	fatty acid omega-hydroxylase [EC:1.14.-.-]
Set3AB_CDS_49105	K15401 CYP86A1	fatty acid omega-hydroxylase [EC:1.14.-.-]
Set3AB_CDS_8051	K17991 PXG	peroxygenase [EC:1.11.2.3]
Set3AB_CDS_24450	K17991 PXG	peroxygenase [EC:1.11.2.3]
Set3AB_CDS_46404	K17991 PXG	peroxygenase [EC:1.11.2.3]
Set3AB_CDS_23926	K13407 CYP94A1	fatty acid omega-hydroxylase [EC:1.14.-.-]
Set3AB_CDS_60255	K13407 CYP94A1	fatty acid omega-hydroxylase [EC:1.14.-.-]
Set3AB_CDS_53965	K15402 CYP86B1	fatty acid omega-hydroxylase [EC:1.14.-.-]
Set3AB_CDS_9316	K13356 FAR	alcohol-forming fatty acyl-CoA reductase [EC:1.2.1.84]
Set3AB_CDS_9317	K13356 FAR	alcohol-forming fatty acyl-CoA reductase [EC:1.2.1.84]
Set3AB_CDS_11508	K13356 FAR	alcohol-forming fatty acyl-CoA reductase [EC:1.2.1.84]
Set3AB_CDS_15154	K13356 FAR	alcohol-forming fatty acyl-CoA reductase [EC:1.2.1.84]
00100 Steroid biosynthesis [PATH:ko00100]
Set3AB_CDS_15938	K00801 FDFT1	farnesyl-diphosphate farnesyltransferase [EC:2.5.1.21]
Set3AB_CDS_15939	K00801 FDFT1	farnesyl-diphosphate farnesyltransferase [EC:2.5.1.21]
Set3AB_CDS_46600	K00801 FDFT1	farnesyl-diphosphate farnesyltransferase [EC:2.5.1.21]
Set3AB_CDS_26757	K00511 SQLE, ERG1	squalene monooxygenase [EC:1.14.14.17]
Set3AB_CDS_30003	K00511 SQLE, ERG1	squalene monooxygenase [EC:1.14.14.17]
Set3AB_CDS_53468	K00511 SQLE, ERG1	squalene monooxygenase [EC:1.14.14.17]
Set3AB_CDS_29026	K05917 CYP51	sterol 14-demethylase [EC:1.14.13.70]
Set3AB_CDS_44624	K00222 TM7SF2, ERG24	Delta14-sterol reductase [EC:1.3.1.70]
Set3AB_CDS_57718	K00222 TM7SF2, ERG24	Delta14-sterol reductase [EC:1.3.1.70]
Set3AB_CDS_16739	K07748 E1.1.1.170, NSDHL, ERG26	sterol-4alpha-carboxylate 3-dehydrogenase (decarboxylating) [EC:1.1.1.170]
Set3AB_CDS_34051	K07748 E1.1.1.170, NSDHL, ERG26	sterol-4alpha-carboxylate 3-dehydrogenase (decarboxylating) [EC:1.1.1.170]
Set3AB_CDS_6960	K01824 EBP	cholestenol Delta-isomerase [EC:5.3.3.5]
Set3AB_CDS_34532	K01824 EBP	cholestenol Delta-isomerase [EC:5.3.3.5]
Set3AB_CDS_34533	K01824 EBP	cholestenol Delta-isomerase [EC:5.3.3.5]
Set3AB_CDS_54310	K09828 DHCR24, DWF1	Delta24-sterol reductase [EC:1.3.1.72 1.3.1.-]
Set3AB_CDS_7285	K00227 SC5DL, ERG3	Delta7-sterol 5-desaturase [EC:1.14.19.20]
Set3AB_CDS_34679	K00227 SC5DL, ERG3	Delta7-sterol 5-desaturase [EC:1.14.19.20]
Set3AB_CDS_39637	K00213 DHCR7	7-dehydrocholesterol reductase [EC:1.3.1.21]
Set3AB_CDS_45066	K01052 LIPA	lysosomal acid lipase/cholesteryl ester hydrolase [EC:3.1.1.13]
Set3AB_CDS_55180	K01052 LIPA	lysosomal acid lipase/cholesteryl ester hydrolase [EC:3.1.1.13]
Set3AB_CDS_25491	K14674 TGL4	TAG lipase / steryl ester hydrolase / phospholipase A2 / LPA acyltransferase [EC:3.1.1.3 3.1.1.13 3.1.1.4 2.3.1.51]
Set3AB_CDS_7369	K00559 E2.1.1.41, SMT1, ERG6	sterol 24-C-methyltransferase [EC:2.1.1.41]
Set3AB_CDS_7370	K00559 E2.1.1.41, SMT1, ERG6	sterol 24-C-methyltransferase [EC:2.1.1.41]
Set3AB_CDS_14613	K00559 E2.1.1.41, SMT1, ERG6	sterol 24-C-methyltransferase [EC:2.1.1.41]
Set3AB_CDS_34826	K00559 E2.1.1.41, SMT1, ERG6	sterol 24-C-methyltransferase [EC:2.1.1.41]
Set3AB_CDS_8359	K01853 CAS1	cycloartenol synthase [EC:5.4.99.8]
Set3AB_CDS_8360	K01853 CAS1	cycloartenol synthase [EC:5.4.99.8]
Set3AB_CDS_8363	K01853 CAS1	cycloartenol synthase [EC:5.4.99.8]
Set3AB_CDS_8365	K01853 CAS1	cycloartenol synthase [EC:5.4.99.8]
Set3AB_CDS_17900	K01853 CAS1	cycloartenol synthase [EC:5.4.99.8]
Set3AB_CDS_33924	K01853 CAS1	cycloartenol synthase [EC:5.4.99.8]
Set3AB_CDS_33746	K14423 SMO1	4,4-dimethyl-9beta,19-cyclopropylsterol-4alpha-methyl oxidase [EC:1.14.13.72]
Set3AB_CDS_3576	K08246 CPI1	cycloeucalenol cycloisomerase [EC:5.5.1.9]
Set3AB_CDS_7076	K08246 CPI1	cycloeucalenol cycloisomerase [EC:5.5.1.9]
Set3AB_CDS_10520	K08246 CPI1	cycloeucalenol cycloisomerase [EC:5.5.1.9]
Set3AB_CDS_47675	K08242 E2.1.1.143	24-methylenesterol C-methyltransferase [EC:2.1.1.143]
Set3AB_CDS_16525	K14424 SMO2	4-alpha-methyl-delta7-sterol-4alpha-methyl oxidase [EC:1.14.13.72]
Set3AB_CDS_36064	K14424 SMO2	4-alpha-methyl-delta7-sterol-4alpha-methyl oxidase [EC:1.14.13.72]
Set3AB_CDS_53344	K14424 SMO2	4-alpha-methyl-delta7-sterol-4alpha-methyl oxidase [EC:1.14.13.72]
Set3AB_CDS_5448	K09832 CYP710A	sterol 22-desaturase [EC:1.14.19.41]
00140 Steroid hormone biosynthesis [PATH:ko00140]
Set3AB_CDS_5278	K00512 CYP17A	steroid 17alpha-monooxygenase / 17alpha-hydroxyprogesterone deacetylase [EC:1.14.14.19 1.14.14.32]
Set3AB_CDS_12554	K00512 CYP17A	steroid 17alpha-monooxygenase / 17alpha-hydroxyprogesterone deacetylase [EC:1.14.14.19 1.14.14.32]
Set3AB_CDS_36915	K00512 CYP17A	steroid 17alpha-monooxygenase / 17alpha-hydroxyprogesterone deacetylase [EC:1.14.14.19 1.14.14.32]
Set3AB_CDS_38304	K00512 CYP17A	steroid 17alpha-monooxygenase / 17alpha-hydroxyprogesterone deacetylase [EC:1.14.14.19 1.14.14.32]
Set3AB_CDS_53996	K00512 CYP17A	steroid 17alpha-monooxygenase / 17alpha-hydroxyprogesterone deacetylase [EC:1.14.14.19 1.14.14.32]
Set3AB_CDS_9543	K12345 SRD5A3	3-oxo-5-alpha-steroid 4-dehydrogenase 3 [EC:1.3.1.22 1.3.1.94]
Set3AB_CDS_9545	K12345 SRD5A3	3-oxo-5-alpha-steroid 4-dehydrogenase 3 [EC:1.3.1.22 1.3.1.94]
Set3AB_CDS_9549	K12345 SRD5A3	3-oxo-5-alpha-steroid 4-dehydrogenase 3 [EC:1.3.1.22 1.3.1.94]
Set3AB_CDS_15971	K12345 SRD5A3	3-oxo-5-alpha-steroid 4-dehydrogenase 3 [EC:1.3.1.22 1.3.1.94]
Set3AB_CDS_28362	K12345 SRD5A3	3-oxo-5-alpha-steroid 4-dehydrogenase 3 [EC:1.3.1.22 1.3.1.94]
Set3AB_CDS_32954	K10251 HSD17B12, KAR, IFA38	17beta-estradiol 17-dehydrogenase / very-long-chain 3-oxoacyl-CoA reductase [EC:1.1.1.62 1.1.1.330]
Set3AB_CDS_32958	K10251 HSD17B12, KAR, IFA38	17beta-estradiol 17-dehydrogenase / very-long-chain 3-oxoacyl-CoA reductase [EC:1.1.1.62 1.1.1.330]
Set3AB_CDS_11733	K07408 CYP1A1	cytochrome P450 family 1 subfamily A polypeptide 1 [EC:1.14.14.1]
Set3AB_CDS_13821	K07408 CYP1A1	cytochrome P450 family 1 subfamily A polypeptide 1 [EC:1.14.14.1]
Set3AB_CDS_26098	K07408 CYP1A1	cytochrome P450 family 1 subfamily A polypeptide 1 [EC:1.14.14.1]
Set3AB_CDS_47092	K07408 CYP1A1	cytochrome P450 family 1 subfamily A polypeptide 1 [EC:1.14.14.1]
Set3AB_CDS_57802	K07408 CYP1A1	cytochrome P450 family 1 subfamily A polypeptide 1 [EC:1.14.14.1]
00561 Glycerolipid metabolism [PATH:ko00561]
Set3AB_CDS_56011	K15918 GLYK	D-glycerate 3-kinase [EC:2.7.1.31]
Set3AB_CDS_11063	K00128 ALDH	aldehyde dehydrogenase (NAD+) [EC:1.2.1.3]
Set3AB_CDS_15717	K00128 ALDH	aldehyde dehydrogenase (NAD+) [EC:1.2.1.3]
Set3AB_CDS_23171	K00128 ALDH	aldehyde dehydrogenase (NAD+) [EC:1.2.1.3]
Set3AB_CDS_23172	K00128 ALDH	aldehyde dehydrogenase (NAD+) [EC:1.2.1.3]
Set3AB_CDS_35703	K00128 ALDH	aldehyde dehydrogenase (NAD+) [EC:1.2.1.3]
Set3AB_CDS_45273	K00128 ALDH	aldehyde dehydrogenase (NAD+) [EC:1.2.1.3]
Set3AB_CDS_46463	K00128 ALDH	aldehyde dehydrogenase (NAD+) [EC:1.2.1.3]
Set3AB_CDS_51353	K00128 ALDH	aldehyde dehydrogenase (NAD+) [EC:1.2.1.3]
Set3AB_CDS_11794	K14085 ALDH7A1	aldehyde dehydrogenase family 7 member A1 [EC:1.2.1.31 1.2.1.8 1.2.1.3]
Set3AB_CDS_15963	K00011 AKR1B	aldehyde reductase [EC:1.1.1.21]
Set3AB_CDS_2057	K00002 AKR1A1, adh	alcohol dehydrogenase (NADP+) [EC:1.1.1.2]
Set3AB_CDS_28889	K00002 AKR1A1, adh	alcohol dehydrogenase (NADP+) [EC:1.1.1.2]
Set3AB_CDS_44507	K00002 AKR1A1, adh	alcohol dehydrogenase (NADP+) [EC:1.1.1.2]
Set3AB_CDS_37054	K00863 DAK, TKFC	triose/dihydroxyacetone kinase / FAD-AMP lyase (cyclizing) [EC:2.7.1.28 2.7.1.29 4.6.1.15]
Set3AB_CDS_57838	K00864 glpK, GK	glycerol kinase [EC:2.7.1.30]
Set3AB_CDS_40796	K13506 GPAT3_4, AGPAT9, AGPAT6	glycerol-3-phosphate O-acyltransferase 3/4 [EC:2.3.1.15]
Set3AB_CDS_40798	K13506 GPAT3_4, AGPAT9, AGPAT6	glycerol-3-phosphate O-acyltransferase 3/4 [EC:2.3.1.15]
Set3AB_CDS_36868	K00630 ATS1	glycerol-3-phosphate O-acyltransferase [EC:2.3.1.15]
Set3AB_CDS_466	K13508 GPAT	glycerol-3-phosphate acyltransferase [EC:2.3.1.15 2.3.1.198]
Set3AB_CDS_15110	K13508 GPAT	glycerol-3-phosphate acyltransferase [EC:2.3.1.15 2.3.1.198]
Set3AB_CDS_25724	K13508 GPAT	glycerol-3-phosphate acyltransferase [EC:2.3.1.15 2.3.1.198]
Set3AB_CDS_28558	K13508 GPAT	glycerol-3-phosphate acyltransferase [EC:2.3.1.15 2.3.1.198]
Set3AB_CDS_42641	K13508 GPAT	glycerol-3-phosphate acyltransferase [EC:2.3.1.15 2.3.1.198]
Set3AB_CDS_47755	K13508 GPAT	glycerol-3-phosphate acyltransferase [EC:2.3.1.15 2.3.1.198]
Set3AB_CDS_32528	K00655 plsC	1-acyl-sn-glycerol-3-phosphate acyltransferase [EC:2.3.1.51]
Set3AB_CDS_58457	K13513 LCLAT1, AGPAT8	lysocardiolipin and lysophospholipid acyltransferase [EC:2.3.1.- 2.3.1.51]
Set3AB_CDS_19168	K13519 LPT1, ALE1	lysophospholipid acyltransferase [EC:2.3.1.51 2.3.1.23 2.3.1.-]
Set3AB_CDS_59861	K13523 AGPAT3_4	lysophosphatidic acid acyltransferase / lysophosphatidylinositol acyltransferase [EC:2.3.1.51 2.3.1.-]
Set3AB_CDS_2020	K15728 LPIN	phosphatidate phosphatase LPIN [EC:3.1.3.4]
Set3AB_CDS_25326	K15728 LPIN	phosphatidate phosphatase LPIN [EC:3.1.3.4]
Set3AB_CDS_46855	K15728 LPIN	phosphatidate phosphatase LPIN [EC:3.1.3.4]
Set3AB_CDS_46858	K15728 LPIN	phosphatidate phosphatase LPIN [EC:3.1.3.4]
Set3AB_CDS_39998	K18693 DPP1, DPPL, PLPP4_5	diacylglycerol diphosphate phosphatase / phosphatidate phosphatase [EC:3.1.3.81 3.1.3.4]
Set3AB_CDS_55409	K18693 DPP1, DPPL, PLPP4_5	diacylglycerol diphosphate phosphatase / phosphatidate phosphatase [EC:3.1.3.81 3.1.3.4]
Set3AB_CDS_55413	K18693 DPP1, DPPL, PLPP4_5	diacylglycerol diphosphate phosphatase / phosphatidate phosphatase [EC:3.1.3.81 3.1.3.4]
Set3AB_CDS_4551	K00901 dgkA, DGK	diacylglycerol kinase (ATP) [EC:2.7.1.107]
Set3AB_CDS_4553	K00901 dgkA, DGK	diacylglycerol kinase (ATP) [EC:2.7.1.107]
Set3AB_CDS_9785	K00901 dgkA, DGK	diacylglycerol kinase (ATP) [EC:2.7.1.107]
Set3AB_CDS_9789	K00901 dgkA, DGK	diacylglycerol kinase (ATP) [EC:2.7.1.107]
Set3AB_CDS_12293	K00901 dgkA, DGK	diacylglycerol kinase (ATP) [EC:2.7.1.107]
Set3AB_CDS_20362	K00901 dgkA, DGK	diacylglycerol kinase (ATP) [EC:2.7.1.107]
Set3AB_CDS_48511	K00901 dgkA, DGK	diacylglycerol kinase (ATP) [EC:2.7.1.107]
Set3AB_CDS_11838	K11155 DGAT1	diacylglycerol O-acyltransferase 1 [EC:2.3.1.20 2.3.1.75 2.3.1.76]
Set3AB_CDS_21085	K11155 DGAT1	diacylglycerol O-acyltransferase 1 [EC:2.3.1.20 2.3.1.75 2.3.1.76]
Set3AB_CDS_21089	K00679 E2.3.1.158	phospholipid:diacylglycerol acyltransferase [EC:2.3.1.158]
Set3AB_CDS_61356	K00679 E2.3.1.158	phospholipid:diacylglycerol acyltransferase [EC:2.3.1.158]
Set3AB_CDS_25491	K14674 TGL4	TAG lipase / steryl ester hydrolase / phospholipase A2 / LPA acyltransferase [EC:3.1.1.3 3.1.1.13 3.1.1.4 2.3.1.51]
Set3AB_CDS_1852	K01054 MGLL	acylglycerol lipase [EC:3.1.1.23]
Set3AB_CDS_6153	K01054 MGLL	acylglycerol lipase [EC:3.1.1.23]
Set3AB_CDS_14745	K01054 MGLL	acylglycerol lipase [EC:3.1.1.23]
Set3AB_CDS_38591	K01054 MGLL	acylglycerol lipase [EC:3.1.1.23]
Set3AB_CDS_56988	K01054 MGLL	acylglycerol lipase [EC:3.1.1.23]
Set3AB_CDS_57224	K01054 MGLL	acylglycerol lipase [EC:3.1.1.23]
Set3AB_CDS_59699	K01054 MGLL	acylglycerol lipase [EC:3.1.1.23]
Set3AB_CDS_6289	K14457 MOGAT2, MGAT2	2-acylglycerol O-acyltransferase 2 [EC:2.3.1.22]
Set3AB_CDS_48258	K14457 MOGAT2, MGAT2	2-acylglycerol O-acyltransferase 2 [EC:2.3.1.22]
Set3AB_CDS_646	K06118 SQD1, sqdB	UDP-sulfoquinovose synthase [EC:3.13.1.1]
Set3AB_CDS_29905	K06119 SQD2	sulfoquinovosyltransferase [EC:2.4.1.-]
Set3AB_CDS_44691	K06119 SQD2	sulfoquinovosyltransferase [EC:2.4.1.-]
Set3AB_CDS_6365	K03715 MGD	1,2-diacylglycerol 3-beta-galactosyltransferase [EC:2.4.1.46]
Set3AB_CDS_26635	K03715 MGD	1,2-diacylglycerol 3-beta-galactosyltransferase [EC:2.4.1.46]
Set3AB_CDS_49891	K03715 MGD	1,2-diacylglycerol 3-beta-galactosyltransferase [EC:2.4.1.46]
Set3AB_CDS_5881	K09480 DGD	digalactosyldiacylglycerol synthase [EC:2.4.1.241]
Set3AB_CDS_42302	K09480 DGD	digalactosyldiacylglycerol synthase [EC:2.4.1.241]
Set3AB_CDS_6417	K07407 E3.2.1.22B, galA, rafA	alpha-galactosidase [EC:3.2.1.22]
Set3AB_CDS_20218	K07407 E3.2.1.22B, galA, rafA	alpha-galactosidase [EC:3.2.1.22]
Set3AB_CDS_32790	K07407 E3.2.1.22B, galA, rafA	alpha-galactosidase [EC:3.2.1.22]
Set3AB_CDS_19090	K21362 SFR2	galactolipid galactosyltransferase [EC:2.4.1.184]
00564 Glycerophospholipid metabolism [PATH:ko00564]
Set3AB_CDS_14402	K00006 GPD1	glycerol-3-phosphate dehydrogenase (NAD+) [EC:1.1.1.8]
Set3AB_CDS_29081	K00006 GPD1	glycerol-3-phosphate dehydrogenase (NAD+) [EC:1.1.1.8]
Set3AB_CDS_45262	K00006 GPD1	glycerol-3-phosphate dehydrogenase (NAD+) [EC:1.1.1.8]
Set3AB_CDS_45263	K00006 GPD1	glycerol-3-phosphate dehydrogenase (NAD+) [EC:1.1.1.8]
Set3AB_CDS_45264	K00006 GPD1	glycerol-3-phosphate dehydrogenase (NAD+) [EC:1.1.1.8]
Set3AB_CDS_58820	K00006 GPD1	glycerol-3-phosphate dehydrogenase (NAD+) [EC:1.1.1.8]
Set3AB_CDS_61382	K00006 GPD1	glycerol-3-phosphate dehydrogenase (NAD+) [EC:1.1.1.8]
Set3AB_CDS_1686	K00111 glpA, glpD	glycerol-3-phosphate dehydrogenase [EC:1.1.5.3]
Set3AB_CDS_28171	K00111 glpA, glpD	glycerol-3-phosphate dehydrogenase [EC:1.1.5.3]
Set3AB_CDS_28172	K00111 glpA, glpD	glycerol-3-phosphate dehydrogenase [EC:1.1.5.3]
Set3AB_CDS_54989	K00111 glpA, glpD	glycerol-3-phosphate dehydrogenase [EC:1.1.5.3]
Set3AB_CDS_40796	K13506 GPAT3_4, AGPAT9, AGPAT6	glycerol-3-phosphate O-acyltransferase 3/4 [EC:2.3.1.15]
Set3AB_CDS_40798	K13506 GPAT3_4, AGPAT9, AGPAT6	glycerol-3-phosphate O-acyltransferase 3/4 [EC:2.3.1.15]
Set3AB_CDS_36868	K00630 ATS1	glycerol-3-phosphate O-acyltransferase [EC:2.3.1.15]
Set3AB_CDS_466	K13508 GPAT	glycerol-3-phosphate acyltransferase [EC:2.3.1.15 2.3.1.198]
Set3AB_CDS_15110	K13508 GPAT	glycerol-3-phosphate acyltransferase [EC:2.3.1.15 2.3.1.198]
Set3AB_CDS_25724	K13508 GPAT	glycerol-3-phosphate acyltransferase [EC:2.3.1.15 2.3.1.198]
Set3AB_CDS_28558	K13508 GPAT	glycerol-3-phosphate acyltransferase [EC:2.3.1.15 2.3.1.198]
Set3AB_CDS_42641	K13508 GPAT	glycerol-3-phosphate acyltransferase [EC:2.3.1.15 2.3.1.198]
Set3AB_CDS_47755	K13508 GPAT	glycerol-3-phosphate acyltransferase [EC:2.3.1.15 2.3.1.198]
Set3AB_CDS_58457	K13513 LCLAT1, AGPAT8	lysocardiolipin and lysophospholipid acyltransferase [EC:2.3.1.- 2.3.1.51]
Set3AB_CDS_19168	K13519 LPT1, ALE1	lysophospholipid acyltransferase [EC:2.3.1.51 2.3.1.23 2.3.1.-]
Set3AB_CDS_59861	K13523 AGPAT3_4	lysophosphatidic acid acyltransferase / lysophosphatidylinositol acyltransferase [EC:2.3.1.51 2.3.1.-]
Set3AB_CDS_32528	K00655 plsC	1-acyl-sn-glycerol-3-phosphate acyltransferase [EC:2.3.1.51]
Set3AB_CDS_11775	K01517 ADPRM	manganese-dependent ADP-ribose/CDP-alcohol diphosphatase [EC:3.6.1.13 3.6.1.16 3.6.1.53]
Set3AB_CDS_11777	K01517 ADPRM	manganese-dependent ADP-ribose/CDP-alcohol diphosphatase [EC:3.6.1.13 3.6.1.16 3.6.1.53]
Set3AB_CDS_20433	K01517 ADPRM	manganese-dependent ADP-ribose/CDP-alcohol diphosphatase [EC:3.6.1.13 3.6.1.16 3.6.1.53]
Set3AB_CDS_20434	K01517 ADPRM	manganese-dependent ADP-ribose/CDP-alcohol diphosphatase [EC:3.6.1.13 3.6.1.16 3.6.1.53]
Set3AB_CDS_2020	K15728 LPIN	phosphatidate phosphatase LPIN [EC:3.1.3.4]
Set3AB_CDS_25326	K15728 LPIN	phosphatidate phosphatase LPIN [EC:3.1.3.4]
Set3AB_CDS_46855	K15728 LPIN	phosphatidate phosphatase LPIN [EC:3.1.3.4]
Set3AB_CDS_46858	K15728 LPIN	phosphatidate phosphatase LPIN [EC:3.1.3.4]
Set3AB_CDS_39998	K18693 DPP1, DPPL, PLPP4_5	diacylglycerol diphosphate phosphatase / phosphatidate phosphatase [EC:3.1.3.81 3.1.3.4]
Set3AB_CDS_55409	K18693 DPP1, DPPL, PLPP4_5	diacylglycerol diphosphate phosphatase / phosphatidate phosphatase [EC:3.1.3.81 3.1.3.4]
Set3AB_CDS_55413	K18693 DPP1, DPPL, PLPP4_5	diacylglycerol diphosphate phosphatase / phosphatidate phosphatase [EC:3.1.3.81 3.1.3.4]
Set3AB_CDS_4551	K00901 dgkA, DGK	diacylglycerol kinase (ATP) [EC:2.7.1.107]
Set3AB_CDS_4553	K00901 dgkA, DGK	diacylglycerol kinase (ATP) [EC:2.7.1.107]
Set3AB_CDS_9785	K00901 dgkA, DGK	diacylglycerol kinase (ATP) [EC:2.7.1.107]
Set3AB_CDS_9789	K00901 dgkA, DGK	diacylglycerol kinase (ATP) [EC:2.7.1.107]
Set3AB_CDS_12293	K00901 dgkA, DGK	diacylglycerol kinase (ATP) [EC:2.7.1.107]
Set3AB_CDS_20362	K00901 dgkA, DGK	diacylglycerol kinase (ATP) [EC:2.7.1.107]
Set3AB_CDS_48511	K00901 dgkA, DGK	diacylglycerol kinase (ATP) [EC:2.7.1.107]
Set3AB_CDS_9180	K01114 plc	phospholipase C [EC:3.1.4.3]
Set3AB_CDS_43177	K01114 plc	phospholipase C [EC:3.1.4.3]
Set3AB_CDS_49118	K01114 plc	phospholipase C [EC:3.1.4.3]
Set3AB_CDS_56074	K01114 plc	phospholipase C [EC:3.1.4.3]
Set3AB_CDS_56076	K01114 plc	phospholipase C [EC:3.1.4.3]
Set3AB_CDS_3528	K01115 PLD1_2	phospholipase D1/2 [EC:3.1.4.4]
Set3AB_CDS_5170	K01115 PLD1_2	phospholipase D1/2 [EC:3.1.4.4]
Set3AB_CDS_19650	K01115 PLD1_2	phospholipase D1/2 [EC:3.1.4.4]
Set3AB_CDS_20533	K01115 PLD1_2	phospholipase D1/2 [EC:3.1.4.4]
Set3AB_CDS_35481	K01115 PLD1_2	phospholipase D1/2 [EC:3.1.4.4]
Set3AB_CDS_39044	K01115 PLD1_2	phospholipase D1/2 [EC:3.1.4.4]
Set3AB_CDS_41000	K01115 PLD1_2	phospholipase D1/2 [EC:3.1.4.4]
Set3AB_CDS_47669	K01115 PLD1_2	phospholipase D1/2 [EC:3.1.4.4]
Set3AB_CDS_48376	K01115 PLD1_2	phospholipase D1/2 [EC:3.1.4.4]
Set3AB_CDS_55601	K01115 PLD1_2	phospholipase D1/2 [EC:3.1.4.4]
Set3AB_CDS_35113	K16860 PLD3_4	phospholipase D3/4 [EC:3.1.4.4]
Set3AB_CDS_37882	K01047 PLA2G, SPLA2	secretory phospholipase A2 [EC:3.1.1.4]
Set3AB_CDS_25491	K14674 TGL4	TAG lipase / steryl ester hydrolase / phospholipase A2 / LPA acyltransferase [EC:3.1.1.3 3.1.1.13 3.1.1.4 2.3.1.51]
Set3AB_CDS_1932	K13510 LPCAT1_2	lysophosphatidylcholine acyltransferase / lyso-PAF acetyltransferase [EC:2.3.1.23 2.3.1.67]
Set3AB_CDS_47249	K13510 LPCAT1_2	lysophosphatidylcholine acyltransferase / lyso-PAF acetyltransferase [EC:2.3.1.23 2.3.1.67]
Set3AB_CDS_47251	K13510 LPCAT1_2	lysophosphatidylcholine acyltransferase / lyso-PAF acetyltransferase [EC:2.3.1.23 2.3.1.67]
Set3AB_CDS_47502	K06129 LYPLA3	lysophospholipase III [EC:3.1.1.5]
Set3AB_CDS_3000	K06130 LYPLA2	lysophospholipase II [EC:3.1.1.5]
Set3AB_CDS_4436	K06130 LYPLA2	lysophospholipase II [EC:3.1.1.5]
Set3AB_CDS_31410	K06130 LYPLA2	lysophospholipase II [EC:3.1.1.5]
Set3AB_CDS_36742	K06130 LYPLA2	lysophospholipase II [EC:3.1.1.5]
Set3AB_CDS_42487	K06130 LYPLA2	lysophospholipase II [EC:3.1.1.5]
Set3AB_CDS_23271	K01126 E3.1.4.46, glpQ, ugpQ	glycerophosphoryl diester phosphodiesterase [EC:3.1.4.46]
Set3AB_CDS_23273	K01126 E3.1.4.46, glpQ, ugpQ	glycerophosphoryl diester phosphodiesterase [EC:3.1.4.46]
Set3AB_CDS_5607	K14156 CHK	choline/ethanolamine kinase [EC:2.7.1.32 2.7.1.82]
Set3AB_CDS_36299	K14156 CHK	choline/ethanolamine kinase [EC:2.7.1.32 2.7.1.82]
Set3AB_CDS_55459	K14156 CHK	choline/ethanolamine kinase [EC:2.7.1.32 2.7.1.82]
Set3AB_CDS_38890	K00968 PCYT1	choline-phosphate cytidylyltransferase [EC:2.7.7.15]
Set3AB_CDS_40462	K00968 PCYT1	choline-phosphate cytidylyltransferase [EC:2.7.7.15]
Set3AB_CDS_46509	K00968 PCYT1	choline-phosphate cytidylyltransferase [EC:2.7.7.15]
Set3AB_CDS_46511	K00968 PCYT1	choline-phosphate cytidylyltransferase [EC:2.7.7.15]
Set3AB_CDS_46513	K00968 PCYT1	choline-phosphate cytidylyltransferase [EC:2.7.7.15]
Set3AB_CDS_46514	K00968 PCYT1	choline-phosphate cytidylyltransferase [EC:2.7.7.15]
Set3AB_CDS_38294	K00993 EPT1	ethanolaminephosphotransferase [EC:2.7.8.1]
Set3AB_CDS_49377	K00993 EPT1	ethanolaminephosphotransferase [EC:2.7.8.1]
Set3AB_CDS_17259	K00894 ETNK, EKI	ethanolamine kinase [EC:2.7.1.82]
Set3AB_CDS_12256	K00967 PCYT2	ethanolamine-phosphate cytidylyltransferase [EC:2.7.7.14]
Set3AB_CDS_12258	K00967 PCYT2	ethanolamine-phosphate cytidylyltransferase [EC:2.7.7.14]
Set3AB_CDS_17888	K00967 PCYT2	ethanolamine-phosphate cytidylyltransferase [EC:2.7.7.14]
Set3AB_CDS_44239	K00967 PCYT2	ethanolamine-phosphate cytidylyltransferase [EC:2.7.7.14]
Set3AB_CDS_50832	K05929 E2.1.1.103, NMT	phosphoethanolamine N-methyltransferase [EC:2.1.1.103]
Set3AB_CDS_55628	K00550 OPI3	methylene-fatty-acyl-phospholipid synthase [EC:2.1.1.16]
Set3AB_CDS_42453	K00981 E2.7.7.41, CDS1, CDS2, cdsA	phosphatidate cytidylyltransferase [EC:2.7.7.41]
Set3AB_CDS_55342	K08730 PTDSS2	phosphatidylserine synthase 2 [EC:2.7.8.29]
Set3AB_CDS_55347	K08730 PTDSS2	phosphatidylserine synthase 2 [EC:2.7.8.29]
[truncated: 8,951 more rows]
