# Supplementary material for: A halotolerant growth promoting rhizobacteria triggers induced systemic resistance in plants and defends against fungal infection
Source: Sci Rep. 2019 Mar 11;9:4054. doi: 10.1038/s41598-019-40930-x (PMC6411892; doi:10.1038/s41598-019-40930-x)
Supplement: Supplementary file 4 — Table S3 [file 41598_2019_40930_MOESM4_ESM.xlsx]

## Sheet: DEGs
Table S3. Differentially expressed (up- and -down regulated) genes in MBE02 treated peanut roots. 12 d old peanut seedlings were treated with MBE02 rhizobacteria and roots were collected after 14 days of treatment
ID	CDS_id	Description	baseMean Control	baseMean MBE02	log2FoldChange	PValue	Regulation	Significance
XP_016179311	Set3AB_CDS_7907	calcium-binding CML37-like	8	882	6.78463	3.52362e-19	Yes	Up
XP_016204184	Set2AB_CDS_36804	dehydration-responsive element-binding 1C	10	904	6.49825	1.68169e-18	Yes	Up
XP_015964572	Set3AB_CDS_18684	ethylene-responsive transcription factor ERF022	26	1794	6.10852	3.2324e-17	Yes	Up
XP_015942214	Set2AB_CDS_58628	uncharacterized protein LOC107467590	70	4458	5.9929	1.15858e-14	Yes	Up
XP_015933730	Set3AB_CDS_48865	xyloglucan endotransglucosylase hydrolase 22 isoform X2	190	10194	5.74558	3.89588e-12	Yes	Up
XP_016183314	Set3AB_CDS_29710	probable xyloglucan endotransglucosylase hydrolase 23	116	5932	5.67632	5.1603e-13	Yes	Up
XP_016166724	Set2AB_CDS_32630	protein EXORDIUM	672	32826	5.61023	3.88533e-10	Yes	Up
XP_016190855	Set2AB_CDS_13586	nudix hydrolase mitochondrial	96	4468	5.54045	2.82041e-13	Yes	Up
XP_015963749	Set3AB_CDS_19812	transcription factor bHLH18	44	2042	5.53634	3.98693e-15	Yes	Up
XP_015967987	Set3AB_CDS_17768	UPF0496 4	118	5434	5.52516	9.14955e-13	Yes	Up
XP_015963530	Set3AB_CDS_19056	probable serine threonine- kinase PIX13	64	2136	5.0607	1.97086e-13	Yes	Up
XP_016200977	Set3AB_CDS_20398	probable xyloglucan endotransglucosylase hydrolase 23	64	2116	5.04712	2.10606e-13	Yes	Up
XP_015946488	Set3AB_CDS_32891	calcium-transporting ATPase plasma membrane-type	366	11542	4.97891	6.66585e-10	Yes	Up
XP_015963452	Set3AB_CDS_20030	abscisic acid 8 -hydroxylase 3	118	3678	4.96206	6.13695e-12	Yes	Up
XP_015933619	Set2AB_CDS_51011	probable 1-deoxy-D-xylulose-5-phosphate synthase chloroplastic	482	14616	4.92237	1.89849e-09	Yes	Up
XP_016202400	Set3AB_CDS_50329	protein ALP1-like	1324	39424	4.8961	1.87589e-08	Yes	Up
XP_020977911	Set2AB_CDS_41239	filaggrin-like isoform X1	122	3620	4.89104	9.51268e-12	Yes	Up
XP_015953501	Set2AB_CDS_54245	transcription factor MYB14	156	4460	4.83743	4.02936e-11	Yes	Up
XP_015934294	Set3AB_CDS_10034	transcription factor MYB44	72	1902	4.72338	1.79649e-12	Yes	Up
XP_016188339	Set2AB_CDS_15140	transcription factor MYB14	296	7592	4.68081	1.04361e-09	Yes	Up
XP_016177322	Set2AB_CDS_58150	ethylene-responsive transcription factor ERF027	4	102	4.67243	3.11944e-08	Yes	Up
XP_016205279	Set2AB_CDS_27221	probable WRKY transcription factor 30	106	2694	4.66761	1.19871e-11	Yes	Up
XP_015965949	Set2AB_CDS_49309	calcium-binding CML19	126	3062	4.60298	3.55356e-11	Yes	Up
XP_015964899	Set3AB_CDS_38434	uncharacterized protein LOC107488657	164	3892	4.56874	1.41893e-10	Yes	Up
Set3AB_CDS_14813	Set3AB_CDS_14813	N/A	436	10210	4.54951	6.10555e-09	Yes	Up
XP_015958215	Set2AB_CDS_49655	probable disease resistance At5g66900	8	186	4.53916	3.39539e-10	Yes	Up
XP_020986537	Set3AB_CDS_63010	pyrophosphate-energized vacuolar membrane proton pump	254	5780	4.50817	1.18287e-09	Yes	Up
XP_016201448	Set3AB_CDS_18260	NUCLEAR FUSION DEFECTIVE 4	36	810	4.49185	2.78804e-12	Yes	Up
XP_016208025	Set2AB_CDS_60980	zinc finger ZAT11	56	1250	4.48036	4.13519e-12	Yes	Up
Set2AB_CDS_55173	Set2AB_CDS_55173	N/A	1148	24966	4.44277	1.01276e-07	Yes	Up
XP_015950641	Set2AB_CDS_50286	abscisic acid 8 -hydroxylase 3	552	11922	4.43281	1.8834e-08	Yes	Up
XP_015935179	Set2AB_CDS_51128	uncharacterized protein LOC107461212	164	3492	4.41229	2.68078e-10	Yes	Up
XP_015954363	Set3AB_CDS_51808	SAR DEFICIENT 1	164	3374	4.36269	3.30816e-10	Yes	Up
XP_016188930	Set3AB_CDS_13337	SAR DEFICIENT 1-like	182	3704	4.34707	5.6009e-10	Yes	Up
XP_015950282	Set2AB_CDS_49008	uncharacterized protein LOC107475143	68	1368	4.33039	1.66145e-11	Yes	Up
XP_015968736	Set2AB_CDS_24256	uncharacterized protein LOC107492247	42	834	4.31159	1.15329e-11	Yes	Up
XP_015933273	Set2AB_CDS_22057	UDP-glucuronate 4-epimerase 1	852	16618	4.28575	9.74566e-08	Yes	Up
XP_016189761	Set2AB_CDS_53351	protein MKS1	158	3056	4.27365	4.16025e-10	Yes	Up
XP_016175121	Set3AB_CDS_21933	expansin-like B1	14	254	4.18133	3.46406e-10	Yes	Up
XP_015953430	Set3AB_CDS_53229	uncharacterized protein LOC107477867	2	36	4.16993	0.000360573	Yes	Up
XP_016190359	Set2AB_CDS_15735	U-box domain-containing 21	1616	28870	4.15907	5.86476e-07	Yes	Up
XP_016174193	Set3AB_CDS_54920	ethylene-responsive transcription factor 13	78	1348	4.1112	9.55016e-11	Yes	Up
XP_015941632	Set3AB_CDS_63061	ethylene-responsive transcription factor ERF027	50	864	4.11103	5.7475e-11	Yes	Up
XP_016197519	Set2AB_CDS_24439	uncharacterized protein LOC107638674	102	1744	4.09576	2.0511e-10	Yes	Up
XP_015951900	Set2AB_CDS_15082	auxin-responsive SAUR21	2	34	4.08746	0.000574419	Yes	Up
XP_015956382	Set3AB_CDS_10517	calcium-binding CML37-like	78	1314	4.07435	1.22469e-10	Yes	Up
XP_015957844	Set3AB_CDS_53256	phospholipase A1- chloroplastic	234	3886	4.05371	5.56117e-09	Yes	Up
XP_015932032	Set3AB_CDS_32129	mitogen-activated kinase kinase kinase 2	288	4714	4.03281	1.34508e-08	Yes	Up
XP_016196776	Set3AB_CDS_41100	ethylene-responsive transcription factor 13-like	58	946	4.02772	1.17039e-10	Yes	Up
XP_016178563	Set2AB_CDS_6270	uncharacterized protein LOC107621027	8	128	4	6.49063e-08	Yes	Up
XP_015955657	Set2AB_CDS_53286	probable WRKY transcription factor 41	1048	16590	3.9846	5.0579e-07	Yes	Up
XP_015936546	Set2AB_CDS_2666	calcium-binding PBP1	210	3298	3.97313	5.18085e-09	Yes	Up
GAU11286	Set2AB_CDS_28511	hypothetical protein TSUD_342770	160	2482	3.95536	2.01215e-09	Yes	Up
XP_015966239	Set2AB_CDS_21221	uncharacterized protein LOC107489980	62	960	3.95269	2.16697e-10	Yes	Up
XP_016193301	Set2AB_CDS_15156	calcium-binding PBP1	36	542	3.91222	3.62176e-10	Yes	Up
XP_016163641	Set2AB_CDS_46322	protein EXORDIUM	880	13126	3.89878	5.03412e-07	Yes	Up
XP_015942129	Set2AB_CDS_57845	probable phosphatase 2C 63	34	506	3.89553	4.42631e-10	Yes	Up
XP_016178136	Set2AB_CDS_23828	transcription factor bHLH35	194	2874	3.88893	5.68661e-09	Yes	Up
XP_016197843	Set2AB_CDS_24406	COBRA 7	402	5876	3.86957	8.13159e-08	Yes	Up
XP_016165551	Set3AB_CDS_31021	NDR1 HIN1 10	48	698	3.86212	4.27267e-10	Yes	Up
XP_015954351	Set2AB_CDS_53170	LOB domain-containing 40	60	856	3.83458	5.27179e-10	Yes	Up
XP_016204552	Set2AB_CDS_36271	berberine bridge enzyme-like 22	1208	17122	3.82516	1.26675e-06	Yes	Up
XP_016173438	Set2AB_CDS_64218	uncharacterized protein LOC107615941	12	170	3.82443	2.49381e-08	Yes	Up
XP_016193902	Set2AB_CDS_42470	probable receptor kinase At5g24010	680	9604	3.82003	3.98665e-07	Yes	Up
XP_016189427	Set2AB_CDS_14140	probable WRKY transcription factor 41	190	2680	3.81816	7.45866e-09	Yes	Up
XP_015951390	Set3AB_CDS_948	NDR1 HIN1 3	424	5902	3.79907	1.29113e-07	Yes	Up
XP_016182516	Set2AB_CDS_7049	TIFY 5A	108	1498	3.79393	1.54587e-09	Yes	Up
XP_015935549	Set2AB_CDS_11302	enabled homolog	452	6264	3.79269	1.59287e-07	Yes	Up
XP_015966801	Set3AB_CDS_20153	NDR1 HIN1 10	52	718	3.7874	7.63105e-10	Yes	Up
XP_015951872	Set3AB_CDS_52521	EARLY-RESPONSIVE TO DEHYDRATION chloroplastic	272	3722	3.7744	3.35133e-08	Yes	Up
XP_016201717	Set2AB_CDS_5848	NDR1 HIN1 10 isoform X2	384	5164	3.74931	1.19411e-07	Yes	Up
XP_016172207	Set2AB_CDS_5103	calcium-binding PBP1	40	528	3.72247	1.58165e-09	Yes	Up
KHN06811	Set2AB_CDS_57895	hypothetical protein glysoja_021357	104	1372	3.72163	2.29063e-09	Yes	Up
XP_020962126	Set3AB_CDS_46233	protein EXORDIUM	830	10838	3.70684	9.94212e-07	Yes	Up
XP_016175490	Set2AB_CDS_55907	GATA transcription factor 8	660	8588	3.70178	6.16254e-07	Yes	Up
XP_020996609	Set3AB_CDS_48807	UDP-glucuronate 4-epimerase 5	70	900	3.6845	1.79802e-09	Yes	Up
XP_016182245	Set2AB_CDS_7230	probable receptor kinase At5g20050	332	4214	3.66594	1.08567e-07	Yes	Up
XP_015932031	Set2AB_CDS_32732	probable phosphatase 2C 25	622	7758	3.6407	6.98546e-07	Yes	Up
Set2AB_CDS_4591	Set2AB_CDS_4591	N/A	68	840	3.62678	2.7596e-09	Yes	Up
XP_016187260	Set2AB_CDS_14574	E3 ubiquitin- ligase RDUF2	662	8148	3.62154	8.76288e-07	Yes	Up
XP_015955825	Set3AB_CDS_51344	DOG1-like 4	234	2860	3.61143	4.26773e-08	Yes	Up
XP_016186203	Set3AB_CDS_28808	basic 7S globulin	420	5064	3.59182	3.11862e-07	Yes	Up
XP_016176662	Set2AB_CDS_59136	polyadenylate-binding 5	2	24	3.58496	0.00648403	Yes	Up
XP_016171641	Set2AB_CDS_3682	subtilisin-like protease isoform X1	250	2972	3.57143	6.46848e-08	Yes	Up
XP_016177561	Set3AB_CDS_63131	cytokinin hydroxylase-like	202	2392	3.56579	3.3458e-08	Yes	Up
XP_015935562	Set2AB_CDS_11643	exocyst complex component EXO70A1	180	2128	3.56343	2.38528e-08	Yes	Up
XP_015946526	Set2AB_CDS_35717	NDR1 HIN1 10	630	7396	3.55332	1.05127e-06	Yes	Up
XP_015963747	Set2AB_CDS_19535	transcription factor bHLH18	296	3458	3.54627	1.27336e-07	Yes	Up
XP_016185966	Set3AB_CDS_28697	UPF0481 At3g47200-like	92	1034	3.49046	9.51043e-09	Yes	Up
XP_015941944	Set2AB_CDS_58594	uncharacterized protein LOC107467377	180	2014	3.48399	3.72055e-08	Yes	Up
XP_016184678	Set2AB_CDS_28630	syntaxin-121	560	6252	3.48082	1.09218e-06	Yes	Up
XP_015966077	Set3AB_CDS_38656	uncharacterized protein LOC107489826 isoform X2	68	748	3.45943	1.01325e-08	Yes	Up
XP_020973820	Set2AB_CDS_21629	probable disease resistance At5g66900 isoform X3	632	6846	3.43726	1.75813e-06	Yes	Up
XP_016163665	Set2AB_CDS_46285	clathrin assembly At4g40080	452	4848	3.423	8.13472e-07	Yes	Up
BAT78915	Set2AB_CDS_34538	hypothetical protein VIGAN_02167500	466	4982	3.41832	9.01998e-07	Yes	Up
XP_016186655	Set3AB_CDS_2285	cytochrome P450 83B1-like	144	1526	3.40561	3.44368e-08	Yes	Up
XP_016188113	Set3AB_CDS_12009	ethylene-responsive transcription factor ERF039-like	34	360	3.40439	2.4843e-08	Yes	Up
XP_015958116	Set2AB_CDS_14844	U-box domain-containing 17	1156	12190	3.39848	6.80903e-06	Yes	Up
XP_003525268	Set3AB_CDS_15236	PREDICTED: uncharacterized protein LOC100818788	4	42	3.39232	0.00062232	Yes	Up
XP_015931917	Set2AB_CDS_33149	uncharacterized protein LOC107458235	4	42	3.39232	0.00062232	Yes	Up
XP_016198294	Set2AB_CDS_42082	probable glucan endo-1,3-beta-glucosidase A6	12	126	3.39232	1.22219e-06	Yes	Up
XP_020975944	Set3AB_CDS_50110	TIFY 10A isoform X1	16	168	3.39232	2.87588e-07	Yes	Up
XP_015967691	Set3AB_CDS_38284	EDS1L isoform X1	604	6164	3.35125	2.31552e-06	Yes	Up
XP_016187884	Set2AB_CDS_12778	expansin-like A2	450	4586	3.34924	1.12014e-06	Yes	Up
XP_016171584	Set2AB_CDS_4645	uncharacterized protein LOC107613907	186	1890	3.34501	9.00162e-08	Yes	Up
XP_016166626	Set2AB_CDS_46003	scarecrow 21 isoform X1	872	8860	3.34491	5.1392e-06	Yes	Up
XP_015943578	Set2AB_CDS_35049	cationic peroxidase 2	1226	12456	3.34481	9.41019e-06	Yes	Up
XP_015958146	Set3AB_CDS_52013	CBL-interacting serine threonine- kinase 12	988	9926	3.32863	6.94662e-06	Yes	Up
Set3AB_CDS_36958	Set3AB_CDS_36958	N/A	2	20	3.32193	0.0177473	Yes	Up
Set3AB_CDS_58544	Set3AB_CDS_58544	N/A	2	20	3.32193	0.0177473	Yes	Up
XP_015939283	Set2AB_CDS_56184	auxin-responsive SAUR50	2	20	3.32193	0.0177473	Yes	Up
XP_015956492	Set2AB_CDS_54016	uncharacterized protein LOC107480828	24	240	3.32193	1.05313e-07	Yes	Up
XP_016186436	Set3AB_CDS_29812	uncharacterized protein LOC107628154	42	420	3.32193	3.88233e-08	Yes	Up
XP_015959666	Set2AB_CDS_43632	RING-H2 finger ATL2	256	2552	3.31741	2.50329e-07	Yes	Up
XP_016181468	Set3AB_CDS_34704	allene oxide chloroplastic	310	3058	3.30225	4.72197e-07	Yes	Up
XP_016180090	Set2AB_CDS_7379	probable sugar phosphate phosphate translocator At3g11320	884	8718	3.30188	6.34858e-06	Yes	Up
XP_016197753	Set2AB_CDS_41516	uncharacterized protein LOC107638867	60	586	3.28787	4.0813e-08	Yes	Up
XP_016203276	Set3AB_CDS_35704	nematode resistance -like HSPRO2	1572	15248	3.27795	1.83157e-05	Yes	Up
XP_003540786	Set2AB_CDS_11960	dehydration-responsive element-binding 1F-like	12	114	3.24793	4.11444e-06	Yes	Up
XP_016203963	Set3AB_CDS_38649	TMV resistance N-like	12	114	3.24793	4.11444e-06	Yes	Up
XP_016177561	Set2AB_CDS_58179	cytokinin hydroxylase-like	246	2320	3.23739	3.4175e-07	Yes	Up
XP_015973609	Set3AB_CDS_30486	receptor 12	1290	12098	3.22933	1.65557e-05	Yes	Up
XP_015969396	Set3AB_CDS_60319	serine threonine- phosphatase 6 regulatory ankyrin repeat subunit B isoform X1	292	2734	3.22697	5.78645e-07	Yes	Up
XP_016179427	Set3AB_CDS_7722	ankyrin repeat-containing BDA1-like	84	786	3.22607	6.35087e-08	Yes	Up
XP_014626238	Set2AB_CDS_40020	PREDICTED: uncharacterized protein LOC100779334	86	782	3.18476	8.73607e-08	Yes	Up
XP_016207545	Set2AB_CDS_60262	ankyrin repeat-containing At5g02620-like	46	418	3.1838	1.08129e-07	Yes	Up
XP_016169776	Set3AB_CDS_23088	uncharacterized protein LOC107612597	112	1014	3.17849	1.08434e-07	Yes	Up
XP_016197960	Set2AB_CDS_40072	protein SRC2	1954	17592	3.17042	3.85201e-05	Yes	Up
Set2AB_CDS_26908	Set2AB_CDS_26908	N/A	2	18	3.16993	0.0295047	Yes	Up
Set2AB_CDS_36833	Set2AB_CDS_36833	N/A	2	18	3.16993	0.0295047	Yes	Up
XP_015949313	Set2AB_CDS_403	uncharacterized protein LOC107474229	102	918	3.16993	1.06475e-07	Yes	Up
XP_015968462	Set3AB_CDS_60826	uncharacterized protein LOC107492015	4	36	3.16993	0.00207575	Yes	Up
XP_015973561	Set2AB_CDS_46247	receptor kinase	8	72	3.16993	6.55641e-05	Yes	Up
XP_016196591	Set3AB_CDS_56980	uncharacterized protein LOC107637788	2	18	3.16993	0.0295047	Yes	Up
XP_016196771	Set2AB_CDS_42246	uncharacterized protein LOC107638111 isoform X2	2	18	3.16993	0.0295047	Yes	Up
XP_016194281	Set2AB_CDS_40996	vacuolar amino acid transporter 1 isoform X2	564	5052	3.16309	4.57809e-06	Yes	Up
XP_015946514	Set2AB_CDS_35709	E3 ubiquitin- ligase PUB23	984	8682	3.1413	1.53887e-05	Yes	Up
XP_015946400	Set2AB_CDS_7745	allene oxide chloroplastic	244	2150	3.13938	5.69998e-07	Yes	Up
XP_015945350	Set3AB_CDS_33951	caffeic acid 3-O-methyltransferase	48	422	3.13614	1.52661e-07	Yes	Up
XP_016170748	Set2AB_CDS_4590	chitin-inducible gibberellin-responsive 1	1926	16780	3.12306	4.56988e-05	Yes	Up
XP_016203958	Set2AB_CDS_37183	TMV resistance N	308	2680	3.12123	1.14666e-06	Yes	Up
XP_020997573	Set3AB_CDS_17043	cellulose synthase D3	450	3912	3.11991	3.18681e-06	Yes	Up
XP_015952794	Set3AB_CDS_53975	L-ascorbate oxidase homolog	1104	9594	3.11939	2.05129e-05	Yes	Up
OIW07159	Set2AB_CDS_58263	hypothetical protein TanjilG_10132	240	2064	3.10434	6.64637e-07	Yes	Up
XP_016173997	Set2AB_CDS_56422	probable carboxylesterase 17 isoform X2	146	1254	3.1025	2.52481e-07	Yes	Up
XP_015965024	Set3AB_CDS_17454	U-box domain-containing 19-like	252	2148	3.0915	8.03244e-07	Yes	Up
XP_016183773	Set2AB_CDS_29092	uncharacterized protein LOC107625605	272	2298	3.0787	1.03977e-06	Yes	Up
XP_016199339	Set3AB_CDS_21374	calmodulin 7	146	1232	3.07696	2.99111e-07	Yes	Up
XP_016183981	Set3AB_CDS_28182	pyruvate decarboxylase 2 isoform X2	184	1550	3.07449	4.44794e-07	Yes	Up
XP_015966876	Set2AB_CDS_19788	nudix hydrolase mitochondrial	950	7968	3.06822	1.98439e-05	Yes	Up
XP_020962819	Set2AB_CDS_45783	receptor 12 isoform X3	270	2262	3.06657	1.0898e-06	Yes	Up
XP_020986918	Set3AB_CDS_56284	cysteine-rich receptor kinase 29 isoform X3	66	550	3.05889	2.38534e-07	Yes	Up
XP_015951708	Set3AB_CDS_51585	cytochrome P450 94C1	660	5492	3.05679	1.04351e-05	Yes	Up
XP_016169469	Set2AB_CDS_3698	zinc finger ZAT12	50	416	3.05658	2.76059e-07	Yes	Up
XP_015957633	Set2AB_CDS_12458	uncharacterized protein LOC107481825	276	2278	3.04503	1.29176e-06	Yes	Up
XP_015946024	Set2AB_CDS_7157	probable galacturonosyltransferase-like 10	962	7920	3.04139	2.27717e-05	Yes	Up
XP_015943997	Set3AB_CDS_34013	probable E3 ubiquitin- ligase XERICO	52	428	3.04103	3.04567e-07	Yes	Up
XP_016194280	Set2AB_CDS_40997	vacuolar amino acid transporter 1 isoform X1	554	4558	3.04044	7.65056e-06	Yes	Up
XP_016175542	Set2AB_CDS_58681	uncharacterized protein LOC107618116	718	5900	3.03866	1.34339e-05	Yes	Up
XP_016187566	Set3AB_CDS_11518	cytochrome P450 94C1	972	7918	3.02611	2.47593e-05	Yes	Up
XP_016169999	Set3AB_CDS_30867	sodium calcium exchanger NCL	740	5996	3.0184	1.55971e-05	Yes	Up
XP_016202254	Set3AB_CDS_38226	cellulose synthase D3 isoform X1	826	6688	3.01736	1.92946e-05	Yes	Up
XP_016200632	Set2AB_CDS_39130	mitogen-activated kinase kinase kinase 3-like	380	3072	3.01511	3.36917e-06	Yes	Up
XP_016201745	Set3AB_CDS_36108	calmodulin 1	70	564	3.01027	3.39166e-07	Yes	Up
XP_016193127	Set3AB_CDS_12323	lignin-forming anionic peroxidase-like	40	322	3.00899	4.8274e-07	Yes	Up
XP_016176472	Set2AB_CDS_57923	RHOMBOID 3	482	3874	3.00672	6.39987e-06	Yes	Up
XP_016167556	Set2AB_CDS_47136	uncharacterized protein At1g76070	576	4608	3	1.00419e-05	Yes	Up
XP_020983648	Set2AB_CDS_31813	thylakoid lumenal 29 kDa chloroplastic isoform X2	2	16	3	0.0491091	Yes	Up
XP_015944807	Set2AB_CDS_35558	nematode resistance -like HSPRO2	274	2190	2.99868	1.63105e-06	Yes	Up
XP_015963012	Set2AB_CDS_41327	uncharacterized protein LOC107486946	48	378	2.97728	5.21606e-07	Yes	Up
XP_015941943	Set2AB_CDS_62422	uncharacterized protein LOC107467376	110	866	2.97686	4.51425e-07	Yes	Up
XP_016195036	Set3AB_CDS_40769	LEAF RUST 10 DISEASE-RESISTANCE LOCUS RECEPTOR-LIKE PROTEIN KINASE-like	92	724	2.97628	4.23349e-07	Yes	Up
XP_016206284	Set3AB_CDS_14212	uncharacterized protein LOC107646622	106	834	2.97598	4.45175e-07	Yes	Up
XP_016165592	Set2AB_CDS_48778	probable WRKY transcription factor 53	372	2916	2.97062	3.97642e-06	Yes	Up
XP_016167480	Set2AB_CDS_45788	receptor 12	242	1894	2.96836	1.45904e-06	Yes	Up
XP_015934156	Set2AB_CDS_10540	probable calcium-binding CML41	166	1296	2.96481	7.50339e-07	Yes	Up
XP_015971779	Set2AB_CDS_50601	F-box At2g02240	1780	13870	2.96202	7.90943e-05	Yes	Up
XP_016180545	Set3AB_CDS_6963	receptor kinase FERONIA	136	1056	2.95693	6.17011e-07	Yes	Up
XP_015950925	Set2AB_CDS_2317	basic 7S globulin	32	248	2.9542	1.08584e-06	Yes	Up
Set2AB_CDS_29920	Set2AB_CDS_29920	N/A	92	710	2.94811	5.22116e-07	Yes	Up
XP_016172062	Set2AB_CDS_4444	uncharacterized protein LOC107614366	268	2062	2.94374	2.09583e-06	Yes	Up
XP_016165655	Set3AB_CDS_44736	uncharacterized protein LOC107608361	6	46	2.9386	0.00117147	Yes	Up
XP_015963299	Set2AB_CDS_18453	transcription factor MYC4	86	658	2.93568	5.71136e-07	Yes	Up
XP_016186881	Set2AB_CDS_15092	TMV resistance N isoform X1	56	426	2.92735	6.99763e-07	Yes	Up
XP_016189060	Set2AB_CDS_23520	TPX2 isoform X1	10	76	2.926	0.000120112	Yes	Up
XP_020997493	Set2AB_CDS_49525	uncharacterized protein LOC107491733	130	986	2.92308	7.46301e-07	Yes	Up
XP_020959571	Set3AB_CDS_25685	long chain acyl- synthetase 1 isoform X2	72	542	2.91222	7.13837e-07	Yes	Up
XP_015951873	Set2AB_CDS_53325	senescence dehydration-associated chloroplastic-like	256	1922	2.90839	2.31232e-06	Yes	Up
XP_016203961	Set2AB_CDS_37185	TMV resistance N	4	30	2.90689	0.00715832	Yes	Up
XP_016181103	Set2AB_CDS_5520	ethylene-responsive transcription factor 4	1220	9130	2.90373	5.99057e-05	Yes	Up
XP_020976023	Set3AB_CDS_38921	uncharacterized protein LOC107638312	242	1810	2.90291	2.124e-06	Yes	Up
XP_016191511	Set3AB_CDS_22587	U-box domain-containing 19-like	130	970	2.89947	8.79008e-07	Yes	Up
XP_016181554	Set3AB_CDS_9837	transcription factor bHLH13-like	18	134	2.89616	1.1224e-05	Yes	Up
XP_015969733	Set3AB_CDS_60235	auxin-induced 22E	196	1456	2.89308	1.52885e-06	Yes	Up
XP_016180046	Set2AB_CDS_7422	UPF0496 At4g34320	228	1690	2.88992	2.03802e-06	Yes	Up
AOG75003	Set3AB_CDS_17029	NBS-LRR type disease resistance	538	3938	2.87179	1.54683e-05	Yes	Up
XP_016170972	Set2AB_CDS_5049	probable CCR4-associated factor 1 homolog 9	3888	28410	2.8693	0.000273273	Yes	Up
XP_020982911	Set3AB_CDS_30511	NDR1 HIN1 13	88	642	2.867	9.54671e-07	Yes	Up
XP_020966690	Set3AB_CDS_61403	probable carboxylesterase 17 isoform X1	254	1852	2.86618	2.89169e-06	Yes	Up
XP_015932956	Set2AB_CDS_32368	uncharacterized protein LOC107459249	380	2766	2.86373	7.13648e-06	Yes	Up
XP_015970629	Set2AB_CDS_60605	NDR1 HIN1 10	4438	32276	2.86248	0.000301858	Yes	Up
XP_015963968	Set2AB_CDS_19586	calmodulin 1	76	552	2.8606	1.03654e-06	Yes	Up
XP_015972784	Set2AB_CDS_31747	uncharacterized protein LOC107496100	132	958	2.85949	1.17422e-06	Yes	Up
XP_016161804	Set2AB_CDS_25432	probable aspartyl protease At4g16563	382	2772	2.85928	7.38725e-06	Yes	Up
XP_016192998	Set2AB_CDS_23312	probable xyloglucan 6-xylosyltransferase 3	364	2640	2.85853	6.6309e-06	Yes	Up
XP_016203007	Set2AB_CDS_37840	probable galacturonosyltransferase-like 3	262	1894	2.8538	3.30387e-06	Yes	Up
XP_015956588	Set2AB_CDS_16644	MACPF domain-containing NSL1	3342	24112	2.85097	0.000253485	Yes	Up
XP_016186610	Set2AB_CDS_30440	uncharacterized protein LOC107628466, partial	58	418	2.84938	1.24014e-06	Yes	Up
XP_016201775	Set2AB_CDS_36698	uncharacterized protein LOC107642814	10	72	2.848	0.000205163	Yes	Up
XP_020973657	Set2AB_CDS_15095	TMV resistance N isoform X1	10	72	2.848	0.000205163	Yes	Up
XP_016169082	Set3AB_CDS_3998	uncharacterized protein LOC107611696	72	518	2.84688	1.17188e-06	Yes	Up
XP_015935453	Set3AB_CDS_3396	E3 ubiquitin- ligase RDUF2	404	2902	2.84462	9.04962e-06	Yes	Up
XP_015949596	Set2AB_CDS_723	ethylene-responsive transcription factor ERF105	794	5698	2.84324	3.86711e-05	Yes	Up
XP_016176629	Set3AB_CDS_55212	probable ribose-5-phosphate isomerase 2	1124	8064	2.84285	6.86817e-05	Yes	Up
XP_016165514	Set3AB_CDS_45666	uncharacterized protein LOC107608146	338	2424	2.84229	6.08928e-06	Yes	Up
XP_016162580	Set3AB_CDS_25914	stearoyl-[acyl-carrier- ] 9-desaturase chloroplastic	306	2194	2.84196	4.89466e-06	Yes	Up
XP_015964531	Set2AB_CDS_20221	NETWORKED 4B	604	4324	2.83975	2.30596e-05	Yes	Up
Set3AB_CDS_40816	Set3AB_CDS_40816	N/A	16	114	2.83289	2.93808e-05	Yes	Up
Set2AB_CDS_28587	Set2AB_CDS_28587	N/A	82	584	2.83227	1.25293e-06	Yes	Up
XP_020966846	Set2AB_CDS_58137	cysteine-rich receptor kinase 29	62	440	2.82716	1.42666e-06	Yes	Up
XP_016204992	Set2AB_CDS_27058	disease resistance RGA4	140	992	2.82491	1.5646e-06	Yes	Up
XP_015951464	Set2AB_CDS_1002	GDSL esterase lipase At5g03610 isoform X1	522	3698	2.82462	1.79522e-05	Yes	Up
XP_016182337	Set3AB_CDS_6515	calcium-dependent kinase 26	184	1302	2.82295	2.16041e-06	Yes	Up
XP_015956548	Set2AB_CDS_54040	phosphatase 2C 37	10	70	2.80735	0.00026908	Yes	Up
XP_016190599	Set2AB_CDS_12324	chaperone dnaJ chloroplastic	530	3708	2.80658	2.01975e-05	Yes	Up
XP_016205223	Set2AB_CDS_28525	ethylene-responsive transcription factor RAP2-3	520	3630	2.80339	1.96424e-05	Yes	Up
XP_020993352	Set3AB_CDS_52753	FAF- chloroplastic isoform X2	1584	11024	2.799	0.000132794	Yes	Up
XP_015950532	Set2AB_CDS_29917	uncharacterized protein LOC107475419	550	3822	2.79682	2.29412e-05	Yes	Up
XP_015967351	Set2AB_CDS_19230	heavy metal-associated isoprenylated plant 39	518	3588	2.79216	2.05197e-05	Yes	Up
XP_015973816	Set3AB_CDS_32412	U-box domain-containing 1	54	374	2.79201	1.97244e-06	Yes	Up
XP_016202165	Set2AB_CDS_38839	NETWORKED 4B isoform X1	630	4362	2.79157	3.1314e-05	Yes	Up
XP_016189855	Set3AB_CDS_14782	L-type lectin-domain containing receptor kinase	926	6400	2.78899	6.39207e-05	Yes	Up
XP_015932439	Set2AB_CDS_49673	uncharacterized protein LOC107458748	742	5112	2.7844	4.43871e-05	Yes	Up
XP_015942057	Set3AB_CDS_48856	probable F-box At4g22030	256	1762	2.783	4.73046e-06	Yes	Up
XP_015948339	Set2AB_CDS_1319	uncharacterized protein LOC107473304	476	3272	2.78114	1.7895e-05	Yes	Up
XP_015946177	Set3AB_CDS_35068	uncharacterized protein At5g39865	356	2440	2.77693	9.59515e-06	Yes	Up
XP_015936180	Set3AB_CDS_9128	uncharacterized protein LOC107462127	70	476	2.76553	2.16963e-06	Yes	Up
XP_016197414	Set2AB_CDS_24378	RALF-like 33	10	68	2.76553	0.000353725	Yes	Up
ARE72423	Set2AB_CDS_53332	NBS-LRR type disease resistance	66	448	2.76296	2.25046e-06	Yes	Up
XP_016165438	Set2AB_CDS_48505	RING-H2 finger ATL66	42	284	2.75743	3.20867e-06	Yes	Up
XP_016205674	Set3AB_CDS_24695	uncharacterized protein LOC107646012	90	604	2.74655	2.33072e-06	Yes	Up
XP_016190781	Set2AB_CDS_15452	probable calcium-binding CML26	390	2610	2.7425	1.39475e-05	Yes	Up
XP_020998557	Set2AB_CDS_18302	uncharacterized protein LOC107489826 isoform X1	6	40	2.73697	0.00339997	Yes	Up
XP_016184092	Set3AB_CDS_28396	probable inactive receptor kinase At3g08680	122	812	2.7346	2.67088e-06	Yes	Up
XP_016187883	Set2AB_CDS_55460	NAC transcription factor 32	406	2688	2.72698	1.64473e-05	Yes	Up
XP_015967555	Set2AB_CDS_36402	uncharacterized protein LOC107491258	2250	14888	2.72615	0.000269589	Yes	Up
XP_016187766	Set3AB_CDS_21936	phospholipase A1- chloroplastic-like	324	2134	2.71949	1.06699e-05	Yes	Up
XP_016163881	Set2AB_CDS_47430	probable xyloglucan glycosyltransferase 12	632	4148	2.71442	4.47339e-05	Yes	Up
XP_015947102	Set2AB_CDS_7397	ASPARTIC PROTEASE IN GUARD CELL 2-like	44	288	2.71049	4.33086e-06	Yes	Up
XP_016184290	Set2AB_CDS_2327	TMV resistance N-like	52	340	2.70895	3.74974e-06	Yes	Up
XP_016161973	Set3AB_CDS_24123	uncharacterized protein LOC107604795 isoform X1	338	2202	2.70372	1.26438e-05	Yes	Up
XP_016176524	Set2AB_CDS_63655	probable phosphatase 2C 63	910	5918	2.70117	9.11425e-05	Yes	Up
KHN31889	Set2AB_CDS_33040	hypothetical protein glysoja_036207	4	26	2.70044	0.0165576	Yes	Up
XP_015933468	Set3AB_CDS_31328	transcription factor bHLH18	16	104	2.70044	7.86075e-05	Yes	Up
XP_016193127	Set2AB_CDS_53654	lignin-forming anionic peroxidase-like	20	130	2.70044	3.45218e-05	Yes	Up
XP_020976833	Set3AB_CDS_39554	uncharacterized protein LOC110271071	4	26	2.70044	0.0165576	Yes	Up
XP_016171893	Set2AB_CDS_5376	uncharacterized protein At1g04910 isoform X2	1188	7692	2.69482	0.000139826	Yes	Up
XP_015961019	Set2AB_CDS_40100	pyruvate decarboxylase 2	124	802	2.69326	3.59523e-06	Yes	Up
XP_015968799	Set2AB_CDS_59987	uncharacterized protein LOC107492313	90	582	2.69302	3.45745e-06	Yes	Up
XP_016181788	Set3AB_CDS_20501	calcium-dependent kinase 28	400	2578	2.68818	1.93828e-05	Yes	Up
XP_016188061	Set3AB_CDS_52555	disease resistance RPP13 1	96	618	2.6865	3.59601e-06	Yes	Up
XP_016193505	Set2AB_CDS_13934	auxin-responsive SAUR32	56	360	2.6845	4.2889e-06	Yes	Up
XP_020991614	Set3AB_CDS_1947	disease resistance RML1A	14	90	2.6845	0.000148949	Yes	Up
XP_016166023	Set2AB_CDS_48521	zinc finger CCCH domain-containing 29	11358	72952	2.68324	0.000443251	Yes	Up
XP_016197956	Set2AB_CDS_40074	xyloglucan 6-xylosyltransferase 2 isoform X1	246	1566	2.67035	8.51607e-06	Yes	Up
XP_016179314	Set3AB_CDS_5518	uncharacterized protein LOC107621845	100	636	2.66903	4.07602e-06	Yes	Up
XP_016162104	Set2AB_CDS_25173	protein SRC2	292	1850	2.66348	1.18862e-05	Yes	Up
XP_016181170	Set2AB_CDS_8137	probable E3 ubiquitin- ligase XERICO	72	456	2.66297	4.5688e-06	Yes	Up
XP_016183986	Set2AB_CDS_21522	rubisco accumulation factor chloroplastic	6	38	2.66297	0.00487454	Yes	Up
XP_016198072	Set2AB_CDS_40861	uncharacterized protein LOC107639151	6	38	2.66297	0.00487454	Yes	Up
XP_016191349	Set2AB_CDS_14882	CBL-interacting serine threonine- kinase 12	154	974	2.66099	5.13388e-06	Yes	Up
XP_016163030	Set2AB_CDS_26941	zinc finger ZAT10	2592	16378	2.65962	0.000406238	Yes	Up
XP_015963921	Set3AB_CDS_18605	probable receptor kinase At5g24010	346	2186	2.65945	1.6762e-05	Yes	Up
XP_016187755	Set2AB_CDS_12071	probable prolyl 4-hydroxylase 10	288	1814	2.65503	1.21575e-05	Yes	Up
XP_015944652	Set2AB_CDS_50995	early nodulin-93	118	740	2.64874	4.82538e-06	Yes	Up
XP_015942159	Set2AB_CDS_62400	probable ribose-5-phosphate isomerase 2	98	614	2.64739	4.77025e-06	Yes	Up
XP_015940750	Set3AB_CDS_1973	putative disease resistance protein At4g11170	192	1198	2.64145	7.23604e-06	Yes	Up
XP_015973612	Set2AB_CDS_23433	IQ domain-containing IQM1	464	2890	2.63887	3.36786e-05	Yes	Up
XP_015937571	Set3AB_CDS_8926	uncharacterized protein LOC107463304	84	520	2.63005	5.58676e-06	Yes	Up
XP_020958538	Set3AB_CDS_36353	LEAF RUST 10 DISEASE-RESISTANCE LOCUS RECEPTOR-LIKE PROTEIN KINASE-like	28	172	2.61891	2.24285e-05	Yes	Up
XP_016175562	Set2AB_CDS_57046	UPF0496 4	1396	8570	2.618	0.000239422	Yes	Up
XP_015936134	Set2AB_CDS_9772	zinc finger CONSTANS-LIKE 2	72	442	2.61798	6.32728e-06	Yes	Up
XP_016197901	Set3AB_CDS_42756	leucine-rich repeat extensin 3	230	1408	2.61394	1.07942e-05	Yes	Up
XP_016188234	Set2AB_CDS_13962	ethylene-responsive transcription factor 9	1142	6984	2.61249	0.000187742	Yes	Up
XP_016180671	Set2AB_CDS_34526	uncharacterized protein LOC107623053	2338	14278	2.61045	0.000443089	Yes	Up
XP_020990904	Set3AB_CDS_1629	zinc finger ZAT11-like	92	556	2.59538	7.01919e-06	Yes	Up
Set3AB_CDS_14634	Set3AB_CDS_14634	N/A	4	24	2.58496	0.0252315	Yes	Up
XP_015971504	Set2AB_CDS_38776	UMP-CMP kinase 3-like isoform X2	4	24	2.58496	0.0252315	Yes	Up
XP_016193317	Set2AB_CDS_16062	uncharacterized protein LOC107634289	6	36	2.58496	0.00700319	Yes	Up
XP_016199896	Set2AB_CDS_24517	WD repeat-containing 76	4	24	2.58496	0.0252315	Yes	Up
XP_016165877	Set2AB_CDS_47356	F-box At5g46170	746	4462	2.58044	0.000111378	Yes	Up
XP_015966085	Set3AB_CDS_18394	TMV resistance N-like	298	1782	2.58011	1.96496e-05	Yes	Up
XP_016205059	Set2AB_CDS_27963	EARLY RESPONSIVE TO DEHYDRATION 15 isoform X1	262	1564	2.5776	1.61967e-05	Yes	Up
XP_015971369	Set2AB_CDS_62117	kelch repeat-containing At3g27220	44	262	2.57399	1.20934e-05	Yes	Up
XP_015957548	Set2AB_CDS_54677	chaperone dnaJ chloroplastic	614	3652	2.57238	8.07529e-05	Yes	Up
XP_016166166	Set2AB_CDS_45954	ethylene-responsive transcription factor 3	448	2656	2.56768	4.45909e-05	Yes	Up
XP_020998553	Set2AB_CDS_36548	uncharacterized protein LOC107489825 isoform X2	146	864	2.56506	9.42922e-06	Yes	Up
XP_020998377	Set3AB_CDS_17942	uncharacterized protein LOC107489407	24	142	2.56478	5.26547e-05	Yes	Up
XP_015939191	Set2AB_CDS_62652	seed linoleate 9S-lipoxygenase	496	2920	2.55756	5.71316e-05	Yes	Up
XP_020983909	Set2AB_CDS_32113	probable phosphatase 2C 25	14	82	2.5502	0.000370425	Yes	Up
XP_016179268	Set3AB_CDS_6579	probable LRR receptor-like serine threonine- kinase At3g47570	96	562	2.54946	9.68685e-06	Yes	Up
XP_016205249	Set3AB_CDS_58370	transcription factor bHLH13	928	5400	2.54076	0.000189098	Yes	Up
Set3AB_CDS_15014	Set3AB_CDS_15014	N/A	44	256	2.54057	1.55088e-05	Yes	Up
XP_020973680	Set2AB_CDS_53335	TMV resistance N isoform X3	64	372	2.53916	1.15462e-05	Yes	Up
XP_015934919	Set3AB_CDS_10784	DOG1-like 4	10	58	2.53605	0.00143512	Yes	Up
XP_015946431	Set2AB_CDS_35176	LOB domain-containing 40	204	1182	2.53459	1.51881e-05	Yes	Up
XP_015938918	Set3AB_CDS_62177	factor Xa inhibitor -like	28	162	2.5325	4.31412e-05	Yes	Up
XP_015931682	Set3AB_CDS_50108	TIFY 10A isoform X1	1012	5852	2.53172	0.000223527	Yes	Up
XP_020996955	Set3AB_CDS_40545	isoflavone 7-O-methyltransferase isoform X4	306	1766	2.52888	2.73489e-05	Yes	Up
XP_016197148	Set2AB_CDS_40527	TIFY 10A isoform X2	1206	6960	2.52886	0.000288064	Yes	Up
XP_016201904	Set3AB_CDS_35415	peroxidase 72	8	46	2.52356	0.0034553	Yes	Up
XP_016165466	Set3AB_CDS_30539	receptor kinase	46	262	2.50986	1.8366e-05	Yes	Up
XP_016201975	Set3AB_CDS_35453	DETOXIFICATION 49-like	1130	6434	2.50939	0.000286824	Yes	Up
KHN26061	Set3AB_CDS_47698	hypothetical protein glysoja_025159	512	2908	2.50581	7.79299e-05	Yes	Up
XP_015931565	Set2AB_CDS_33378	probable calcium-binding CML18	284	1612	2.50489	2.78525e-05	Yes	Up
XP_015951873	Set2AB_CDS_15125	senescence dehydration-associated chloroplastic-like	240	1362	2.50462	2.20852e-05	Yes	Up
Set2AB_CDS_44506	Set2AB_CDS_44506	N/A	128	726	2.50383	1.35294e-05	Yes	Up
Set3AB_CDS_7040	Set3AB_CDS_7040	N/A	6	34	2.5025	0.0100787	Yes	Up
XP_016166624	Set3AB_CDS_45673	anthocyanidin 3-O-glucosyltransferase 2	548	3090	2.49536	9.30487e-05	Yes	Up
XP_016186873	Set2AB_CDS_15111	probable BOI-related E3 ubiquitin- ligase 2	132	744	2.49476	1.45279e-05	Yes	Up
XP_015967890	Set2AB_CDS_20080	LRR receptor-like serine threonine- kinase GSO1	720	4052	2.49257	0.000155172	Yes	Up
XP_016189857	Set2AB_CDS_13680	L-type lectin-domain containing receptor kinase -like	370	2078	2.4896	4.66966e-05	Yes	Up
XP_016202303	Set2AB_CDS_23432	IQ domain-containing IQM1 isoform X1	2542	14238	2.48571	0.000782193	Yes	Up
XP_015971095	Set3AB_CDS_59244	protein SRC2	354	1980	2.48368	4.46639e-05	Yes	Up
XP_016196914	Set3AB_CDS_38988	receptor-like kinase TMK4	398	2224	2.48232	5.51472e-05	Yes	Up
XP_016184338	Set3AB_CDS_28782	uncharacterized protein LOC107626072	204	1138	2.47986	2.1395e-05	Yes	Up
XP_015936727	Set3AB_CDS_9578	CBS domain-containing CBSX5	1574	8758	2.47617	0.000496126	Yes	Up
XP_015945583	Set3AB_CDS_33437	BIG GRAIN 1-like B	94	520	2.46778	1.74259e-05	Yes	Up
XP_015934469	Set2AB_CDS_9792	alcohol dehydrogenase 1	8436	46482	2.46204	0.0015282	Yes	Up
KYP73666	Set2AB_CDS_29938	hypothetical protein KK1_006313	4	22	2.45943	0.0384497	Yes	Up
Set2AB_CDS_47410	Set2AB_CDS_47410	N/A	8	44	2.45943	0.0047656	Yes	Up
Set2AB_CDS_6275	Set2AB_CDS_6275	N/A	20	110	2.45943	0.000197575	Yes	Up
XP_020982286	Set3AB_CDS_30537	uncharacterized protein LOC107496784	112	612	2.45003	1.92715e-05	Yes	Up
XP_016184060	Set2AB_CDS_30325	LURP-one-related 15	1092	5956	2.44737	0.00035653	Yes	Up
XP_015951095	Set2AB_CDS_1478	potassium transporter 5	36	196	2.44478	4.52613e-05	Yes	Up
XP_015935124	Set3AB_CDS_10187	uncharacterized protein LOC107461171	766	4162	2.44186	0.0002159	Yes	Up
XP_015940656	Set2AB_CDS_50332	cytochrome b561 and DOMON domain-containing At5g47530	146	792	2.43953	2.1904e-05	Yes	Up
XP_020982941	Set2AB_CDS_32807	receptor 12	132	716	2.43942	2.11767e-05	Yes	Up
XP_015966085	Set3AB_CDS_38670	TMV resistance N-like	770	4176	2.43919	0.000220339	Yes	Up
XP_016162076	Set3AB_CDS_24903	LRR receptor-like serine threonine- kinase RPK2	252	1362	2.43423	3.57235e-05	Yes	Up
XP_016189450	Set2AB_CDS_17268	uncharacterized protein LOC107630744	282	1520	2.4303	4.22806e-05	Yes	Up
XP_015964266	Set2AB_CDS_18052	IQ-DOMAIN 14	62	334	2.42951	2.54602e-05	Yes	Up
XP_020977122	Set3AB_CDS_48501	TPX2 isoform X3	120	644	2.42403	2.31359e-05	Yes	Up
XP_016205643	Set3AB_CDS_24749	pentatricopeptide repeat-containing At5g04780-like	188	1006	2.41983	2.90571e-05	Yes	Up
XP_016181131	Set3AB_CDS_33953	caffeic acid 3-O-methyltransferase	6	32	2.41504	0.0145232	Yes	Up
XP_015936297	Set2AB_CDS_2810	ras-related RABA1f	752	4004	2.41264	0.000238545	Yes	Up
XP_015954050	Set3AB_CDS_16658	glycerophosphodiester phosphodiesterase GDPDL3 isoform X1	556	2958	2.41147	0.000142149	Yes	Up
XP_015945283	Set2AB_CDS_5853	alcohol dehydrogenase	1752	9318	2.41102	0.000725991	Yes	Up
XP_016170904	Set2AB_CDS_11131	ethylene-responsive transcription factor 4	1082	5742	2.40785	0.000416612	Yes	Up
Set2AB_CDS_60422	Set2AB_CDS_60422	N/A	112	594	2.40696	2.59762e-05	Yes	Up
XP_016165771	Set2AB_CDS_47719	uncharacterized protein LOC107608515	760	4030	2.40671	0.000249178	Yes	Up
XP_016166832	Set2AB_CDS_46591	U-box domain-containing 21	4684	24806	2.40488	0.00177781	Yes	Up
XP_015935524	Set2AB_CDS_2500	calmodulin 3	288	1524	2.40372	5.06698e-05	Yes	Up
Set2AB_CDS_17826	Set2AB_CDS_17826	N/A	28	148	2.4021	0.000111905	Yes	Up
XP_016181939	Set2AB_CDS_5863	zinc finger STOP1 homolog	522	2750	2.39731	0.000136162	Yes	Up
XP_020996997	Set2AB_CDS_41286	uncharacterized protein LOC110280379 isoform X1	1182	6212	2.39383	0.000495669	Yes	Up
XP_016183264	Set2AB_CDS_30477	zinc finger ZAT11	534	2804	2.39257	0.000144921	Yes	Up
XP_015968648	Set2AB_CDS_60943	calmodulin-binding 60 G isoform X3	592	3104	2.39046	0.000175134	Yes	Up
XP_015964534	Set2AB_CDS_20228	putative uncharacterized protein DDB_G0282499	168	880	2.38904	3.27841e-05	Yes	Up
XP_015970975	Set3AB_CDS_60912	DNA ligase 1	1344	7026	2.38617	0.000598451	Yes	Up
XP_016180857	Set2AB_CDS_8845	CBS domain-containing CBSX5	2506	13038	2.37926	0.00116362	Yes	Up
XP_016179118	Set3AB_CDS_5791	gibberellin-regulated 4	10	52	2.37851	0.00340482	Yes	Up
XP_016186831	Set3AB_CDS_22967	pentatricopeptide repeat-containing At3g29230-like	154	798	2.37346	3.4729e-05	Yes	Up
XP_016193300	Set3AB_CDS_15879	uncharacterized protein LOC107634265	24	124	2.36923	0.00021348	Yes	Up
XP_020972807	Set2AB_CDS_2311	vacuolar cation proton exchanger 2 isoform X2	12	62	2.36923	0.00194751	Yes	Up
XP_016171649	Set3AB_CDS_32065	FBD-associated F-box At5g38590-like isoform X1	198	1020	2.365	4.27933e-05	Yes	Up
XP_016190948	Set2AB_CDS_13211	delta(8)-fatty-acid desaturase 2	1564	8046	2.36303	0.000780764	Yes	Up
XP_015972562	Set2AB_CDS_26939	transcription factor MYB44	500	2570	2.36177	0.00015028	Yes	Up
XP_020982018	Set2AB_CDS_23275	phosphate chloroplastic	526	2692	2.35554	0.000168744	Yes	Up
XP_016202436	Set2AB_CDS_39306	cation H(+) antiporter 18	632	3226	2.35175	0.000234357	Yes	Up
XP_016169116	Set2AB_CDS_21407	uncharacterized protein LOC107611452	1030	5252	2.35022	0.00049864	Yes	Up
Set2AB_CDS_9793	Set2AB_CDS_9793	N/A	386	1964	2.34712	0.000106145	Yes	Up
Set2AB_CDS_18601	Set2AB_CDS_18601	N/A	300	1526	2.34672	7.39753e-05	Yes	Up
XP_016197537	Set3AB_CDS_42446	cysteine ase inhibitor 1	1154	5870	2.34672	0.000586263	Yes	Up
Set3AB_CDS_10053	Set3AB_CDS_10053	N/A	24	122	2.34577	0.000250791	Yes	Up
XP_016202050	Set3AB_CDS_37579	NRT1 PTR FAMILY	52	264	2.34395	5.2902e-05	Yes	Up
XP_016184410	Set3AB_CDS_29341	potassium transporter 5 isoform X1	190	960	2.33703	4.94805e-05	Yes	Up
XP_016177265	Set2AB_CDS_63471	serine threonine- kinase OXI1	590	2978	2.33556	0.000225096	Yes	Up
XP_015955897	Set3AB_CDS_52898	uncharacterized protein LOC107480271	34	170	2.32193	0.000125018	Yes	Up
XP_016162270	Set3AB_CDS_26902	kelch repeat-containing At3g27220	112	560	2.32193	4.65693e-05	Yes	Up
XP_016165569	Set3AB_CDS_46823	uncharacterized protein LOC107608227	172	860	2.32193	5.12263e-05	Yes	Up
XP_016170329	Set2AB_CDS_3208	disease resistance At4g11170	6	30	2.32193	0.0209431	Yes	Up
XP_016207853	Set3AB_CDS_25555	copper transporter 5	6	30	2.32193	0.0209431	Yes	Up
XP_020996952	Set2AB_CDS_44981	isoflavone 7-O-methyltransferase isoform X1	2400	11984	2.32	0.00140611	Yes	Up
XP_015968695	Set2AB_CDS_25229	serine threonine- phosphatase PP1	370	1844	2.31724	0.00011662	Yes	Up
KHN29954	Set3AB_CDS_36591	Receptor kinase FERONIA	210	1044	2.31366	6.17198e-05	Yes	Up
XP_015952030	Set2AB_CDS_54151	organ-specific S2	194	964	2.31298	5.84054e-05	Yes	Up
XP_015948248	Set3AB_CDS_2192	pectinesterase 3	60	298	2.31228	5.87152e-05	Yes	Up
XP_020964118	Set3AB_CDS_2989	serine carboxypeptidase-like 50	230	1140	2.30933	6.85384e-05	Yes	Up
XP_015944531	Set2AB_CDS_50989	uncharacterized protein LOC107469664	152	752	2.30666	5.35539e-05	Yes	Up
XP_016179746	Set2AB_CDS_8597	cationic peroxidase 2	2446	12096	2.30603	0.0015085	Yes	Up
XP_016184295	Set2AB_CDS_30925	disease resistance RML1B-like	848	4182	2.30206	0.000467745	Yes	Up
XP_020995255	Set2AB_CDS_52480	ADP-ribosylation factor GTPase-activating AGD12 isoform X1	218	1074	2.30059	6.89605e-05	Yes	Up
XP_016202460	Set2AB_CDS_38936	histone H3.v1	780	3824	2.29354	0.000428458	Yes	Up
XP_015937509	Set3AB_CDS_8921	isoflavone-7-O-methyltransferase 6	2058	10080	2.29218	0.00136279	Yes	Up
XP_015973774	Set3AB_CDS_32005	uncharacterized protein LOC107496957	76	372	2.29123	6.12145e-05	Yes	Up
XP_020999009	Set2AB_CDS_20780	zinc finger AN1 domain-containing stress-associated 12	588	2876	2.29018	0.000276915	Yes	Up
XP_020987325	Set2AB_CDS_63864	TMV resistance N isoform X2	456	2228	2.28864	0.000185885	Yes	Up
XP_015969157	Set2AB_CDS_27099	uncharacterized protein LOC107492631	1368	6676	2.28692	0.000919162	Yes	Up
XP_015942753	Set2AB_CDS_56689	GEM 5	1134	5534	2.2869	0.000737492	Yes	Up
XP_015970322	Set2AB_CDS_60420	uncharacterized protein LOC107493784	1104	5376	2.28379	0.000722723	Yes	Up
XP_016161899	Set2AB_CDS_25403	peroxidase 44	748	3642	2.28362	0.000419562	Yes	Up
XP_015962752	Set2AB_CDS_44091	probable calcium-binding CML30	588	2856	2.28011	0.000290314	Yes	Up
XP_015941963	Set3AB_CDS_61929	probable phosphatase 2C 15	40	194	2.27798	0.00012319	Yes	Up
XP_015966999	Set2AB_CDS_18639	LEAF RUST 10 DISEASE-RESISTANCE LOCUS RECEPTOR-LIKE PROTEIN KINASE-like	598	2896	2.27584	0.000304285	Yes	Up
XP_016162635	Set2AB_CDS_60282	uncharacterized protein LOC107605309 isoform X1	350	1694	2.27501	0.000135224	Yes	Up
XP_020968643	Set2AB_CDS_15089	uncharacterized protein LOC110267435	12	58	2.27302	0.00330622	Yes	Up
XP_016184090	Set3AB_CDS_28390	probable inactive receptor kinase At5g67200	166	802	2.27242	6.91933e-05	Yes	Up
XP_015968695	Set2AB_CDS_25228	serine threonine- phosphatase PP1	56	270	2.26946	8.30582e-05	Yes	Up
XP_015964723	Set2AB_CDS_37740	protein CDI	290	1394	2.26511	0.000112831	Yes	Up
XP_015950613	Set2AB_CDS_480	auxin-responsive SAUR36	110	528	2.26303	6.96202e-05	Yes	Up
XP_016182472	Set3AB_CDS_33290	ASPARTIC PROTEASE IN GUARD CELL 2-like	80	384	2.26303	7.31233e-05	Yes	Up
XP_016180295	Set2AB_CDS_5986	uncharacterized protein LOC107622778	806	3862	2.2605	0.000520541	Yes	Up
XP_020977003	Set2AB_CDS_40871	uncharacterized protein LOC107636722	256	1224	2.25739	0.000103422	Yes	Up
ACU20463	Set3AB_CDS_59835	unknown	72	344	2.25634	7.8704e-05	Yes	Up
XP_015934784	Set3AB_CDS_8997	F-box At1g78280 isoform X1	2402	11458	2.25405	0.00181186	Yes	Up
Set2AB_CDS_40862	Set2AB_CDS_40862	N/A	8	38	2.24793	0.0126114	Yes	Up
XP_015931919	Set2AB_CDS_33159	exocyst complex component EXO70B1-like	8	38	2.24793	0.0126114	Yes	Up
XP_020977748	Set2AB_CDS_15189	AUGMIN subunit 5 isoform X2	8	38	2.24793	0.0126114	Yes	Up
XP_020979543	Set2AB_CDS_21189	nudix hydrolase 1	32	152	2.24793	0.000239498	Yes	Up
XP_016181206	Set2AB_CDS_7168	AAA-ATPase mitochondrial	1818	8634	2.24768	0.00144424	Yes	Up
XP_015960820	Set3AB_CDS_44557	uncharacterized protein LOC107484792	134	636	2.24679	7.71566e-05	Yes	Up
XP_016196775	Set2AB_CDS_40009	ethylene-responsive transcription factor ERF098-like	216	1024	2.24511	9.60733e-05	Yes	Up
XP_015934508	Set3AB_CDS_10052	ethylene-responsive transcription factor CRF3	100	474	2.24489	7.97991e-05	Yes	Up
XP_020959663	Set2AB_CDS_25442	SAR DEFICIENT 1 isoform X7	66	312	2.24101	9.04684e-05	Yes	Up
XP_016163365	Set2AB_CDS_48881	rust resistance kinase Lr10	618	2920	2.24029	0.000378214	Yes	Up
XP_020959660	Set2AB_CDS_25439	calmodulin-binding 60 G isoform X4	916	4328	2.24028	0.00068165	Yes	Up
XP_016174513	Set2AB_CDS_58779	pyruvate kinase cytosolic	1148	5422	2.2397	0.000912123	Yes	Up
XP_016179895	Set2AB_CDS_6957	heat shock 70 kDa	2884	13600	2.23746	0.00224218	Yes	Up
XP_015948380	Set2AB_CDS_31366	uncharacterized protein LOC107473352	14	66	2.23704	0.00249605	Yes	Up
XP_015967307	Set3AB_CDS_18960	(-)-isopiperitenol (-)-carveol mitochondrial-like	14	66	2.23704	0.00249605	Yes	Up
Set2AB_CDS_5988	Set2AB_CDS_5988	N/A	140	658	2.23266	8.51576e-05	Yes	Up
XP_020965388	Set2AB_CDS_2578	uncharacterized protein LOC110266024	20	94	2.23266	0.000879949	Yes	Up
XP_015956990	Set2AB_CDS_14049	uncharacterized protein LOC107481262 isoform X2	716	3364	2.23215	0.000492945	Yes	Up
XP_016180296	Set2AB_CDS_5987	uncharacterized protein LOC107622779	750	3522	2.23143	0.000530846	Yes	Up
XP_016197475	Set3AB_CDS_40757	probable F-box At4g22030	92	432	2.23133	8.82791e-05	Yes	Up
XP_016193810	Set2AB_CDS_41435	FT-interacting 1-like	2994	14054	2.23083	0.00236689	Yes	Up
XP_016190473	Set3AB_CDS_14510	LRR receptor-like serine threonine- kinase FLS2	834	3910	2.22905	0.000627689	Yes	Up
Set3AB_CDS_21711	Set3AB_CDS_21711	N/A	340	1590	2.22542	0.000170456	Yes	Up
XP_015971684	Set3AB_CDS_60568	uncharacterized protein LOC107495110	126	588	2.22239	9.03476e-05	Yes	Up
XP_016193911	Set2AB_CDS_42504	TMV resistance N	12	56	2.22239	0.00431672	Yes	Up
XP_016188668	Set2AB_CDS_52961	chitin-inducible gibberellin-responsive 1	208	970	2.2214	0.000108109	Yes	Up
XP_015951527	Set2AB_CDS_1687	UDP-glycosyltransferase 73D1-like	368	1716	2.22127	0.000193092	Yes	Up
XP_016201635	Set2AB_CDS_39647	calcium-transporting ATPase plasma membrane-type	4612	21484	2.2198	0.0033826	Yes	Up
XP_015963874	Set2AB_CDS_39343	probable phosphatase 2C 63	552	2556	2.21115	0.000364654	Yes	Up
XP_015962375	Set3AB_CDS_42518	GLUTAMINE DUMPER 6-like	16	74	2.20945	0.00194832	Yes	Up
XP_015971634	Set2AB_CDS_61479	transmembrane 45B	1794	8270	2.20471	0.00168941	Yes	Up
XP_016203572	Set2AB_CDS_37873	LEAF RUST 10 DISEASE-RESISTANCE LOCUS RECEPTOR-LIKE PROTEIN KINASE-like	46	212	2.20436	0.000163347	Yes	Up
XP_015943076	Set2AB_CDS_33736	CBL-interacting serine threonine- kinase 12	764	3514	2.20147	0.000623042	Yes	Up
XP_020958763	Set3AB_CDS_18397	uncharacterized protein LOC107641418	394	1810	2.19972	0.00023707	Yes	Up
XP_016201007	Set2AB_CDS_38246	heavy metal-associated isoprenylated plant 39	118	540	2.19417	0.000109282	Yes	Up
XP_016200657	Set2AB_CDS_22058	tetraspanin-8	1528	6992	2.19406	0.0015069	Yes	Up
XP_019413489	Set3AB_CDS_23812	PREDICTED: uncharacterized protein LOC109325529	28	128	2.19265	0.00047205	Yes	Up
XP_016203698	Set2AB_CDS_19462	uncharacterized protein LOC107644373	560	2558	2.19152	0.000409177	Yes	Up
XP_016196722	Set3AB_CDS_23415	phosphate chloroplastic-like	666	3042	2.19143	0.00053077	Yes	Up
XP_016196765	Set3AB_CDS_40419	uncharacterized protein LOC107638107	120	548	2.19114	0.000111312	Yes	Up
XP_016195899	Set2AB_CDS_39671	nodulation-signaling pathway 2	634	2880	2.18351	0.000511286	Yes	Up
XP_016195682	Set2AB_CDS_50333	cytochrome b561 and DOMON domain-containing At5g47530	2760	12492	2.17826	0.00270123	Yes	Up
XP_015971672	Set3AB_CDS_60518	probable carboxylesterase 15	118	532	2.17264	0.000125985	Yes	Up
XP_015931836	Set3AB_CDS_30821	uncharacterized protein LOC107458139	20	90	2.16993	0.0012953	Yes	Up
XP_016186444	Set3AB_CDS_29011	probable WRKY transcription factor 70 isoform X1	60	270	2.16993	0.000154728	Yes	Up
XP_020969755	Set3AB_CDS_7970	uncharacterized protein LOC107622150	28	126	2.16993	0.000547898	Yes	Up
XP_016188122	Set2AB_CDS_12485	serine threonine- kinase CCR4	694	3122	2.16946	0.000623251	Yes	Up
Set2AB_CDS_34864	Set2AB_CDS_34864	N/A	404	1814	2.16675	0.000291129	Yes	Up
XP_003537635	Set3AB_CDS_18534	PREDICTED: uncharacterized protein LOC100801498	622	2788	2.16424	0.000543298	Yes	Up
XP_020984618	Set2AB_CDS_47399	heat stress transcription factor A-2 isoform X2	46	206	2.16294	0.000217286	Yes	Up
XP_015950440	Set3AB_CDS_21943	rubisco accumulation factor chloroplastic-like	44	196	2.15528	0.000245555	Yes	Up
XP_016187261	Set3AB_CDS_14112	ankyrin repeat-containing BDA1-like	22	98	2.15528	0.00109648	Yes	Up
XP_016204560	Set2AB_CDS_20059	GPI-anchored LLG1	382	1700	2.15389	0.000289725	Yes	Up
BAT79882	Set2AB_CDS_49662	hypothetical protein VIGAN_02282300	238	1058	2.15231	0.000180629	Yes	Up
XP_016200973	Set2AB_CDS_18381	miraculin	146	648	2.15003	0.000146408	Yes	Up
XP_016185912	Set2AB_CDS_23033	LOB domain-containing 38	214	948	2.14728	0.000172953	Yes	Up
XP_016186496	Set2AB_CDS_29363	receptor kinase FERONIA	284	1256	2.14487	0.000219225	Yes	Up
XP_016201945	Set2AB_CDS_20360	GDP-mannose 4,6 dehydratase 1	680	3004	2.14328	0.000680965	Yes	Up
XP_016187471	Set3AB_CDS_14993	alpha carbonic anhydrase 7	374	1652	2.1431	0.000298781	Yes	Up
XP_016167997	Set3AB_CDS_4571	probable L-type lectin-domain containing receptor kinase	54	238	2.13993	0.000207661	Yes	Up
XP_015964367	Set3AB_CDS_19183	uncharacterized protein LOC107488184	10	44	2.1375	0.0109965	Yes	Up
XP_016184729	Set3AB_CDS_20814	probable disease resistance At5g66900	368	1618	2.13643	0.000303547	Yes	Up
XP_016171369	Set2AB_CDS_3099	NDR1 HIN1 6	776	3406	2.13395	0.000857527	Yes	Up
Set3AB_CDS_8211	Set3AB_CDS_8211	N/A	94	412	2.13191	0.000168991	Yes	Up
XP_015966199	Set2AB_CDS_20181	kunitz trypsin inhibitor 2	770	3372	2.13067	0.000860444	Yes	Up
XP_016180480	Set2AB_CDS_5549	NTM1-like 9	4732	20714	2.13008	0.00470664	Yes	Up
Set2AB_CDS_5865	Set2AB_CDS_5865	N/A	88	384	2.12553	0.000177748	Yes	Up
XP_015962938	Set3AB_CDS_39268	IST1 homolog	22	96	2.12553	0.00131572	Yes	Up
XP_016203385	Set2AB_CDS_19774	U-box domain-containing 21-like	1632	7116	2.12443	0.0021206	Yes	Up
XP_016180248	Set2AB_CDS_6274	cellulose synthase A catalytic subunit 6 [UDP-forming]	86	374	2.12063	0.000184193	Yes	Up
XP_015951542	Set2AB_CDS_49387	aspartyl protease family 1	742	3226	2.12026	0.000855014	Yes	Up
XP_015973470	Set3AB_CDS_30757	probable serine threonine- kinase PBL3 isoform X1	854	3710	2.11911	0.00104447	Yes	Up
XP_016182814	Set2AB_CDS_31372	BON1-associated 2	502	2180	2.11857	0.000497533	Yes	Up
XP_020973656	Set2AB_CDS_15110	disease resistance RPP5-like isoform X2	270	1172	2.11794	0.000244397	Yes	Up
Set2AB_CDS_21319	Set2AB_CDS_21319	N/A	54	234	2.11548	0.00024464	Yes	Up
XP_016163613	Set2AB_CDS_47822	uncharacterized protein LOC107606140	6	26	2.11548	0.0435269	Yes	Up
XP_016203088	Set3AB_CDS_36871	zinc finger GIS3-like	6	26	2.11548	0.0435269	Yes	Up
XP_020996803	Set2AB_CDS_41019	NRT1 PTR FAMILY isoform X3	6	26	2.11548	0.0435269	Yes	Up
XP_015949446	Set2AB_CDS_30188	uncharacterized protein LOC107474335 isoform X1	350	1516	2.11484	0.000321471	Yes	Up
XP_015962191	Set3AB_CDS_43075	ranBP2-type zinc finger At1g67325	178	770	2.11298	0.00019474	Yes	Up
XP_015968939	Set3AB_CDS_27560	potassium transporter 5	50	216	2.11103	0.000275423	Yes	Up
XP_016197756	Set2AB_CDS_41525	berberine bridge enzyme-like 21	3376	14572	2.10981	0.00402823	Yes	Up
XP_020993030	Set2AB_CDS_17109	extra-large guanine nucleotide-binding 1-like	388	1672	2.10745	0.000377049	Yes	Up
XP_016191340	Set3AB_CDS_16276	uncharacterized protein LOC107632176	248	1068	2.1065	0.000243958	Yes	Up
XP_016181037	Set2AB_CDS_28998	disease resistance At3g14460	46	198	2.10579	0.000320461	Yes	Up
XP_015958661	Set2AB_CDS_44664	basic 7S globulin	386	1660	2.10451	0.000380535	Yes	Up
Set3AB_CDS_36035	Set3AB_CDS_36035	N/A	54	232	2.10309	0.000265709	Yes	Up
Set2AB_CDS_29570	Set2AB_CDS_29570	N/A	36	154	2.09686	0.000518711	Yes	Up
XP_016201655	Set2AB_CDS_39329	LOB domain-containing 37	238	1012	2.08818	0.000263751	Yes	Up
XP_015952332	Set2AB_CDS_51864	probable serine threonine- kinase PBL7	326	1386	2.08798	0.000344823	Yes	Up
XP_016175600	Set2AB_CDS_63084	phosphoglycerate mutase AT74	470	1998	2.08782	0.000530328	Yes	Up
XP_020963652	Set2AB_CDS_54428	transcription termination factor chloroplastic	8	34	2.08746	0.0242218	Yes	Up
XP_015935544	Set2AB_CDS_10073	transcription factor PCL1	352	1494	2.08553	0.000378793	Yes	Up
XP_015955864	Set2AB_CDS_54828	mitogen-activated kinase kinase kinase 3	82	348	2.08539	0.000233442	Yes	Up
Set2AB_CDS_50310	Set2AB_CDS_50310	N/A	306	1298	2.08469	0.000330126	Yes	Up
XP_016184168	Set3AB_CDS_30204	probable leucine-rich repeat receptor kinase At1g35710	1226	5186	2.08066	0.00189543	Yes	Up
XP_020984000	Set3AB_CDS_32679	terpene synthase 10 isoform X1	418	1764	2.07728	0.000482549	Yes	Up
XP_015951621	Set2AB_CDS_1001	putative uncharacterized protein DDB_G0287457	280	1180	2.07529	0.000321586	Yes	Up
XP_015969742	Set2AB_CDS_61447	calmodulin-like isoform X1	32	134	2.06609	0.000799126	Yes	Up
XP_016167697	Set2AB_CDS_45786	receptor 12 isoform X1	376	1574	2.06563	0.00045296	Yes	Up
XP_015961381	Set3AB_CDS_42780	short stature homeobox 2-like	218	912	2.06471	0.000287012	Yes	Up
XP_015964571	Set2AB_CDS_19628	cytochrome c	330	1380	2.06413	0.00039772	Yes	Up
XP_015973526	Set3AB_CDS_49036	cytokinin dehydrogenase 3-like	22	92	2.06413	0.00190084	Yes	Up
XP_016189426	Set3AB_CDS_15234	uncharacterized protein LOC107630723	66	276	2.06413	0.000291829	Yes	Up
XP_015972033	Set2AB_CDS_28284	wall-associated receptor kinase 5-like isoform X1	310	1294	2.0615	0.000380087	Yes	Up
XP_016198076	Set2AB_CDS_42398	transcription factor bHLH35 isoform X1	260	1084	2.05978	0.000331374	Yes	Up
XP_015938730	Set2AB_CDS_63897	IQ domain-containing IQM1-like	48	200	2.05889	0.000412039	Yes	Up
XP_016186832	Set3AB_CDS_12849	probable magnesium transporter NIPA6	290	1202	2.05131	0.000379267	Yes	Up
XP_020981247	Set2AB_CDS_49629	probable disease resistance At5g66900 isoform X2	264	1094	2.051	0.000352506	Yes	Up
XP_016162735	Set2AB_CDS_28344	14 kDa proline-rich	28	116	2.05063	0.00116985	Yes	Up
XP_016173996	Set2AB_CDS_56381	cytochrome P450 CYP73A100	3706	15334	2.0488	0.00533504	Yes	Up
XP_015947012	Set2AB_CDS_50987	EG45-like domain containing	44	182	2.04836	0.000503602	Yes	Up
XP_015936440	Set3AB_CDS_9631	TMV resistance N-like	32	132	2.04439	0.000917136	Yes	Up
XP_015958663	Set3AB_CDS_40349	basic 7S globulin 2	68	280	2.04182	0.000331412	Yes	Up
XP_015938851	Set2AB_CDS_63869	TMV resistance N isoform X1	2922	12026	2.04113	0.00466932	Yes	Up
XP_015933272	Set2AB_CDS_32604	uncharacterized protein LOC107459560	226	928	2.0378	0.000343517	Yes	Up
XP_016188187	Set3AB_CDS_12042	probable O-methyltransferase 3 isoform X1	20	82	2.03562	0.00284796	Yes	Up
XP_015963661	Set2AB_CDS_19111	TIFY 10b	2308	9456	2.03459	0.00402401	Yes	Up
XP_015939723	Set2AB_CDS_62870	universal stress A	546	2236	2.03395	0.000837347	Yes	Up
XP_016186918	Set2AB_CDS_16858	probable transcription factor 21	1344	5504	2.03395	0.00251774	Yes	Up
XP_016189389	Set3AB_CDS_52089	UDP-glucose 4-epimerase GEPI48	22	90	2.03242	0.00228842	Yes	Up
XP_015963603	Set2AB_CDS_20817	EARLY-RESPONSIVE TO DEHYDRATION chloroplastic	178	728	2.03206	0.000320552	Yes	Up
XP_016179420	Set2AB_CDS_6975	FBD-associated F-box At5g60610-like	80	326	2.0268	0.000341446	Yes	Up
XP_016163444	Set2AB_CDS_48417	probable calcium-binding CML44	54	220	2.02647	0.000440349	Yes	Up
XP_015965697	Set2AB_CDS_18767	E3 ubiquitin- ligase RING1-like	698	2840	2.02459	0.0012049	Yes	Up
XP_016183946	Set2AB_CDS_29962	probable 2-oxoglutarate-dependent dioxygenase At5g05600	238	966	2.02106	0.000390629	Yes	Up
XP_015963293	Set2AB_CDS_17841	uncharacterized protein LOC107487197	280	1136	2.02046	0.000438566	Yes	Up
XP_020995907	Set3AB_CDS_29066	pentatricopeptide repeat-containing At3g51320	36	146	2.0199	0.000853219	Yes	Up
XP_016207738	Set3AB_CDS_24115	plant cysteine oxidase 2 isoform X1	130	526	2.01655	0.000341337	Yes	Up
XP_020959611	Set2AB_CDS_27765	uncharacterized protein LOC107645998	118	476	2.01217	0.000354572	Yes	Up
XP_020966815	Set3AB_CDS_57492	zinc finger ZAT10	1374	5514	2.00472	0.00289159	Yes	Up
XP_016171594	Set2AB_CDS_4301	arogenate dehydratase chloroplastic	3824	15328	2.00302	0.00639445	Yes	Up
Set3AB_CDS_45404	Set3AB_CDS_45404	N/A	14	56	2	0.00858966	Yes	Up
Set3AB_CDS_49659	Set3AB_CDS_49659	N/A	26	104	2	0.00187442	Yes	Up
XP_015947992	Set2AB_CDS_28961	TMV resistance N-like isoform X6	22	88	2	0.00275789	Yes	Up
XP_015954467	Set2AB_CDS_17231	IQ domain-containing IQM1	1012	4048	2	0.0021356	Yes	Up
XP_016170738	Set2AB_CDS_33502	translation factor SUI1 homolog	62	248	2	0.000460265	Yes	Up
XP_016174357	Set3AB_CDS_57673	uncharacterized protein LOC107617038	22	88	2	0.00275789	Yes	Up
XP_016182419	Set3AB_CDS_8278	zinc finger CONSTANS-LIKE 4-like	12	48	2	0.0126752	Yes	Up
XP_016188039	Set2AB_CDS_22595	uncharacterized protein At1g04910	12	48	2	0.0126752	Yes	Up
XP_016197289	Set2AB_CDS_39731	uncharacterized protein LOC107638496	48	192	2	0.000606938	Yes	Up
XP_020964191	Set3AB_CDS_50174	uncharacterized protein LOC110265581	8	32	2	0.0335625	Yes	Up
XP_020976800	Set2AB_CDS_42384	probable polygalacturonase isoform X2	14	56	2	0.00858966	Yes	Up
XP_020977509	Set2AB_CDS_42489	TMV resistance N-like isoform X3	52	208	2	0.000546255	Yes	Up
XP_020984775	Set2AB_CDS_2512	transcription factor MYB46 isoform X2	8	32	2	0.0335625	Yes	Up
XP_016182703	Set2AB_CDS_30732	pectinesterase 3	398	1588	1.99637	0.000692212	Yes	Up
XP_016190954	Set2AB_CDS_13192	probable cyclin-dependent serine threonine- kinase DDB_G0292550	730	2912	1.99604	0.00144999	Yes	Up
XP_015968646	Set3AB_CDS_59660	calmodulin-binding 60 F isoform X1	2222	8830	1.99055	0.00460841	Yes	Up
XP_016174718	Set3AB_CDS_56195	xyloglucan galactosyltransferase XLT2	450	1786	1.98874	0.000824724	Yes	Up
XP_016182036	Set2AB_CDS_28037	E3 ubiquitin- ligase PUB22	126	500	1.9885	0.00040853	Yes	Up
XP_015946266	Set3AB_CDS_34534	receptor kinase FERONIA isoform X1	936	3706	1.98528	0.00207293	Yes	Up
XP_016190410	Set3AB_CDS_15723	probable xyloglucan endotransglucosylase hydrolase 33	86	340	1.98313	0.000441289	Yes	Up
XP_016162187	Set2AB_CDS_25874	two-on-two hemoglobin-3 isoform X2	70	276	1.97924	0.000486319	Yes	Up
XP_016201841	Set2AB_CDS_36515	uncharacterized protein LOC107642861	100	394	1.9782	0.000444704	Yes	Up
XP_015952732	Set3AB_CDS_53951	lysine histidine transporter-like 8	136	534	1.97323	0.000446249	Yes	Up
XP_015955259	Set2AB_CDS_12708	probable serine threonine- kinase PBL17	548	2150	1.97209	0.00112927	Yes	Up
XP_015966198	Set2AB_CDS_20182	kunitz trypsin inhibitor 2	820	3210	1.96888	0.00188977	Yes	Up
XP_016193003	Set2AB_CDS_13581	disease resistance TAO1-like isoform X1	916	3582	1.96735	0.00217822	Yes	Up
XP_020984409	Set2AB_CDS_47086	aspartyl protease APCB1 isoform X2	402	1572	1.96733	0.000812592	Yes	Up
XP_016186938	Set2AB_CDS_16832	GATA transcription factor 5	552	2152	1.96294	0.00118978	Yes	Up
XP_015947988	Set3AB_CDS_176	TMV resistance N-like isoform X1	796	3100	1.96143	0.001881	Yes	Up
XP_015950574	Set3AB_CDS_2166	probable LRR receptor-like serine threonine- kinase At1g51810	188	732	1.96111	0.000500326	Yes	Up
XP_016203143	Set2AB_CDS_39210	hydroxyproline O-galactosyltransferase GALT6	1708	6614	1.95322	0.00430378	Yes	Up
XP_015944598	Set3AB_CDS_33612	abscisic acid 8 -hydroxylase 4	140	542	1.95287	0.000505568	Yes	Up
XP_015945385	Set2AB_CDS_33631	uncharacterized protein LOC107470499	444	1718	1.9521	0.000976039	Yes	Up
XP_016190684	Set2AB_CDS_12372	uncharacterized protein LOC107631677	218	842	1.94949	0.000566269	Yes	Up
XP_016187147	Set3AB_CDS_16792	beta-glucosidase 12	232	896	1.94937	0.000583718	Yes	Up
XP_015936216	Set2AB_CDS_11789	uncharacterized protein LOC107462165	130	502	1.94918	0.000520057	Yes	Up
XP_016191441	Set2AB_CDS_13417	TMV resistance N-like	28	108	1.94753	0.00218015	Yes	Up
XP_016194002	Set2AB_CDS_50968	probable calcium-binding CML15	180	694	1.94694	0.000538272	Yes	Up
XP_015956015	Set2AB_CDS_52268	heavy metal-associated isoprenylated plant 23 isoform X1	192	740	1.94642	0.000549625	Yes	Up
XP_015946033	Set2AB_CDS_34364	AAA-ATPase mitochondrial	932	3578	1.94075	0.00248524	Yes	Up
XP_015971355	Set2AB_CDS_60907	F-box CPR30-like	186	714	1.94062	0.0005637	Yes	Up
XP_016162506	Set2AB_CDS_28212	uncharacterized protein At4g00950	258	990	1.94006	0.000653148	Yes	Up
XP_016184497	Set3AB_CDS_29293	disease resistance At3g14460	12	46	1.9386	0.0166198	Yes	Up
XP_016180766	Set2AB_CDS_6933	U-box domain-containing 17	2284	8738	1.93574	0.00576479	Yes	Up
XP_015946433	Set2AB_CDS_34856	probable endo-1,3(4)-beta-glucanase ARB_01444	480	1832	1.93231	0.00117287	Yes	Up
XP_015951901	Set2AB_CDS_53336	TMV resistance N	54	206	1.93161	0.000810576	Yes	Up
XP_015963503	Set2AB_CDS_21012	RING-H2 finger ATL8	430	1638	1.92953	0.00105658	Yes	Up
Set3AB_CDS_58552	Set3AB_CDS_58552	N/A	10	38	1.926	0.0266949	Yes	Up
XP_020969176	Set2AB_CDS_8936	probable pectinesterase pectinesterase inhibitor 47	10	38	1.926	0.0266949	Yes	Up
XP_016203588	Set3AB_CDS_36351	LEAF RUST 10 DISEASE-RESISTANCE LOCUS RECEPTOR-LIKE PROTEIN KINASE-like isoform X1	68	258	1.92376	0.000699959	Yes	Up
XP_017421184	Set2AB_CDS_22433	probable E3 ubiquitin- ligase RHY1A	296	1122	1.9224	0.000789114	Yes	Up
XP_016194343	Set2AB_CDS_41880	UDP-glucose 6-dehydrogenase 1	2992	11330	1.92097	0.00731111	Yes	Up
XP_016197350	Set2AB_CDS_43061	uncharacterized protein LOC107638539	4656	17630	1.92087	0.0095311	Yes	Up
XP_015973267	Set2AB_CDS_51569	probable WRKY transcription factor 11	524	1984	1.92077	0.00136849	Yes	Up
XP_016193003	Set2AB_CDS_13582	disease resistance TAO1-like isoform X1	1004	3798	1.91948	0.00295335	Yes	Up
XP_015944942	Set2AB_CDS_6674	transcription factor HRS1	46	174	1.91938	0.00107976	Yes	Up
XP_016189149	Set2AB_CDS_17230	IQ domain-containing IQM1	4228	15986	1.91876	0.00908697	Yes	Up
XP_015949536	Set2AB_CDS_29984	copper transport ATX1	526	1988	1.91818	0.00139154	Yes	Up
XP_016195062	Set3AB_CDS_39525	wall-associated receptor kinase-like 10	588	2222	1.91797	0.00158353	Yes	Up
XP_016162597	Set2AB_CDS_26670	transmembrane 45B	90	340	1.91754	0.00065559	Yes	Up
XP_016205849	Set2AB_CDS_26494	pectinesterase 3	18	68	1.91754	0.00697536	Yes	Up
XP_016204505	Set3AB_CDS_37694	auxin response factor 18	220	830	1.91561	0.000692271	Yes	Up
XP_016170513	Set3AB_CDS_34178	leucine-rich repeat receptor kinase At2g19210	26	98	1.91427	0.00308697	Yes	Up
XP_015942490	Set2AB_CDS_57739	uncharacterized membrane At4g09580	110	414	1.91213	0.000661586	Yes	Up
XP_015966681	Set2AB_CDS_39557	LOB domain-containing 41	1882	7078	1.91108	0.00546467	Yes	Up
XP_015959142	Set2AB_CDS_42852	C2-DOMAIN ABA-RELATED 11 isoform X1	172	646	1.90913	0.000668745	Yes	Up
XP_016190077	Set2AB_CDS_16723	linoleate 13S-lipoxygenase 3- chloroplastic	2824	10598	1.90798	0.00737678	Yes	Up
XP_016175279	Set3AB_CDS_22956	uncharacterized protein LOC107617913	24	90	1.90689	0.00381984	Yes	Up
XP_020996258	Set2AB_CDS_45299	uncharacterized protein LOC107484845 isoform X5	8	30	1.90689	0.0464636	Yes	Up
XP_015933681	Set2AB_CDS_33058	uncharacterized protein LOC107459892	78	292	1.90442	0.000738677	Yes	Up
XP_015963669	Set3AB_CDS_20272	probable serine threonine- kinase PBL19	420	1570	1.9023	0.0011836	Yes	Up
XP_016177403	Set3AB_CDS_55113	uncharacterized protein LOC107619615	38	142	1.90182	0.00161823	Yes	Up
XP_015957123	Set2AB_CDS_16898	cysteine-rich receptor kinase 3	698	2608	1.90164	0.00208586	Yes	Up
XP_020973596	Set2AB_CDS_17110	extra-large guanine nucleotide-binding 1	1806	6746	1.90123	0.00549079	Yes	Up
XP_015937516	Set3AB_CDS_8913	probable sugar phosphate phosphate translocator At2g25520	112	418	1.9	0.00071113	Yes	Up
XP_015952347	Set2AB_CDS_15858	mitogen-activated kinase 3	1200	4478	1.89982	0.00385104	Yes	Up
XP_015954312	Set3AB_CDS_15007	leucine-rich repeat extensin 4	192	716	1.89885	0.000728072	Yes	Up
XP_015941937	Set2AB_CDS_63625	zinc finger ZAT10	978	3646	1.89841	0.00312939	Yes	Up
Set2AB_CDS_11022	Set2AB_CDS_11022	N/A	22	82	1.89812	0.00485538	Yes	Up
XP_016170239	Set2AB_CDS_5355	ras-related RGP1	64	238	1.89482	0.000872495	Yes	Up
AHB50476	Set2AB_CDS_40403	stilbene synthase	242	898	1.89171	0.000829414	Yes	Up
XP_016202857	Set2AB_CDS_18769	E3 ubiquitin- ligase RING1-like	76	282	1.89162	0.000807144	Yes	Up
XP_016171325	Set2AB_CDS_4254	probable carboxylesterase 15	3040	11278	1.89137	0.00820274	Yes	Up
Set2AB_CDS_54462	Set2AB_CDS_54462	N/A	52	192	1.88452	0.00114006	Yes	Up
XP_020962919	Set3AB_CDS_49042	uncharacterized protein LOC107615766, partial	110	406	1.88398	0.000784391	Yes	Up
XP_015973823	Set2AB_CDS_51660	threonine synthase chloroplastic	654	2410	1.88167	0.00211479	Yes	Up
XP_015934389	Set3AB_CDS_45985	rust resistance kinase Lr10-like	92	338	1.87732	0.000833573	Yes	Up
XP_016167130	Set2AB_CDS_46171	heavy metal-associated isoprenylated plant 3	1946	7144	1.87622	0.00638874	Yes	Up
XP_020975492	Set3AB_CDS_13949	calmodulin-binding transcription activator 3 isoform X2	944	3464	1.87558	0.00330633	Yes	Up
XP_015931921	Set3AB_CDS_30974	uncharacterized protein LOC107458240	144	528	1.87447	0.000814264	Yes	Up
XP_015956367	Set2AB_CDS_52597	ethylene-responsive transcription factor 12-like	54	198	1.87447	0.00116042	Yes	Up
XP_020971686	Set3AB_CDS_428	lipoxygenase chloroplastic-like isoform X1	12	44	1.87447	0.0217961	Yes	Up
XP_016205494	Set2AB_CDS_27809	E3 ubiquitin- ligase ATL31	4020	14716	1.87212	0.0103497	Yes	Up
XP_016181642	Set3AB_CDS_6388	ENHANCED DISEASE RESISTANCE 2-like	604	2202	1.86619	0.00207391	Yes	Up
XP_016163837	Set2AB_CDS_47397	heat stress transcription factor A-2 isoform X1	478	1742	1.86566	0.00161722	Yes	Up
XP_020961764	Set3AB_CDS_45903	uncharacterized protein LOC107607536 isoform X2	140	510	1.86507	0.000863023	Yes	Up
XP_015954120	Set3AB_CDS_52037	uncharacterized protein LOC107478502	262	954	1.86442	0.00100751	Yes	Up
XP_016193654	Set3AB_CDS_51422	protein JINGUBANG	22	80	1.8625	0.00587323	Yes	Up
XP_020965009	Set2AB_CDS_32277	NEOXANTHIN-DEFICIENT 1 isoform X3	22	80	1.8625	0.00587323	Yes	Up
XP_015972882	Set2AB_CDS_31693	fasciclin-like arabinogalactan 2	2104	7638	1.86006	0.00718231	Yes	Up
XP_002322648	Set2AB_CDS_59868	GCN5-related N-acetyltransferase family	16	58	1.85798	0.0122636	Yes	Up
XP_015952550	Set3AB_CDS_14901	classical arabinogalactan 9	192	696	1.85798	0.000924737	Yes	Up
XP_015952065	Set2AB_CDS_17114	non-symbiotic hemoglobin 1	1140	4126	1.85571	0.0043685	Yes	Up
XP_016198054	Set3AB_CDS_40814	argonaute 2	536	1938	1.85426	0.00192501	Yes	Up
XP_015971341	Set2AB_CDS_27868	exocyst complex component EXO70B1-like	26	94	1.85415	0.00432296	Yes	Up
XP_016184339	Set3AB_CDS_28787	disease resistance RML1B-like isoform X3	134	484	1.85277	0.000932881	Yes	Up
XP_015934601	Set2AB_CDS_9538	aspartic ase Asp1 isoform X1	1090	3936	1.8524	0.00423331	Yes	Up
XP_015951845	Set2AB_CDS_53341	probable magnesium transporter NIPA6	46	166	1.85148	0.00164327	Yes	Up
XP_020960816	Set3AB_CDS_24827	wall-associated receptor kinase 5-like	194	700	1.8513	0.000963802	Yes	Up
XP_015963634	Set2AB_CDS_20851	phospholipase A1- chloroplastic	2234	8052	1.84972	0.00778093	Yes	Up
XP_015971134	Set2AB_CDS_60535	LRR receptor-like serine threonine- kinase RPK2	20	72	1.848	0.00780831	Yes	Up
XP_016169276	Set2AB_CDS_56995	uncharacterized protein LOC107611919	10	36	1.848	0.0358666	Yes	Up
XP_016182189	Set2AB_CDS_8072	protein COBRA	1084	3902	1.84785	0.00428775	Yes	Up
XP_016193494	Set3AB_CDS_53647	probable E3 ubiquitin- ligase RHA1A	114	410	1.84659	0.000978651	Yes	Up
XP_016166751	Set2AB_CDS_48292	ethylene-responsive transcription factor RAP2-4	876	3150	1.84635	0.00343469	Yes	Up
XP_016180668	Set2AB_CDS_5689	pyruvate decarboxylase 1	4618	16600	1.84584	0.0121981	Yes	Up
XP_015935262	Set2AB_CDS_46470	AT-hook motif nuclear-localized 25	286	1028	1.84575	0.00117417	Yes	Up
XP_016190321	Set2AB_CDS_15788	cell wall integrity and stress response component 1	588	2112	1.84472	0.00222286	Yes	Up
XP_016177480	Set2AB_CDS_56127	SGT1 homolog A isoform X1	620	2226	1.84411	0.00236139	Yes	Up
XP_015958197	Set3AB_CDS_51955	F-box kelch-repeat At2g44130	102	366	1.84327	0.00100738	Yes	Up
XP_016184752	Set2AB_CDS_21636	probable disease resistance At5g66900 isoform X2	1900	6816	1.84293	0.00710411	Yes	Up
XP_015958508	Set2AB_CDS_43908	non-specific phospholipase C2 isoform X1	194	694	1.83888	0.00103572	Yes	Up
XP_015963658	Set3AB_CDS_18492	serine threonine- kinase SAPK3 isoform X2	298	1066	1.83882	0.00125048	Yes	Up
XP_020973304	Set2AB_CDS_49424	F-box At2g26160	1332	4764	1.83858	0.00540942	Yes	Up
XP_015968271	Set2AB_CDS_26430	linoleate 13S-lipoxygenase 3- chloroplastic	66	236	1.83825	0.00120798	Yes	Up
XP_015952568	Set3AB_CDS_52275	uncharacterized protein LOC107477123	14	50	1.8365	0.0181963	Yes	Up
XP_016206122	Set2AB_CDS_25023	mediator of RNA polymerase II transcription subunit 14	14	50	1.8365	0.0181963	Yes	Up
XP_020994733	Set3AB_CDS_15136	L-type lectin-domain containing receptor kinase	200	714	1.83592	0.00106165	Yes	Up
XP_016169198	Set2AB_CDS_4626	thioredoxin CXXS1	162	578	1.83508	0.00103088	Yes	Up
Set2AB_CDS_32430	Set2AB_CDS_32430	N/A	74	264	1.83494	0.00115274	Yes	Up
XP_016197850	Set3AB_CDS_39197	nuclear poly(A) polymerase 3	830	2960	1.83441	0.00340236	Yes	Up
XP_016183848	Set2AB_CDS_29081	uncharacterized protein At1g04910	718	2558	1.83296	0.00291699	Yes	Up
AEL30360	Set3AB_CDS_40023	TIR-NBS-LRR-TIR type disease resistance	32	114	1.83289	0.00327422	Yes	Up
XP_020968265	Set2AB_CDS_62443	probable phosphatase 2C 49 isoform X2	96	342	1.83289	0.00107993	Yes	Up
XP_016162091	Set2AB_CDS_28448	calcium-binding mitochondrial carrier S -1 isoform X1	822	2926	1.83172	0.00340488	Yes	Up
XP_015942629	Set3AB_CDS_62661	auxin response factor 16	86	306	1.83112	0.00111623	Yes	Up
XP_015933589	Set2AB_CDS_5265	NEOXANTHIN-DEFICIENT 1 isoform X2	72	256	1.83007	0.00120363	Yes	Up
XP_016168192	Set2AB_CDS_14249	uncharacterized protein LOC107610695	18	64	1.83007	0.0107697	Yes	Up
XP_015963630	Set2AB_CDS_20811	G-type lectin S-receptor-like serine threonine- kinase LECRK3	422	1496	1.8258	0.00174668	Yes	Up
XP_015963609	Set2AB_CDS_20830	thaumatin 1b	246	872	1.82567	0.00121193	Yes	Up
XP_016175835	Set2AB_CDS_59059	TMV resistance N	294	1040	1.8227	0.00135313	Yes	Up
XP_015951867	Set2AB_CDS_15076	NUCLEAR FUSION DEFECTIVE 4	82	290	1.82236	0.00119285	Yes	Up
XP_015969007	Set2AB_CDS_60142	translocator homolog	30	106	1.82103	0.00393806	Yes	Up
Set3AB_CDS_26182	Set3AB_CDS_26182	N/A	128	452	1.82018	0.00113639	Yes	Up
XP_015945170	Set2AB_CDS_34720	uncharacterized protein LOC107470291	132	466	1.81979	0.00113664	Yes	Up
XP_015936861	Set2AB_CDS_49142	uncharacterized protein LOC107462743	144	508	1.81876	0.00113558	Yes	Up
XP_016170273	Set2AB_CDS_4200	nucleotide pyrophosphatase phosphodiesterase isoform X1	1068	3764	1.81735	0.00477596	Yes	Up
XP_016186333	Set3AB_CDS_21596	probable calcium-binding CML15	46	162	1.81629	0.00203277	Yes	Up
XP_016163609	Set2AB_CDS_47821	inactive TPR repeat-containing thioredoxin TTL3	1582	5564	1.81437	0.00686691	Yes	Up
XP_016163276	Set2AB_CDS_46474	AAA-ATPase At2g46620	1472	5176	1.81406	0.00648245	Yes	Up
XP_015950926	Set3AB_CDS_1975	basic 7S globulin-like	280	984	1.81323	0.0013849	Yes	Up
AFU07641	Set2AB_CDS_63017	ethylene-responsive element binding factor 4	78	274	1.81263	0.00128748	Yes	Up
XP_015955938	Set3AB_CDS_50917	WAT1-related At5g64700	270	948	1.81193	0.00136791	Yes	Up
XP_015964635	Set3AB_CDS_18646	RING-H2 finger ATL21A	200	702	1.81147	0.00122167	Yes	Up
XP_016187369	Set2AB_CDS_15857	mitogen-activated kinase 3	6772	23764	1.81112	0.016541	Yes	Up
XP_015950487	Set2AB_CDS_30410	PRA1 family B4	1998	7002	1.80921	0.00834595	Yes	Up
XP_016201686	Set2AB_CDS_36611	uncharacterized protein LOC107642739 isoform X4	682	2388	1.80796	0.00307954	Yes	Up
XP_015937917	Set3AB_CDS_5469	flavin-containing monooxygenase FMO GS-OX-like 9 isoform X1	24	84	1.80735	0.00654159	Yes	Up
XP_015951855	Set2AB_CDS_13407	pentatricopeptide repeat-containing At2g21090	12	42	1.80735	0.0285815	Yes	Up
XP_015960800	Set2AB_CDS_40880	laccase-17	12	42	1.80735	0.0285815	Yes	Up
XP_015966172	Set3AB_CDS_18426	miraculin	100	350	1.80735	0.00124878	Yes	Up
Set2AB_CDS_18328	Set2AB_CDS_18328	N/A	974	3402	1.80439	0.00458054	Yes	Up
XP_015956961	Set3AB_CDS_51263	L-type lectin-domain containing receptor kinase isoform X1	354	1236	1.80386	0.00169271	Yes	Up
XP_016172049	Set2AB_CDS_2956	uncharacterized protein LOC107614349	872	3044	1.80357	0.00408674	Yes	Up
XP_016201747	Set2AB_CDS_37664	cyclin-dependent kinase inhibitor 7	96	334	1.79874	0.00132134	Yes	Up
XP_016180696	Set2AB_CDS_8787	calmodulin-binding 60 C	42	146	1.79751	0.00258326	Yes	Up
XP_016166817	Set2AB_CDS_45818	protein LYK5	1718	5970	1.797	0.00781764	Yes	Up
XP_015960539	Set3AB_CDS_49767	glutamate dehydrogenase A	72	250	1.79586	0.00147775	Yes	Up
XP_020960972	Set2AB_CDS_60164	uncharacterized protein LOC110263647	64	222	1.79442	0.00161002	Yes	Up
XP_015960996	Set2AB_CDS_45319	omega-3 fatty acid chloroplastic	2884	10002	1.79415	0.0111778	Yes	Up
XP_015944798	Set2AB_CDS_35324	WAT1-related At4g08290	372	1290	1.794	0.0018481	Yes	Up
XP_015956533	Set3AB_CDS_51448	ribulose bisphosphate carboxylase oxygenase chloroplastic	142	492	1.79277	0.00132522	Yes	Up
XP_016171840	Set2AB_CDS_10815	F-box At2g27310	5654	19558	1.79042	0.0162061	Yes	Up
XP_016180394	Set2AB_CDS_6804	probable endo-1,3(4)-beta-glucanase ARB_01444	92	318	1.78932	0.00140729	Yes	Up
XP_016161839	Set2AB_CDS_24719	calmodulin-binding 25	710	2454	1.78924	0.00349002	Yes	Up
XP_016196713	Set2AB_CDS_43394	uncharacterized protein LOC107638026	44	152	1.7885	0.00254921	Yes	Up
XP_020976395	Set2AB_CDS_44359	wall-associated receptor kinase-like 1	22	76	1.7885	0.00861369	Yes	Up
Set3AB_CDS_6278	Set3AB_CDS_6278	N/A	6028	20822	1.78836	0.0168264	Yes	Up
XP_015956438	Set3AB_CDS_54200	MACPF domain-containing NSL1 isoform X1	788	2720	1.78734	0.00392892	Yes	Up
XP_016176021	Set2AB_CDS_59161	transcription factor TCP7	244	842	1.78694	0.00149768	Yes	Up
AAX81236	Set2AB_CDS_43582	resistance protein PLTR, partial	18	62	1.78427	0.013392	Yes	Up
XP_020966740	Set2AB_CDS_57166	probable phosphatase 2C 15	86	296	1.78319	0.00148267	Yes	Up
XP_016197529	Set2AB_CDS_41348	probable long-chain-alcohol O-fatty-acyltransferase 5	308	1060	1.78306	0.00172094	Yes	Up
Set3AB_CDS_49815	Set3AB_CDS_49815	N/A	68	234	1.7829	0.00165188	Yes	Up
XP_016201693	Set2AB_CDS_18347	F-box SKIP2	1236	4246	1.78043	0.00634935	Yes	Up
XP_016201359	Set2AB_CDS_21083	probable phosphatase 2C 47	14	48	1.77761	0.0233807	Yes	Up
XP_020970853	Set2AB_CDS_30011	uncharacterized protein LOC107623328	14	48	1.77761	0.0233807	Yes	Up
XP_016201689	Set2AB_CDS_18345	transcription factor MYB44	2432	8338	1.77756	0.0106738	Yes	Up
XP_016189927	Set2AB_CDS_14115	L-ascorbate oxidase isoform X1	4762	16314	1.77647	0.0155793	Yes	Up
XP_020979781	Set2AB_CDS_24647	uncharacterized protein LOC107634687 isoform X2	52	178	1.77529	0.00222197	Yes	Up
XP_015952999	Set3AB_CDS_53683	disease resistance At3g14460	24	82	1.77259	0.00783798	Yes	Up
XP_016167383	Set2AB_CDS_33341	nematode resistance -like HSPRO2	1560	5330	1.77259	0.00795408	Yes	Up
XP_020966839	Set2AB_CDS_57947	receptor kinase At4g00960	1550	5292	1.77154	0.00794527	Yes	Up
XP_015937505	Set3AB_CDS_4010	G-type lectin S-receptor-like serine threonine- kinase At4g27290 isoform X1	436	1486	1.76903	0.00238147	Yes	Up
XP_015934169	Set3AB_CDS_9929	probable galacturonosyltransferase-like 1	528	1798	1.76778	0.00284965	Yes	Up
XP_015968605	Set2AB_CDS_25332	respiratory burst oxidase homolog B	4328	14728	1.76679	0.0153271	Yes	Up
Set2AB_CDS_8919	Set2AB_CDS_8919	N/A	30	102	1.76553	0.00534838	Yes	Up
XP_016167500	Set2AB_CDS_46781	uncharacterized protein LOC107609949	30	102	1.76553	0.00534838	Yes	Up
XP_016186719	Set3AB_CDS_30290	uncharacterized protein LOC107628603 isoform X3	20	68	1.76553	0.0117504	Yes	Up
XP_020983222	Set2AB_CDS_31923	uncharacterized protein LOC110273985 isoform X1	10	34	1.76553	0.0481462	Yes	Up
XP_016186877	Set3AB_CDS_52508	TMV resistance N isoform X2	244	828	1.76275	0.00171155	Yes	Up
XP_015973336	Set2AB_CDS_51650	uncharacterized protein LOC107496556 isoform X1	102	346	1.7622	0.00162142	Yes	Up
Set3AB_CDS_17051	Set3AB_CDS_17051	N/A	342	1160	1.76206	0.00205292	Yes	Up
XP_016181420	Set3AB_CDS_6365	probable monogalactosyldiacylglycerol chloroplastic	674	2286	1.762	0.00372711	Yes	Up
XP_020970806	Set2AB_CDS_28964	TMV resistance N isoform X1	1832	6208	1.76071	0.00937774	Yes	Up
XP_016189767	Set2AB_CDS_17000	trichome berefringence-like 7 isoform X1	248	840	1.76005	0.00174831	Yes	Up
XP_015935725	Set2AB_CDS_50503	clathrin assembly At2g25430	150	508	1.75987	0.00159976	Yes	Up
XP_016204507	Set2AB_CDS_38402	GATA transcription factor 8 isoform X2	214	724	1.75838	0.00167913	Yes	Up
XP_020973781	Set3AB_CDS_53909	hexokinase-3 isoform X1	94	318	1.75829	0.00167953	Yes	Up
XP_015954205	Set2AB_CDS_52493	uncharacterized protein LOC107478583	168	568	1.75743	0.00162274	Yes	Up
XP_016201918	Set2AB_CDS_23864	probable WRKY transcription factor 11	1990	6728	1.75741	0.0100575	Yes	Up
XP_016199465	Set2AB_CDS_58913	FAR1-RELATED SEQUENCE 5-like	16	54	1.75489	0.0195514	Yes	Up
XP_016184531	Set2AB_CDS_29313	-lysine N-methyltransferase n6amt2	286	964	1.75302	0.00193849	Yes	Up
XP_020970178	Set3AB_CDS_28621	ras-associated and pleckstrin homology domains-containing 1 isoform X2	374	1260	1.75231	0.00229537	Yes	Up
XP_016203015	Set3AB_CDS_37291	aspartyl protease family 2	76	256	1.75207	0.00186273	Yes	Up
XP_015958991	Set2AB_CDS_41514	scarecrow 13	1668	5618	1.75194	0.00904569	Yes	Up
XP_016187532	Set2AB_CDS_52852	UDP-D-apiose UDP-D-xylose synthase 2	1862	6264	1.75023	0.00985868	Yes	Up
XP_015967144	Set3AB_CDS_17738	receptor 12	22	74	1.75002	0.010442	Yes	Up
XP_016190577	Set2AB_CDS_16552	uncharacterized protein LOC107631599	22	74	1.75002	0.010442	Yes	Up
XP_016184601	Set2AB_CDS_53633	glutamyl-tRNA reductase chloroplastic	1178	3956	1.7477	0.00691103	Yes	Up
XP_016208008	Set2AB_CDS_60987	protein GPR107	142	476	1.74507	0.00174971	Yes	Up
XP_016201902	Set2AB_CDS_37984	AAA-ATPase At2g18193	1526	5110	1.74357	0.00872177	Yes	Up
XP_015945878	Set3AB_CDS_33635	probable calcium-binding CML32	52	174	1.7425	0.0026979	Yes	Up
XP_015940638	Set2AB_CDS_50415	scarecrow 13	7572	25322	1.74165	0.021447	Yes	Up
XP_015946443	Set2AB_CDS_35154	ribulose bisphosphate carboxylase small chain chloroplastic	106	354	1.73969	0.00183837	Yes	Up
XP_015944700	Set3AB_CDS_34473	WAT1-related At1g44800 isoform X1	208	694	1.73835	0.00186457	Yes	Up
Set2AB_CDS_16469	Set2AB_CDS_16469	N/A	24	80	1.73697	0.00939733	Yes	Up
Set2AB_CDS_2236	Set2AB_CDS_2236	N/A	12	40	1.73697	0.0374626	Yes	Up
Set2AB_CDS_49490	Set2AB_CDS_49490	N/A	12	40	1.73697	0.0374626	Yes	Up
Set2AB_CDS_56311	Set2AB_CDS_56311	N/A	12	40	1.73697	0.0374626	Yes	Up
Set2AB_CDS_61328	Set2AB_CDS_61328	N/A	18	60	1.73697	0.0166581	Yes	Up
XP_016204836	Set3AB_CDS_24996	L-ascorbate oxidase homolog isoform X1	108	360	1.73697	0.00186393	Yes	Up
CDS_19925	Set2AB_CDS_19925	aminocyclopropanecarboxylate oxidase	292	972	1.73499	0.00215686	Yes	Up
XP_016196425	Set2AB_CDS_22661	stem-specific TSJT1 isoform X1	2706	9004	1.7344	0.0132575	Yes	Up
XP_015972769	Set3AB_CDS_31166	calcium-transporting ATPase plasma membrane-type isoform X1	696	2314	1.73323	0.00436772	Yes	Up
XP_015943386	Set2AB_CDS_35729	transcription factor GTE7	366	1214	1.72985	0.00253448	Yes	Up
XP_016181835	Set2AB_CDS_23528	uncharacterized protein LOC107623940	76	252	1.72935	0.00212676	Yes	Up
XP_016164032	Set2AB_CDS_46101	aspartic ase nepenthesin-1	1432	4732	1.72442	0.00891824	Yes	Up
XP_015973723	Set3AB_CDS_32021	LURP-one-related 10-like	86	284	1.72348	0.00209861	Yes	Up
XP_016167045	Set2AB_CDS_46567	glutamate decarboxylase 4	860	2840	1.72348	0.00562054	Yes	Up
XP_016181078	Set2AB_CDS_6927	serine threonine- kinase STY8	1124	3710	1.72278	0.007303	Yes	Up
XP_015961243	Set3AB_CDS_43648	CBL-interacting serine threonine- kinase 14	194	640	1.72202	0.00201499	Yes	Up
XP_016180270	Set2AB_CDS_8105	receptor kinase FERONIA	5100	16780	1.71817	0.0194476	Yes	Up
CDY35668	Set3AB_CDS_5644	BnaC02g09340D	14	46	1.71621	0.0300379	Yes	Up
XP_015967568	Set3AB_CDS_18432	proline-rich receptor kinase PERK9	578	1896	1.71382	0.0039821	Yes	Up
XP_020964719	Set2AB_CDS_2612	uncharacterized protein LOC107612435	30	98	1.70782	0.00728169	Yes	Up
XP_016171824	Set2AB_CDS_3944	B-cell receptor-associated 31	384	1254	1.70736	0.00293357	Yes	Up
XP_020965888	Set3AB_CDS_3201	ankyrin repeat-containing BDA1-like isoform X1	106	346	1.70671	0.00221915	Yes	Up
XP_016179201	Set3AB_CDS_34840	uncharacterized protein LOC107621694	288	940	1.70659	0.00248996	Yes	Up
GAU46292	Set2AB_CDS_51152	hypothetical protein TSUD_175090	46	150	1.70526	0.00388867	Yes	Up
XP_016183281	Set2AB_CDS_30489	ENHANCED DISEASE RESISTANCE 4-like	338	1102	1.70503	0.00273527	Yes	Up
XP_015972932	Set2AB_CDS_46866	nudix hydrolase 2 isoform X1	1048	3414	1.70382	0.00737622	Yes	Up
XP_020994918	Set3AB_CDS_54012	uncharacterized protein LOC107481073 isoform X1	148	482	1.70344	0.00221427	Yes	Up
XP_016162758	Set3AB_CDS_24861	uncharacterized protein LOC107605397	272	884	1.70044	0.00250703	Yes	Up
XP_016189710	Set3AB_CDS_12305	amino acid permease 4	24	78	1.70044	0.0112734	Yes	Up
XP_016193350	Set3AB_CDS_13516	uncharacterized protein LOC107634336 isoform X3	56	182	1.70044	0.00317554	Yes	Up
XP_016181199	Set2AB_CDS_6937	MACPF domain-containing CAD1	1126	3656	1.69906	0.00802682	Yes	Up
XP_016162186	Set3AB_CDS_26968	two-on-two hemoglobin-3 isoform X1	240	778	1.69674	0.00243997	Yes	Up
XP_015947924	Set2AB_CDS_320	transcription factor bHLH14	222	718	1.69342	0.00242858	Yes	Up
XP_016198757	Set2AB_CDS_40106	ammonium transporter 2	1832	5908	1.68925	0.0121761	Yes	Up
XP_016197787	Set3AB_CDS_42884	chalcone synthase	688	2218	1.68878	0.0052416	Yes	Up
Set2AB_CDS_10075	Set2AB_CDS_10075	N/A	18	58	1.68806	0.0207246	Yes	Up
XP_015933539	Set2AB_CDS_23911	diacylglycerol kinase 7	36	116	1.68806	0.00603127	Yes	Up
XP_020962022	Set3AB_CDS_46148	amino acid permease 3	3862	12418	1.68501	0.0189585	Yes	Up
XP_016194711	Set3AB_CDS_39905	glucan endo-1,3-beta-glucosidase	1256	4038	1.6848	0.009321	Yes	Up
XP_015932739	Set2AB_CDS_32389	phospho ECPP44	5656	18170	1.6837	0.0227389	Yes	Up
XP_016176764	Set2AB_CDS_56309	pectinesterase 3	1052	3376	1.68218	0.0080627	Yes	Up
XP_020966847	Set2AB_CDS_58098	cysteine-rich receptor kinase 10	20	64	1.67807	0.0177099	Yes	Up
XP_015971550	Set3AB_CDS_22057	IRK-interacting protein	72	230	1.67557	0.00298345	Yes	Up
XP_016182866	Set3AB_CDS_29783	uncharacterized protein LOC107624896	52	166	1.6746	0.00399485	Yes	Up
XP_020967256	Set3AB_CDS_54600	UPF0481 At3g02645	188	600	1.67423	0.00261804	Yes	Up
XP_015950863	Set3AB_CDS_1198	geraniol 8-hydroxylase	32	102	1.67243	0.00787884	Yes	Up
XP_015941743	Set2AB_CDS_63739	uncharacterized protein LOC107467217	3524	11218	1.67053	0.0190032	Yes	Up
XP_016167250	Set3AB_CDS_45980	transcription factor bHLH63	44	140	1.66985	0.00502434	Yes	Up
XP_016189049	Set2AB_CDS_12247	TIFY 10A	6050	19224	1.6679	0.0246013	Yes	Up
XP_020977009	Set3AB_CDS_39378	receptor 2 isoform X2	46	146	1.66626	0.00484348	Yes	Up
XP_015939428	Set2AB_CDS_55946	gibberellin 2-beta-dioxygenase 2	324	1028	1.66577	0.00326724	Yes	Up
XP_015952674	Set3AB_CDS_53942	protein ELC	706	2240	1.66576	0.00593171	Yes	Up
XP_016205231	Set2AB_CDS_28540	DEHYDRATION-INDUCED 19 homolog 3 isoform X2	128	406	1.66534	0.00276512	Yes	Up
XP_016189035	Set2AB_CDS_23670	probable sugar phosphate phosphate translocator At1g12500	82	260	1.66482	0.00298101	Yes	Up
XP_016205830	Set2AB_CDS_26428	linoleate 13S-lipoxygenase 3- chloroplastic-like	5374	17038	1.66469	0.0235975	Yes	Up
XP_015944009	Set3AB_CDS_34390	lanC GCL1	108	342	1.66297	0.00283324	Yes	Up
XP_015967769	Set2AB_CDS_49809	oleosin kDa	12	38	1.66297	0.0490624	Yes	Up
XP_016166950	Set2AB_CDS_47806	uncharacterized protein LOC107609476 isoform X3	12	38	1.66297	0.0490624	Yes	Up
XP_016202032	Set2AB_CDS_36289	uncharacterized protein At4g22758 isoform X1	12	38	1.66297	0.0490624	Yes	Up
XP_020973754	Set2AB_CDS_12869	thioredoxin YLS8 isoform X2	24	76	1.66297	0.0135309	Yes	Up
XP_020990585	Set2AB_CDS_31476	uncharacterized protein LOC107473356 isoform X4	12	38	1.66297	0.0490624	Yes	Up
XP_020996639	Set2AB_CDS_42511	toll interleukin-1 receptor	12	38	1.66297	0.0490624	Yes	Up
XP_015951458	Set2AB_CDS_1013	zinc finger A20 and AN1 domain-containing stress-associated 4	2150	6782	1.65737	0.0151303	Yes	Up
XP_016170248	Set3AB_CDS_4897	peroxisomal (S)-2-hydroxy-acid oxidase GLO1 isoform X1	78	246	1.65711	0.00317924	Yes	Up
XP_016167726	Set2AB_CDS_48293	transport and Golgi organization 2 homolog	146	460	1.65567	0.00290048	Yes	Up
XP_016171993	Set3AB_CDS_4449	UPF0481 At3g47200-like	186	586	1.6556	0.00289855	Yes	Up
Set3AB_CDS_24438	Set3AB_CDS_24438	N/A	306	964	1.6555	0.00334712	Yes	Up
XP_016201690	Set2AB_CDS_36607	cyclin-D3-3	122	384	1.65423	0.00294808	Yes	Up
XP_015962796	Set2AB_CDS_39971	plant cysteine oxidase 2	232	730	1.65377	0.00304603	Yes	Up
Set2AB_CDS_18736	Set2AB_CDS_18736	N/A	14	44	1.65208	0.0385739	Yes	Up
XP_015935427	Set2AB_CDS_11372	probable phospholipid-transporting ATPase 4	14	44	1.65208	0.0385739	Yes	Up
XP_020970177	Set2AB_CDS_731	uncharacterized protein LOC107621249 isoform X1	28	88	1.65208	0.0108976	Yes	Up
XP_020972054	Set2AB_CDS_30929	TMV resistance N isoform X1	812	2550	1.65095	0.00718686	Yes	Up
XP_016184213	Set3AB_CDS_30214	uncharacterized protein LOC107625976	1314	4124	1.65008	0.0110339	Yes	Up
XP_016197500	Set2AB_CDS_42787	probable membrane-associated kinase regulator 1	132	414	1.64909	0.00302253	Yes	Up
AAX81229	Set2AB_CDS_53331	resistance protein PLTR, partial	60	188	1.6477	0.00401191	Yes	Up
XP_015969644	Set2AB_CDS_61465	ethylene-responsive transcription factor ERF098	106	332	1.64712	0.00310093	Yes	Up
XP_020964377	Set2AB_CDS_3802	probable leucine-rich repeat receptor kinase At1g35710 isoform X2	76	238	1.64689	0.00341001	Yes	Up
XP_015945996	Set3AB_CDS_33553	AAA-ATPase mitochondrial	3154	9874	1.64645	0.0194639	Yes	Up
XP_015969148	Set3AB_CDS_58812	uncharacterized protein LOC107492624	312	976	1.64534	0.00355998	Yes	Up
XP_016179569	Set2AB_CDS_8918	stress-related protein	890	2784	1.64528	0.00800355	Yes	Up
XP_015965557	Set3AB_CDS_37480	probable serine threonine- kinase PBL3	838	2620	1.64454	0.00759657	Yes	Up
KHN34667	Set2AB_CDS_60197	Serine threonine- kinase BRI1-like 2	16	50	1.64386	0.0311753	Yes	Up
XP_016207414	Set2AB_CDS_24855	ethylene-responsive transcription factor ERF098	204	636	1.64046	0.00318513	Yes	Up
XP_015973814	Set3AB_CDS_32016	probable sodium-coupled neutral amino acid transporter 6	120	374	1.64	0.0031925	Yes	Up
XP_016184485	Set3AB_CDS_29371	probable pectinesterase pectinesterase inhibitor 41	2380	7410	1.63851	0.0171651	Yes	Up
XP_015935177	Set2AB_CDS_10633	zinc finger ZAT10	2946	9150	1.63501	0.0195237	Yes	Up
XP_016204389	Set2AB_CDS_38290	tubby-like F-box 8	1674	5196	1.6341	0.013987	Yes	Up
XP_016198007	Set2AB_CDS_42380	haloacid dehalogenase-like hydrolase domain-containing 3	118	366	1.63306	0.00332055	Yes	Up
XP_015934573	Set3AB_CDS_9241	probable calcium-binding CML44	332	1028	1.63059	0.00395838	Yes	Up
XP_015944028	Set3AB_CDS_7699	uncharacterized protein LOC107469159	1812	5608	1.6299	0.0149723	Yes	Up
XP_016202422	Set3AB_CDS_37160	uncharacterized protein LOC107643325 isoform X1	486	1500	1.62593	0.00516051	Yes	Up
XP_015951462	Set2AB_CDS_1003	IQ domain-containing IQM3 isoform X1	1194	3684	1.62547	0.0112148	Yes	Up
XP_016177430	Set2AB_CDS_56085	probable membrane-associated kinase regulator 5	706	2178	1.62526	0.00705664	Yes	Up
XP_015963975	Set2AB_CDS_20705	uncharacterized protein LOC107487793	24	74	1.62449	0.0162474	Yes	Up
XP_015958509	Set3AB_CDS_43176	non-specific phospholipase C2 isoform X2	26	80	1.62149	0.0143548	Yes	Up
XP_016162900	Set3AB_CDS_23966	pollen-specific SF21	78	240	1.62149	0.00388317	Yes	Up
XP_016183820	Set3AB_CDS_28438	uncharacterized protein LOC107625641 isoform X1	192	590	1.61961	0.00353921	Yes	Up
XP_020961948	Set2AB_CDS_48877	uncharacterized protein LOC107607703	60	184	1.61667	0.00477969	Yes	Up
XP_016169636	Set3AB_CDS_2766	TMV resistance N-like isoform X2	552	1692	1.61599	0.00596619	Yes	Up
XP_016184688	Set2AB_CDS_49639	L-ascorbate oxidase homolog	92	282	1.61599	0.00377824	Yes	Up
XP_020989818	Set2AB_CDS_7830	transcription factor GTE7	298	912	1.61372	0.00410074	Yes	Up
XP_016194133	Set3AB_CDS_41459	MDIS1-interacting receptor like kinase 2-like	428	1308	1.61168	0.00504432	Yes	Up
XP_016201966	Set2AB_CDS_38820	IQ-DOMAIN 14 isoform X1	694	2120	1.61106	0.00738715	Yes	Up
XP_015957465	Set2AB_CDS_52642	uncharacterized protein LOC107481684	538	1642	1.60978	0.00601263	Yes	Up
Set3AB_CDS_16963	Set3AB_CDS_16963	N/A	122	372	1.60842	0.0037934	Yes	Up
XP_015963258	Set2AB_CDS_19002	lysine-specific demethylase JMJ706	2480	7546	1.60537	0.0196869	Yes	Up
XP_016181154	Set2AB_CDS_8543	phosphoinositide phospholipase C 6 isoform X1	882	2680	1.60338	0.00940685	Yes	Up
XP_016190114	Set2AB_CDS_15701	aspartic ase PCS1	248	752	1.60039	0.00411848	Yes	Up
XP_015966510	Set2AB_CDS_19475	probable polyol transporter 6 isoform X2	490	1484	1.59864	0.00589493	Yes	Up
XP_020965245	Set3AB_CDS_2916	uncharacterized protein LOC107614212 isoform X2	2088	6322	1.59826	0.0182902	Yes	Up
XP_016167298	Set2AB_CDS_31604	glycine-rich domain-containing 1	824	2484	1.59195	0.00928702	Yes	Up
XP_016189199	Set2AB_CDS_22404	uncharacterized protein LOC107630538	144	434	1.59163	0.00412783	Yes	Up
XP_016173613	Set2AB_CDS_21352	non-specific lipid-transfer 1	164	494	1.59082	0.00411831	Yes	Up
XP_016196915	Set3AB_CDS_38954	xyloglucan endotransglucosylase hydrolase 2	178	536	1.59036	0.00412697	Yes	Up
XP_020969429	Set3AB_CDS_5540	uncharacterized protein LOC107619931	240	722	1.58896	0.00433479	Yes	Up
XP_015973455	Set2AB_CDS_33415	uncharacterized protein LOC107496661	292	878	1.58825	0.00463299	Yes	Up
XP_016192625	Set2AB_CDS_23552	hypersensitive-induced reaction 1	306	920	1.5881	0.00472535	Yes	Up
Set2AB_CDS_17714	Set2AB_CDS_17714	N/A	16	48	1.58496	0.0393478	Yes	Up
Set2AB_CDS_50029	Set2AB_CDS_50029	N/A	20	60	1.58496	0.0267073	Yes	Up
Set2AB_CDS_8185	Set2AB_CDS_8185	N/A	24	72	1.58496	0.0195158	Yes	Up
Set3AB_CDS_38857	Set3AB_CDS_38857	N/A	14	42	1.58496	0.0494985	Yes	Up
XP_015931771	Set2AB_CDS_48185	pathogenesis-related genes transcriptional activator PTI6	198	594	1.58496	0.00427838	Yes	Up
XP_015939184	Set3AB_CDS_61355	acidic endochitinase	60	180	1.58496	0.00570204	Yes	Up
XP_015945191	Set2AB_CDS_8138	BRASSINOSTEROID INSENSITIVE 1	16	48	1.58496	0.0393478	Yes	Up
XP_016182450	Set3AB_CDS_5610	uncharacterized protein LOC107624474	18	54	1.58496	0.0320741	Yes	Up
XP_016186011	Set3AB_CDS_22927	formin 6	16	48	1.58496	0.0393478	Yes	Up
XP_016189401	Set2AB_CDS_14135	type I cytoskeletal 9 isoform X1	22	66	1.58496	0.0226483	Yes	Up
XP_020963401	Set3AB_CDS_21220	exocyst complex component EXO70B1-like	76	228	1.58496	0.00481452	Yes	Up
XP_020966745	Set3AB_CDS_57199	LEAF RUST 10 DISEASE-RESISTANCE LOCUS RECEPTOR-LIKE PROTEIN KINASE-like	30	90	1.58496	0.0135824	Yes	Up
XP_016162935	Set2AB_CDS_27592	lipid phosphate phosphatase delta	946	2836	1.58395	0.0108042	Yes	Up
XP_016181900	Set2AB_CDS_8795	vacuolar sorting-associated 28 homolog 1	178	532	1.57955	0.00437453	Yes	Up
XP_016193935	Set3AB_CDS_40005	E3 ubiquitin- ligase RHA1B	1338	3998	1.5792	0.0145864	Yes	Up
XP_015931562	Set2AB_CDS_49346	serine threonine- kinase RIPK	8522	25448	1.57829	0.0365095	Yes	Up
XP_015965764	Set3AB_CDS_17251	ninja-family AFP3	134	400	1.57777	0.00446089	Yes	Up
XP_015956151	Set2AB_CDS_54930	PLAT domain-containing 3	132	394	1.57766	0.00446602	Yes	Up
XP_015937937	Set2AB_CDS_10814	thioredoxin-like 1- chloroplastic	88	262	1.57399	0.00481602	Yes	Up
Set3AB_CDS_16962	Set3AB_CDS_16962	N/A	244	726	1.57309	0.00472929	Yes	Up
XP_016199218	Set2AB_CDS_23111	mavicyanin	76	226	1.57225	0.00516226	Yes	Up
XP_015953561	Set3AB_CDS_53226	transcription factor MYB14-like	70	208	1.57116	0.0054476	Yes	Up
XP_016174078	Set3AB_CDS_56390	uncharacterized protein LOC107616640 isoform X1	262	778	1.5702	0.00489596	Yes	Up
XP_015959036	Set3AB_CDS_43560	LON peptidase N-terminal domain and RING finger 1	60	178	1.56884	0.00623054	Yes	Up
XP_015968702	Set3AB_CDS_24410	uncharacterized protein LOC107492223	110	326	1.56737	0.00477591	Yes	Up
XP_016200735	Set2AB_CDS_20322	thioredoxin H2	54	160	1.56704	0.0069674	Yes	Up
XP_020984300	Set3AB_CDS_11143	metal-nicotianamine transporter YSL3	108	320	1.56704	0.00479424	Yes	Up
XP_016196769	Set3AB_CDS_41485	uncharacterized protein LOC107638110 isoform X1	52	154	1.56635	0.00727225	Yes	Up
AEA08581	Set2AB_CDS_13613	fw2.2, partial	640	1892	1.56377	0.00846306	Yes	Up
XP_016197140	Set3AB_CDS_39721	pollen receptor-like kinase 3	88	260	1.56294	0.00511403	Yes	Up
XP_016176735	Set3AB_CDS_55671	serine threonine- phosphatase PP1 isozyme 3	128	378	1.56224	0.00485742	Yes	Up
XP_015967533	Set2AB_CDS_18446	probable indole-3-acetic acid-amido synthetase	2100	6198	1.56141	0.0208558	Yes	Up
XP_016203060	Set2AB_CDS_21417	F-box LRR-repeat 23	38	112	1.55943	0.0109718	Yes	Up
XP_016190862	Set2AB_CDS_13606	plant UBX domain-containing 2	954	2810	1.55851	0.0120302	Yes	Up
XP_016201139	Set2AB_CDS_36098	patatin 1 isoform X2	386	1134	1.55475	0.00623453	Yes	Up
XP_016177474	Set2AB_CDS_55927	transcription factor MYB108-like	152	446	1.55297	0.00507142	Yes	Up
XP_015932383	Set2AB_CDS_33276	SKP1 13	120	352	1.55254	0.00513324	Yes	Up
XP_016170812	Set2AB_CDS_4249	anaphase-promoting complex subunit 10 isoform X2	28	82	1.5502	0.0178556	Yes	Up
XP_015942123	Set3AB_CDS_61938	LEAF RUST 10 DISEASE-RESISTANCE LOCUS RECEPTOR-LIKE PROTEIN KINASE-like isoform X1	160	468	1.54844	0.0051822	Yes	Up
XP_015963793	Set2AB_CDS_21282	ACT domain-containing ACR1 isoform X2	926	2706	1.54708	0.0122774	Yes	Up
XP_015934538	Set3AB_CDS_9256	chalcone synthase-like	152	444	1.54649	0.00525002	Yes	Up
XP_015946034	Set2AB_CDS_34431	uncharacterized protein LOC107471102	518	1512	1.54543	0.00782545	Yes	Up
XP_020986296	Set3AB_CDS_61500	E3 ubiquitin- ligase ATL6	184	536	1.54253	0.00533494	Yes	Up
XP_015945360	Set2AB_CDS_22250	TIFY 3B	410	1194	1.54211	0.00684819	Yes	Up
XP_015965983	Set2AB_CDS_18178	extradiol ring-cleavage dioxygenase	696	2026	1.54147	0.00995193	Yes	Up
XP_016165634	Set2AB_CDS_46031	NEP1-interacting 1	44	128	1.54057	0.0100489	Yes	Up
XP_020972114	Set2AB_CDS_31077	disease resistance RPP13 1	22	64	1.54057	0.0274947	Yes	Up
XP_015955518	Set2AB_CDS_53880	BTB POZ domain-containing At5g41330	8060	23416	1.53864	0.0404908	Yes	Up
XP_015936945	Set2AB_CDS_22749	calmodulin	1080	3136	1.53789	0.0144249	Yes	Up
XP_015948934	Set2AB_CDS_377	vacuolar sorting-associated 41 homolog isoform X4	20	58	1.53605	0.0327926	Yes	Up
XP_015952201	Set3AB_CDS_52957	uncharacterized protein LOC107476806	20	58	1.53605	0.0327926	Yes	Up
XP_015965292	Set2AB_CDS_37235	probable galacturonosyltransferase-like 9	524	1516	1.53263	0.00835725	Yes	Up
XP_015937689	Set2AB_CDS_9409	POU class transcription factor 3-A	296	856	1.53201	0.00618792	Yes	Up
XP_015961899	Set2AB_CDS_42494	TMV resistance N-like	110	318	1.53152	0.00578372	Yes	Up
XP_020971587	Set2AB_CDS_29557	calmodulin-like isoform X1	18	52	1.53051	0.0398842	Yes	Up
XP_016187621	Set2AB_CDS_12110	leucine-rich repeat receptor-like serine threonine tyrosine- kinase SOBIR1	2812	8100	1.52633	0.0273831	Yes	Up
XP_016184483	Set2AB_CDS_31058	uncharacterized protein LOC107626180	66	190	1.52546	0.00727733	Yes	Up
XP_015949515	Set3AB_CDS_1560	uncharacterized protein LOC107474405	32	92	1.52356	0.0166066	Yes	Up
XP_016197840	Set2AB_CDS_41573	berberine bridge enzyme-like 8	16	46	1.52356	0.0496299	Yes	Up
XP_016186846	Set2AB_CDS_15075	NUCLEAR FUSION DEFECTIVE 4	734	2110	1.52339	0.0111951	Yes	Up
XP_015947595	Set2AB_CDS_27568	pollen-specific SF21-	110	316	1.52242	0.00606918	Yes	Up
XP_016196145	Set3AB_CDS_22111	endoglucanase 25	234	672	1.52195	0.00610449	Yes	Up
XP_015951892	Set2AB_CDS_53296	heavy metal-associated isoprenylated plant 26	442	1268	1.52044	0.00791882	Yes	Up
XP_015952264	Set2AB_CDS_51696	uncharacterized protein LOC107476853	152	436	1.52026	0.00603301	Yes	Up
XP_016204866	Set3AB_CDS_23832	probable indole-3-acetic acid-amido synthetase isoform X1	684	1962	1.52026	0.0107359	Yes	Up
XP_015939411	Set3AB_CDS_62901	probable phosphatase 2C 49 isoform X1	2282	6542	1.51943	0.0252022	Yes	Up
XP_016204013	Set2AB_CDS_36550	TMV resistance N-like isoform X1	60	172	1.51937	0.00814117	Yes	Up
XP_016177348	Set2AB_CDS_64221	formin 14	44	126	1.51785	0.0112934	Yes	Up
XP_015968419	Set3AB_CDS_58266	uncharacterized protein LOC107491985	398	1138	1.51566	0.00763964	Yes	Up
XP_015934595	Set2AB_CDS_9567	glutathione S-transferase TCHQD	212	606	1.51525	0.00622191	Yes	Up
XP_015963628	Set2AB_CDS_20793	ethylene-responsive transcription factor 1A-like	3264	9330	1.51524	0.03044	Yes	Up
XP_015939716	Set2AB_CDS_62902	RNA pseudouridine synthase 1	42	120	1.51457	0.0121335	Yes	Up
XP_020994619	Set2AB_CDS_53083	calmodulin-binding 60 B isoform X2	28	80	1.51457	0.0210638	Yes	Up
XP_016180954	Set2AB_CDS_8420	plant cysteine oxidase 2	958	2734	1.51292	0.014428	Yes	Up
XP_020978787	Set2AB_CDS_49279	two-component response regulator ARR5	54	154	1.5119	0.00934724	Yes	Up
XP_020202287	Set2AB_CDS_15008	IAA-amino acid hydrolase ILR1-like 4	228	650	1.51141	0.00641409	Yes	Up
XP_016207191	Set2AB_CDS_28296	uncharacterized protein LOC107647642	1108	3158	1.51105	0.0162955	Yes	Up
XP_015963789	Set2AB_CDS_21281	ACT domain-containing ACR1 isoform X1	894	2548	1.51102	0.0137602	Yes	Up
XP_016169384	Set2AB_CDS_5378	TMV resistance N-like	358	1020	1.51054	0.00743225	Yes	Up
XP_020962915	Set3AB_CDS_47560	trichome birefringence-like 33	52	148	1.50901	0.00985317	Yes	Up
XP_016162994	Set3AB_CDS_27263	leucine-rich repeat receptor kinase MSP1-like	114	324	1.50696	0.0065592	Yes	Up
XP_016203929	Set3AB_CDS_37950	uncharacterized protein LOC107644558	126	358	1.50654	0.00652755	Yes	Up
XP_020966838	Set2AB_CDS_58088	receptor kinase At4g00960	1038	2948	1.50593	0.0157889	Yes	Up
XP_016188630	Set2AB_CDS_15565	uncharacterized protein LOC107630103	50	142	1.50589	0.0104267	Yes	Up
XP_015943677	Set3AB_CDS_21613	proline synthase co-transcribed bacterial homolog -like	124	352	1.50524	0.00657768	Yes	Up
XP_016162507	Set2AB_CDS_60677	uncharacterized protein LOC107605226 isoform X1	948	2688	1.50357	0.0148388	Yes	Up
XP_016167435	Set2AB_CDS_46443	uncharacterized protein LOC107609893 isoform X2	248	702	1.50113	0.00687093	Yes	Up
Set2AB_CDS_7119	Set2AB_CDS_7119	N/A	40	2	-4.32193	0.00014496	Yes	Down
XP_020969843	Set2AB_CDS_8991	uncharacterized protein LOC107622902 isoform X1	34	2	-4.08746	0.000574419	Yes	Down
XP_020979041	Set2AB_CDS_19701	polygalacturonase At1g48100	34	2	-4.08746	0.000574419	Yes	Down
XP_016207560	Set2AB_CDS_28490	uncharacterized protein LOC107648050	32	2	-4	0.000921179	Yes	Down
XP_015951610	Set2AB_CDS_1061	CEN 2	28	2	-3.80735	0.00241522	Yes	Down
XP_016201525	Set2AB_CDS_19105	haloacid dehalogenase-like hydrolase domain-containing Sgpp isoform X2	54	4	-3.75489	6.29469e-05	Yes	Down
XP_016177013	Set2AB_CDS_24278	zinc finger ZAT9-like	26	2	-3.70044	0.00394644	Yes	Down
XP_020972516	Set2AB_CDS_2284	myosin-16-like	26	2	-3.70044	0.00394644	Yes	Down
CCW28800	Set2AB_CDS_30659	hypothetical protein ARAX_ADH167F07-004	50	4	-3.64386	0.000132669	Yes	Down
XP_015963778	Set2AB_CDS_21302	serine decarboxylase 1-like	24	2	-3.58496	0.00648403	Yes	Down
XP_016178347	Set2AB_CDS_6750	ATP-dependent DNA helicase PIF1-like	24	2	-3.58496	0.00648403	Yes	Down
XP_019457428	Set2AB_CDS_61735	PREDICTED: uncharacterized protein LOC109357827	24	2	-3.58496	0.00648403	Yes	Down
XP_020992620	Set2AB_CDS_49396	phospholipase D alpha 2-like	24	2	-3.58496	0.00648403	Yes	Down
XP_016185325	Set2AB_CDS_30642	ethylene-responsive transcription factor 1B-like	204	18	-3.5025	6.27691e-08	Yes	Down
Set2AB_CDS_22935	Set2AB_CDS_22935	N/A	22	2	-3.45943	0.0107056	Yes	Down
XP_015941792	Set2AB_CDS_59186	GEM 4	22	2	-3.45943	0.0107056	Yes	Down
XP_015956433	Set2AB_CDS_52611	kDa class I heat shock -like	22	2	-3.45943	0.0107056	Yes	Down
XP_020966622	Set2AB_CDS_59231	serine threonine- kinase ATR isoform X2	22	2	-3.45943	0.0107056	Yes	Down
XP_020968114	Set2AB_CDS_55506	ELF3 2	22	2	-3.45943	0.0107056	Yes	Down
XP_020967745	Set2AB_CDS_56828	aluminum-activated malate transporter 12-	84	8	-3.39232	1.23111e-05	Yes	Down
Set2AB_CDS_15383	Set2AB_CDS_15383	N/A	20	2	-3.32193	0.0177473	Yes	Down
XP_015934876	Set2AB_CDS_9643	F-box LRR-repeat 13-like	20	2	-3.32193	0.0177473	Yes	Down
XP_015952446	Set2AB_CDS_17344	ABC transporter G family member 3	20	2	-3.32193	0.0177473	Yes	Down
XP_016174809	Set2AB_CDS_23030	probable histone	20	2	-3.32193	0.0177473	Yes	Down
XP_016195967	Set2AB_CDS_40148	lysophospholipid acyltransferase LPEAT2	20	2	-3.32193	0.0177473	Yes	Down
XP_016202914	Set2AB_CDS_37270	BIG GRAIN 1-like E	20	2	-3.32193	0.0177473	Yes	Down
Set2AB_CDS_4593	Set2AB_CDS_4593	N/A	18	2	-3.16993	0.0295047	Yes	Down
XP_006576983	Set2AB_CDS_27440	PREDICTED: uncharacterized protein LOC100803265 isoform X1	36	4	-3.16993	0.00207575	Yes	Down
XP_015938388	Set2AB_CDS_55808	golgin candidate 5	18	2	-3.16993	0.0295047	Yes	Down
XP_015941299	Set2AB_CDS_63442	G-type lectin S-receptor-like serine threonine- kinase At5g24080	18	2	-3.16993	0.0295047	Yes	Down
XP_015948751	Set2AB_CDS_693	ethylene-responsive transcription factor 1B-like	342	38	-3.16993	1.43351e-07	Yes	Down
XP_015955055	Set2AB_CDS_52937	INAPERTURATE POLLEN1	18	2	-3.16993	0.0295047	Yes	Down
XP_015958246	Set2AB_CDS_52034	uncharacterized protein LOC107482312 isoform X3	18	2	-3.16993	0.0295047	Yes	Down
XP_016163007	Set2AB_CDS_60169	uncharacterized protein LOC107605601 isoform X1	18	2	-3.16993	0.0295047	Yes	Down
XP_016164428	Set2AB_CDS_23048	ATP-dependent DNA helicase PIF2-like	18	2	-3.16993	0.0295047	Yes	Down
XP_016167923	Set2AB_CDS_3841	aluminum-activated malate transporter 2-like	18	2	-3.16993	0.0295047	Yes	Down
XP_016177254	Set2AB_CDS_57414	pentatricopeptide repeat-containing At5g48910-like	18	2	-3.16993	0.0295047	Yes	Down
XP_016177370	Set2AB_CDS_63290	high mobility group B 15	36	4	-3.16993	0.00207575	Yes	Down
XP_016196926	Set2AB_CDS_41080	isoflavone 2 -hydroxylase-like	18	2	-3.16993	0.0295047	Yes	Down
XP_020980062	Set2AB_CDS_38009	uncharacterized protein LOC107644000 isoform X3	18	2	-3.16993	0.0295047	Yes	Down
XP_020983316	Set2AB_CDS_32734	chloroplastic isoform X2	18	2	-3.16993	0.0295047	Yes	Down
XP_020985902	Set2AB_CDS_4146	phosphatidylinositol 4-phosphate 5-kinase 1	18	2	-3.16993	0.0295047	Yes	Down
XP_016174356	Set2AB_CDS_58629	transcription factor MYB62	52	6	-3.11548	0.000414615	Yes	Down
Set2AB_CDS_19089	Set2AB_CDS_19089	N/A	32	4	-3	0.00472304	Yes	Down
XP_015943480	Set2AB_CDS_7192	uncharacterized protein At4g38062-like isoform X2	16	2	-3	0.0491091	Yes	Down
XP_015966134	Set2AB_CDS_9067	uncharacterized protein LOC107489879	16	2	-3	0.0491091	Yes	Down
XP_020963321	Set2AB_CDS_28518	uncharacterized protein LOC110264969	16	2	-3	0.0491091	Yes	Down
XP_020992255	Set2AB_CDS_1450	uncharacterized protein LOC110278305	16	2	-3	0.0491091	Yes	Down
XP_020994759	Set2AB_CDS_54605	condensin complex subunit 3 isoform X2	16	2	-3	0.0491091	Yes	Down
XP_020996818	Set2AB_CDS_45548	uncharacterized protein LOC110280334	16	2	-3	0.0491091	Yes	Down
XP_016185322	Set2AB_CDS_30648	ethylene-responsive transcription factor 1B	406	54	-2.91045	8.09303e-07	Yes	Down
XP_015938496	Set2AB_CDS_62302	F-box kelch-repeat At3g23880-like isoform X3	30	4	-2.90689	0.00715832	Yes	Down
XP_020960216	Set2AB_CDS_23261	uncharacterized protein LOC107637948	28	4	-2.80735	0.0108768	Yes	Down
XP_020965644	Set2AB_CDS_327	uncharacterized protein LOC110266099	28	4	-2.80735	0.0108768	Yes	Down
XP_016173335	Set2AB_CDS_64489	ethylene-responsive transcription factor ERF096-like	54	8	-2.75489	0.000974476	Yes	Down
XP_016186667	Set2AB_CDS_30843	uncharacterized protein LOC107628540	292	44	-2.73039	3.72382e-06	Yes	Down
XP_015967074	Set2AB_CDS_37320	2-methylene-furan-3-one reductase-like	472	72	-2.71272	3.17701e-06	Yes	Down
ACF74273	Set2AB_CDS_60289	integrase, partial	26	4	-2.70044	0.0165576	Yes	Down
Set2AB_CDS_42562	Set2AB_CDS_42562	N/A	26	4	-2.70044	0.0165576	Yes	Down
XP_015953868	Set2AB_CDS_13912	CASP 1C1	26	4	-2.70044	0.0165576	Yes	Down
XP_016164673	Set2AB_CDS_27753	uncharacterized protein LOC107607211	26	4	-2.70044	0.0165576	Yes	Down
XP_016168154	Set2AB_CDS_2682	G-type lectin S-receptor-like serine threonine- kinase At4g27290	26	4	-2.70044	0.0165576	Yes	Down
XP_020986686	Set2AB_CDS_64147	probable phosphatase 2C 34 isoform X2	26	4	-2.70044	0.0165576	Yes	Down
XP_015959936	Set2AB_CDS_43999	peroxidase 16	38	6	-2.66297	0.00487454	Yes	Down
XP_016200637	Set2AB_CDS_36739	GDSL esterase lipase At2g23540	616	102	-2.59436	6.97231e-06	Yes	Down
XP_015947781	Set2AB_CDS_140	1-aminocyclopropane-1-carboxylate synthase-like	38	6	-2.66297	0.00487454	Yes	Down
XP_015968782	Set2AB_CDS_37061	uncharacterized protein LOC107492295	24	4	-2.58496	0.0252315	Yes	Down
XP_016165402	Set2AB_CDS_32759	IQ-DOMAIN 1	24	4	-2.58496	0.0252315	Yes	Down
XP_016186115	Set2AB_CDS_623	UDP-glucuronate 4-epimerase 3	36	6	-2.58496	0.00700319	Yes	Down
XP_016204497	Set2AB_CDS_20580	DETOXIFICATION 54	48	8	-2.58496	0.00250991	Yes	Down
XP_015943745	Set2AB_CDS_34048	DNA polymerase epsilon subunit C	46	8	-2.52356	0.0034553	Yes	Down
XP_020980602	Set2AB_CDS_35548	formin 21b isoform X5	34	6	-2.5025	0.0100787	Yes	Down
Set2AB_CDS_30662	Set2AB_CDS_30662	N/A	22	4	-2.45943	0.0384497	Yes	Down
XP_015961593	Set2AB_CDS_44025	receptor 12	22	4	-2.45943	0.0384497	Yes	Down
XP_015964892	Set2AB_CDS_20877	cysteine-rich repeat secretory 38-like	22	4	-2.45943	0.0384497	Yes	Down
XP_016177065	Set2AB_CDS_63772	SMAX1-LIKE 3-like	22	4	-2.45943	0.0384497	Yes	Down
XP_016180325	Set3AB_CDS_33505	pentatricopeptide repeat-containing chloroplastic	22	4	-2.45943	0.0384497	Yes	Down
XP_016199614	Set2AB_CDS_63078	uncharacterized protein LOC107640619	22	4	-2.45943	0.0384497	Yes	Down
XP_020982485	Set2AB_CDS_30656	uncharacterized protein LOC110273620	22	4	-2.45943	0.0384497	Yes	Down
XP_015941380	Set2AB_CDS_62934	ethylene-responsive transcription factor ERF027-like	106	20	-2.40599	0.0002847	Yes	Down
XP_020960854	Set2AB_CDS_25493	polygalacturonase At1g48100-like isoform X2	42	8	-2.39232	0.00658348	Yes	Down
XP_015936018	Set2AB_CDS_9770	probable terpene synthase 11	196	38	-2.36678	7.18276e-05	Yes	Down
XP_015968879	Set2AB_CDS_61763	stachyose synthase-like	72	14	-2.36257	0.00120648	Yes	Down
XP_020990746	Set2AB_CDS_30632	ethylene-responsive transcription factor 1B-like	354	70	-2.33832	4.55411e-05	Yes	Down
XP_015934494	Set2AB_CDS_9774	LRR receptor-like serine threonine- kinase RCH1	30	6	-2.32193	0.0209431	Yes	Down
XP_015935105	Set2AB_CDS_10550	uncharacterized protein LOC107461153	30	6	-2.32193	0.0209431	Yes	Down
XP_015944109	Set2AB_CDS_35409	sulfate transporter isoform X1	40	8	-2.32193	0.00910717	Yes	Down
XP_015952902	Set2AB_CDS_52477	probable inactive purple acid phosphatase 27	50	10	-2.32193	0.004556	Yes	Down
XP_015962494	Set2AB_CDS_44970	uncharacterized protein LOC107486464	40	8	-2.32193	0.00910717	Yes	Down
XP_015965662	Set2AB_CDS_20214	delta(8)-fatty-acid desaturase 2-like	30	6	-2.32193	0.0209431	Yes	Down
XP_015967266	Set2AB_CDS_19320	probable membrane-associated kinase regulator 6	78	16	-2.2854	0.00124321	Yes	Down
XP_016179351	Set2AB_CDS_8388	uncharacterized protein DDB_G0292186-like	126	26	-2.27684	0.000323373	Yes	Down
XP_016185334	Set2AB_CDS_30649	ethylene-responsive transcription factor 1B-like	212	44	-2.26849	0.000111657	Yes	Down
XP_016196341	Set2AB_CDS_43273	ABC transporter F family member 4	3430	712	-2.26826	0.000415734	Yes	Down
Set2AB_CDS_10008	Set2AB_CDS_10008	N/A	48	10	-2.26303	0.00610473	Yes	Down
XP_020960577	Set2AB_CDS_25674	uncharacterized protein LOC107647442 isoform X2	48	10	-2.26303	0.00610473	Yes	Down
XP_016193361	Set2AB_CDS_16223	ATP-dependent 6-phosphofructokinase 3-like	7232	1514	-2.25603	0.00116314	Yes	Down
Set2AB_CDS_30965	Set2AB_CDS_30965	N/A	38	8	-2.24793	0.0126114	Yes	Down
XP_015973394	Set2AB_CDS_33004	rhodanese-like domain-containing chloroplastic	38	8	-2.24793	0.0126114	Yes	Down
XP_016179248	Set2AB_CDS_7735	BAG family molecular chaperone regulator 2-like	38	8	-2.24793	0.0126114	Yes	Down
XP_016169867	Set2AB_CDS_2679	G-type lectin S-receptor-like serine threonine- kinase At4g27290	104	22	-2.24101	0.000639025	Yes	Down
Set2AB_CDS_32428	Set2AB_CDS_32428	N/A	28	6	-2.22239	0.0302032	Yes	Down
XP_015936109	Set2AB_CDS_5083	LOW QUALITY PROTEIN: uncharacterized protein LOC107462061	28	6	-2.22239	0.0302032	Yes	Down
XP_015941633	Set2AB_CDS_64088	late embryogenesis abundant D-34	28	6	-2.22239	0.0302032	Yes	Down
XP_015943892	Set2AB_CDS_34008	terminal ear1	56	12	-2.22239	0.00431672	Yes	Down
XP_015958042	Set2AB_CDS_64565	F-box FBD LRR-repeat At1g16930-like	28	6	-2.22239	0.0302032	Yes	Down
XP_016187339	Set2AB_CDS_17031	exocyst complex component EXO70B1	74	16	-2.20945	0.00194832	Yes	Down
XP_015941588	Set2AB_CDS_62857	early light-induced chloroplastic	1444	320	-2.17393	0.000210509	Yes	Down
XP_015944973	Set2AB_CDS_51513	kinesin KIN-12C isoform X1	36	8	-2.16993	0.0174757	Yes	Down
XP_017429582	Set2AB_CDS_11544	PREDICTED: uncharacterized protein LOC108337540	72	16	-2.16993	0.00244363	Yes	Down
XP_020988701	Set2AB_CDS_35408	sulfate transporter isoform X2	36	8	-2.16993	0.0174757	Yes	Down
XP_016169877	Set2AB_CDS_4969	uncharacterized protein LOC107612687	384	86	-2.1587	0.000143829	Yes	Down
Set2AB_CDS_31616	Set2AB_CDS_31616	N/A	26	6	-2.11548	0.0435269	Yes	Down
Set3AB_CDS_59311	Set3AB_CDS_59311	N/A	26	6	-2.11548	0.0435269	Yes	Down
XP_015934041	Set2AB_CDS_11764	uncharacterized protein LOC107460218 isoform X2	26	6	-2.11548	0.0435269	Yes	Down
XP_015937933	Set2AB_CDS_10159	transcription factor SCREAM2	26	6	-2.11548	0.0435269	Yes	Down
XP_016170720	Set2AB_CDS_3084	linoleate 9S-lipoxygenase	26	6	-2.11548	0.0435269	Yes	Down
XP_020974512	Set2AB_CDS_17246	uncharacterized protein LOC107634443	26	6	-2.11548	0.0435269	Yes	Down
XP_020983721	Set2AB_CDS_50151	transcriptional corepressor LEUNIG isoform X5	26	6	-2.11548	0.0435269	Yes	Down
XP_020972847	Set2AB_CDS_22981	disease resistance RPM1	60	14	-2.09954	0.00522372	Yes	Down
Set2AB_CDS_16738	Set2AB_CDS_16738	N/A	34	8	-2.08746	0.0242218	Yes	Down
Set2AB_CDS_53748	Set2AB_CDS_53748	N/A	34	8	-2.08746	0.0242218	Yes	Down
XP_015948299	Set2AB_CDS_1820	UPF0481 At3g02645	34	8	-2.08746	0.0242218	Yes	Down
XP_016167178	Set2AB_CDS_31761	uncharacterized protein LOC107609678	68	16	-2.08746	0.0038571	Yes	Down
XP_020958440	Set2AB_CDS_30660	uncharacterized protein LOC110262532	34	8	-2.08746	0.0242218	Yes	Down
XP_016176809	Set2AB_CDS_58298	uncharacterized protein LOC107619105 isoform X2	42	10	-2.07039	0.0147755	Yes	Down
XP_015963109	Set2AB_CDS_17933	cytochrome P450 83B1-like	134	32	-2.06609	0.000799126	Yes	Down
XP_015951392	Set2AB_CDS_936	SMAX1-LIKE 3	50	12	-2.05889	0.00967119	Yes	Down
XP_016174166	Set2AB_CDS_64447	acid phosphatase 1 isoform X2	150	36	-2.05889	0.000664385	Yes	Down
XP_016179119	Set2AB_CDS_6962	subtilisin-like protease	50	12	-2.05889	0.00967119	Yes	Down
XP_020987716	Set2AB_CDS_22412	uncharacterized protein LOC110275789	58	14	-2.05063	0.00669571	Yes	Down
XP_015964281	Set2AB_CDS_32589	uncharacterized protein LOC107488099	74	18	-2.03953	0.00365509	Yes	Down
XP_015949184	Set2AB_CDS_2068	uncharacterized protein LOC107474109	98	24	-2.02975	0.00188685	Yes	Down
XP_015932323	Set2AB_CDS_32933	transcription factor MYB58-like	72	18	-2	0.00452998	Yes	Down
XP_015933048	Set2AB_CDS_46380	probable WRKY transcription factor 70	32	8	-2	0.0335625	Yes	Down
XP_016167959	Set2AB_CDS_2458	homeobox 10-like	128	32	-2	0.00121074	Yes	Down
XP_016188882	Set2AB_CDS_16945	transcription repressor OFP8	360	90	-2	0.000393701	Yes	Down
XP_020994784	Set2AB_CDS_54201	probable rhamnogalacturonate lyase B isoform X2	348	88	-1.98351	0.000438166	Yes	Down
XP_015952899	Set2AB_CDS_52459	polygalacturonase QRT2-like	470	120	-1.96963	0.000461793	Yes	Down
XP_016165489	Set2AB_CDS_46376	NUCLEAR FUSION DEFECTIVE 4-like	164	42	-1.96523	0.000927402	Yes	Down
XP_015950932	Set2AB_CDS_2312	uncharacterized protein LOC107475783	62	16	-1.9542	0.00770445	Yes	Down
XP_020987810	Set2AB_CDS_56592	exocyst complex component EXO70A1 isoform X1	116	30	-1.95109	0.00185435	Yes	Down
XP_020969455	Set2AB_CDS_5788	uncharacterized protein LOC110267932	46	12	-1.9386	0.0166198	Yes	Down
XP_016192981	Set2AB_CDS_15634	receptor kinase At3g47110	2012	528	-1.93002	0.00132068	Yes	Down
XP_015959612	Set2AB_CDS_44858	major allergen Pru ar 1	38	10	-1.926	0.0266949	Yes	Down
XP_016165445	Set2AB_CDS_47538	chloroplastic isoform X1	38	10	-1.926	0.0266949	Yes	Down
XP_016167398	Set2AB_CDS_48611	uncharacterized protein LOC107609862 isoform X1	38	10	-1.926	0.0266949	Yes	Down
XP_020984730	Set2AB_CDS_11348	disease resistance ADR2-like	38	10	-1.926	0.0266949	Yes	Down
XP_015959460	Set2AB_CDS_43841	polygalacturonase At1g48100	68	18	-1.91754	0.00697536	Yes	Down
AID59203	Set2AB_CDS_28446	chalcone synthase	234	62	-1.91617	0.000782668	Yes	Down
XP_016181153	Set2AB_CDS_7959	expansin-A8	918	244	-1.91161	0.000743852	Yes	Down
Set2AB_CDS_59329	Set2AB_CDS_59329	N/A	30	8	-1.90689	0.0464636	Yes	Down
XP_015933296	Set2AB_CDS_33077	ATPase plasma membrane-type	30	8	-1.90689	0.0464636	Yes	Down
XP_015957832	Set2AB_CDS_13188	two-component response regulator ARR11-like isoform X1	30	8	-1.90689	0.0464636	Yes	Down
XP_016167720	Set2AB_CDS_48042	J domain-containing required for chloroplast accumulation response 1	30	8	-1.90689	0.0464636	Yes	Down
XP_016171304	Set2AB_CDS_4678	ABC transporter G family member 10	30	8	-1.90689	0.0464636	Yes	Down
XP_016187336	Set2AB_CDS_17017	SODIUM POTASSIUM ROOT DEFECTIVE 3	30	8	-1.90689	0.0464636	Yes	Down
XP_016202043	Set2AB_CDS_18230	protein ODORANT1	30	8	-1.90689	0.0464636	Yes	Down
XP_020965806	Set2AB_CDS_4177	14-3-3 B isoform X1	30	8	-1.90689	0.0464636	Yes	Down
XP_016169870	Set2AB_CDS_2684	BURP domain RD22	222	60	-1.88753	0.000961792	Yes	Down
Set2AB_CDS_42790	Set2AB_CDS_42790	N/A	44	12	-1.87447	0.0217961	Yes	Down
XP_015958075	Set2AB_CDS_12096	potassium transporter 5	88	24	-1.87447	0.00456649	Yes	Down
XP_015964373	Set2AB_CDS_36296	DETOXIFICATION 56	110	30	-1.87447	0.00290742	Yes	Down
XP_016184645	Set2AB_CDS_28610	iron-sulfur cluster co-chaperone mitochondrial	66	18	-1.87447	0.00866487	Yes	Down
XP_016187350	Set2AB_CDS_17009	receptor kinase HERK 1 isoform X1	44	12	-1.87447	0.0217961	Yes	Down
XP_016192072	Set2AB_CDS_16935	uncharacterized protein LOC107632942	44	12	-1.87447	0.0217961	Yes	Down
XP_015951914	Set2AB_CDS_16801	auxin-responsive SAUR50	146	40	-1.8679	0.00182907	Yes	Down
XP_016174176	Set2AB_CDS_55971	polygalacturonase At1g48100	1614	444	-1.86201	0.00152946	Yes	Down
Set2AB_CDS_15539	Set2AB_CDS_15539	N/A	36	10	-1.848	0.0358666	Yes	Down
Set2AB_CDS_44105	Set2AB_CDS_44105	N/A	36	10	-1.848	0.0358666	Yes	Down
XP_016193498	Set2AB_CDS_16793	tetraspanin-10-like	36	10	-1.848	0.0358666	Yes	Down
XP_016174422	Set2AB_CDS_56043	RING-H2 finger ATL70-like	78	22	-1.82597	0.0071101	Yes	Down
XP_015963130	Set2AB_CDS_18475	ATP-dependent 6-phosphofructokinase chloroplastic isoform X1	276	78	-1.82312	0.00120922	Yes	Down
XP_015972364	Set2AB_CDS_51213	chaperonin-like chloroplastic	712	202	-1.81752	0.00118307	Yes	Down
Set2AB_CDS_25565	Set2AB_CDS_25565	N/A	294	84	-1.80735	0.00129435	Yes	Down
XP_016165635	Set2AB_CDS_31877	probable helicase MAGATAMA	42	12	-1.80735	0.0285815	Yes	Down
XP_016169353	Set2AB_CDS_5398	uncharacterized protein LOC107612025	42	12	-1.80735	0.0285815	Yes	Down
XP_016182387	Set2AB_CDS_33667	uncharacterized protein LOC107624405 isoform X1	70	20	-1.80735	0.00957634	Yes	Down
XP_016184384	Set2AB_CDS_1456	NETWORKED 4B	42	12	-1.80735	0.0285815	Yes	Down
XP_016202301	Set2AB_CDS_20537	12-oxophytodienoate reductase 11	42	12	-1.80735	0.0285815	Yes	Down
XP_020973836	Set2AB_CDS_16874	disease resistance RPP13 1	42	12	-1.80735	0.0285815	Yes	Down
XP_020982509	Set2AB_CDS_8299	uncharacterized protein LOC110273631	42	12	-1.80735	0.0285815	Yes	Down
XP_015970991	Set2AB_CDS_59839	spermidine hydroxycinnamoyl transferase	698	202	-1.78887	0.00139309	Yes	Down
XP_016193496	Set2AB_CDS_16978	LURP-one-related 4	138	40	-1.7866	0.00295915	Yes	Down
Set2AB_CDS_26523	Set2AB_CDS_26523	N/A	34	10	-1.76553	0.0481462	Yes	Down
XP_015961241	Set2AB_CDS_45335	transcription repressor OFP1-like	34	10	-1.76553	0.0481462	Yes	Down
XP_015967327	Set2AB_CDS_19291	S-type anion channel SLAH2	68	20	-1.76553	0.0117504	Yes	Down
XP_016181430	Set2AB_CDS_6573	uncharacterized protein LOC107623613 isoform X1	34	10	-1.76553	0.0481462	Yes	Down
XP_016187306	Set3AB_CDS_50513	uncharacterized protein LOC107629119	34	10	-1.76553	0.0481462	Yes	Down
XP_016197023	Set2AB_CDS_40637	beta-carotene isomerase chloroplastic	34	10	-1.76553	0.0481462	Yes	Down
XP_020970702	Set2AB_CDS_51469	callose synthase 7-like	34	10	-1.76553	0.0481462	Yes	Down
XP_015944111	Set2AB_CDS_8035	RING-H2 finger ATL7	196	58	-1.75673	0.00219961	Yes	Down
XP_016196859	Set2AB_CDS_41115	zinc finger 6	412	122	-1.75576	0.00165944	Yes	Down
XP_015931846	Set2AB_CDS_31930	cationic peroxidase 1	54	16	-1.75489	0.0195514	Yes	Down
XP_020993829	Set2AB_CDS_25190	protein TSS-like	54	16	-1.75489	0.0195514	Yes	Down
XP_016205198	Set2AB_CDS_26378	phytochrome A-associated F-box	154	46	-1.74322	0.00312719	Yes	Down
XP_016190918	Set2AB_CDS_13847	expansin-A1	514	154	-1.73884	0.00180416	Yes	Down
XP_015954038	Set2AB_CDS_49055	salicylate carboxymethyltransferase	60	18	-1.73697	0.0166581	Yes	Down
XP_016167678	Set2AB_CDS_46355	cationic peroxidase 1	1840	554	-1.73175	0.00352614	Yes	Down
XP_016165529	Set2AB_CDS_48036	uncharacterized protein LOC107608166	126	38	-1.72935	0.00442869	Yes	Down
XP_016200196	Set2AB_CDS_18741	transcription factor MYB62-like	640	194	-1.72202	0.00201499	Yes	Down
XP_016187568	Set2AB_CDS_12216	fatty acyl- reductase 3-like	1526	464	-1.71756	0.00322288	Yes	Down
XP_015942933	Set2AB_CDS_34296	protease Do-like chloroplastic isoform X1	46	14	-1.71621	0.0300379	Yes	Down
XP_020995260	Set2AB_CDS_12165	uncharacterized protein LOC107476487	46	14	-1.71621	0.0300379	Yes	Down
XP_020960853	Set2AB_CDS_25491	polygalacturonase At1g48100-like isoform X1	210	64	-1.71425	0.00258674	Yes	Down
XP_015958784	Set2AB_CDS_45368	uncharacterized protein LOC107482737	72	22	-1.71049	0.0126657	Yes	Down
XP_016193586	Set2AB_CDS_16650	GDSL esterase lipase At5g45960-like isoform X1	216	66	-1.71049	0.00258252	Yes	Down
XP_015946384	Set3AB_CDS_32903	basic leucine zipper 43-like	52	16	-1.70044	0.0246905	Yes	Down
XP_015948510	Set2AB_CDS_2173	phospholipase A1- chloroplastic-like	390	120	-1.70044	0.00227765	Yes	Down
XP_020985916	Set2AB_CDS_4225	uncharacterized protein LOC107463454	52	16	-1.70044	0.0246905	Yes	Down
XP_015964805	Set2AB_CDS_20540	12-oxophytodienoate reductase 11	7280	2254	-1.69145	0.0138117	Yes	Down
XP_015945769	Set2AB_CDS_36011	uncharacterized protein LOC107470861	58	18	-1.68806	0.0207246	Yes	Down
XP_015953458	Set2AB_CDS_22325	uncharacterized protein LOC107477886	58	18	-1.68806	0.0207246	Yes	Down
XP_020963159	Set2AB_CDS_23412	Brevis radix-like 4	116	36	-1.68806	0.00603127	Yes	Down
XP_015945390	Set2AB_CDS_33899	U-box domain-containing 25-like	550	172	-1.67702	0.0025611	Yes	Down
XP_015960565	Set2AB_CDS_62938	uncharacterized protein LOC107484524	236	74	-1.67319	0.00297835	Yes	Down
XP_016178990	Set2AB_CDS_737	probable glycerol-3-phosphate acyltransferase 8	70	22	-1.66985	0.0153699	Yes	Down
XP_015965761	Set2AB_CDS_36129	serine threonine- kinase STY8-like isoform X3	38	12	-1.66297	0.0490624	Yes	Down
XP_016178830	Set2AB_CDS_5807	F-box At2g32560	76	24	-1.66297	0.0135309	Yes	Down
XP_016181581	Set2AB_CDS_35237	developmental SEPALLATA 1 isoform X1	38	12	-1.66297	0.0490624	Yes	Down
XP_016192407	Set2AB_CDS_60303	uncharacterized protein LOC107633280	38	12	-1.66297	0.0490624	Yes	Down
XP_016196190	Set2AB_CDS_44487	uncharacterized protein LOC107637274, partial	76	24	-1.66297	0.0135309	Yes	Down
XP_020959153	Set2AB_CDS_62669	uncharacterized protein LOC110262837	38	12	-1.66297	0.0490624	Yes	Down
XP_020976273	Set2AB_CDS_23728	uncharacterized protein LOC107629556	38	12	-1.66297	0.0490624	Yes	Down
XP_020995759	Set2AB_CDS_6902	uncharacterized protein LOC110279880	38	12	-1.66297	0.0490624	Yes	Down
XP_015938175	Set3AB_CDS_55545	heat shock 70 kDa	694	220	-1.65743	0.0029475	Yes	Down
XP_016199702	Set2AB_CDS_22446	uncharacterized protein LOC107640712	82	26	-1.65711	0.0120731	Yes	Down
XP_015940746	Set2AB_CDS_64496	uncharacterized protein LOC107466277 isoform X1	126	40	-1.65535	0.00618155	Yes	Down
KRH23215	Set2AB_CDS_11278	hypothetical protein GLYMA_13G344800	88	28	-1.65208	0.0108976	Yes	Down
XP_016169406	Set2AB_CDS_34125	uncharacterized protein LOC107612088	44	14	-1.65208	0.0385739	Yes	Down
XP_016173391	Set2AB_CDS_22214	basic leucine zipper 43-like	88	28	-1.65208	0.0108976	Yes	Down
XP_016189729	Set2AB_CDS_49134	BTB POZ and TAZ domain-containing 1	44	14	-1.65208	0.0385739	Yes	Down
XP_016196358	Set2AB_CDS_44274	disease resistance RPP13-like	44	14	-1.65208	0.0385739	Yes	Down
XP_021857307	Set2AB_CDS_40230	uncharacterized protein LOC110796553	50	16	-1.64386	0.0311753	Yes	Down
AFQ37304	Set2AB_CDS_9615	natural resistance-associated macrophage 1	1222	392	-1.64032	0.00414726	Yes	Down
XP_016190301	Set2AB_CDS_12717	probable rhamnogalacturonate lyase B isoform X1	2612	838	-1.64013	0.00773574	Yes	Down
XP_015940860	Set2AB_CDS_59317	uncharacterized protein LOC107466398 isoform X1	2870	922	-1.63821	0.00850527	Yes	Down
XP_015933297	Set2AB_CDS_32499	transcription repressor OFP14	118	38	-1.63472	0.0074179	Yes	Down
XP_015954180	Set2AB_CDS_16220	NAC domain-containing 73-like	62	20	-1.63227	0.0217481	Yes	Down
XP_015937777	Set2AB_CDS_2627	serine carboxypeptidase-like 45	86	28	-1.61891	0.0128423	Yes	Down
XP_016199161	Set2AB_CDS_50506	equilibrative nucleotide transporter 8-like	1044	340	-1.61852	0.00425859	Yes	Down
XP_015957374	Set2AB_CDS_11919	polygalacturonase At1g48100	1922	626	-1.61837	0.00655069	Yes	Down
XP_016187492	Set2AB_CDS_17368	transcription factor RAX2	1556	508	-1.61494	0.00561641	Yes	Down
Set2AB_CDS_9437	Set2AB_CDS_9437	N/A	528	174	-1.60145	0.00388446	Yes	Down
XP_016202304	Set2AB_CDS_37713	12-oxophytodienoate reductase 11	5066	1682	-1.59067	0.016414	Yes	Down
NP_001234300	Set2AB_CDS_62638	myb-related transcription factor	48	16	-1.58496	0.0393478	Yes	Down
XP_015933949	Set2AB_CDS_9349	auxin-responsive SAUR50	42	14	-1.58496	0.0494985	Yes	Down
XP_015941766	Set2AB_CDS_64285	uncharacterized protein LOC107467241	48	16	-1.58496	0.0393478	Yes	Down
XP_015969467	Set2AB_CDS_61065	3,9-dihydroxypterocarpan 6A-monooxygenase	66	22	-1.58496	0.0226483	Yes	Down
XP_016173988	Set2AB_CDS_64148	probable phosphatase 2C 34	60	20	-1.58496	0.0267073	Yes	Down
XP_016181327	Set2AB_CDS_8582	WAT1-related At1g68170	48	16	-1.58496	0.0393478	Yes	Down
XP_020969918	Set2AB_CDS_9245	beta carbonic anhydrase chloroplastic isoform X2	192	64	-1.58496	0.00538982	Yes	Down
XP_016199450	Set2AB_CDS_22516	heptahelical transmembrane 1	262	88	-1.57399	0.00481602	Yes	Down
XP_016177034	Set2AB_CDS_63635	nucleobase-ascorbate transporter 4	184	62	-1.56937	0.00603225	Yes	Down
XP_016177314	Set3AB_CDS_55290	transcription factor bHLH96	2406	818	-1.55646	0.0106687	Yes	Down
XP_020999107	Set2AB_CDS_36397	NSP-INTERACTING KINASE 2	100	34	-1.55639	0.0129829	Yes	Down
XP_015946326	Set2AB_CDS_35241	uncharacterized protein At1g04910	258	88	-1.5518	0.00543152	Yes	Down
XP_020991410	Set2AB_CDS_2216	DETOXIFICATION chloroplastic isoform X3	82	28	-1.5502	0.0178556	Yes	Down
XP_016200361	Set2AB_CDS_22039	heat shock 70 kDa	1258	430	-1.54872	0.00682374	Yes	Down
XP_015943335	Set2AB_CDS_49379	chaperone 1	2484	856	-1.53698	0.0119827	Yes	Down
XP_015949982	Set2AB_CDS_1657	LRR receptor-like serine threonine- kinase RCH1	58	20	-1.53605	0.0327926	Yes	Down
XP_015952665	Set2AB_CDS_55451	cytochrome P450 86B1	986	340	-1.53605	0.00641294	Yes	Down
XP_016162082	Set2AB_CDS_60537	chalcone synthase	116	40	-1.53605	0.0115588	Yes	Down
XP_020986481	Set2AB_CDS_59306	uncharacterized protein LOC107466447 isoform X8	116	40	-1.53605	0.0115588	Yes	Down
XP_016164387	Set2AB_CDS_62961	uncharacterized protein LOC107606897	52	18	-1.53051	0.0398842	Yes	Down
XP_016182241	Set2AB_CDS_5851	vegetative incompatibility HET-E-1 isoform X2	104	36	-1.53051	0.0136361	Yes	Down
XP_016175035	Set2AB_CDS_62539	uncharacterized protein LOC107617708	254	88	-1.52925	0.00613041	Yes	Down
XP_015941927	Set2AB_CDS_50395	uncharacterized protein LOC107467365	150	52	-1.52838	0.00890189	Yes	Down
XP_015944402	Set2AB_CDS_8517	sodium pyruvate cotransporter chloroplastic	46	16	-1.52356	0.0496299	Yes	Down
XP_020971098	Set2AB_CDS_31419	uncharacterized protein LOC107626874 isoform X3	46	16	-1.52356	0.0496299	Yes	Down
XP_020975285	Set2AB_CDS_16899	beta-arabinofuranosyltransferase RAY1	270	94	-1.52223	0.00624615	Yes	Down
XP_015941576	Set2AB_CDS_64201	leucine-rich repeat receptor kinase EMS1	86	30	-1.51937	0.0185955	Yes	Down
XP_016190728	Set2AB_CDS_15683	BTB POZ domain-containing At1g30440-like	172	60	-1.51937	0.00814117	Yes	Down
XP_016193094	Set2AB_CDS_15990	uncharacterized protein LOC107634024	166	58	-1.51706	0.00849888	Yes	Down
XP_015949743	Set2AB_CDS_903	magnesium-chelatase subunit chloroplastic	1592	558	-1.5125	0.00955054	Yes	Down
XP_016194762	Set2AB_CDS_41176	GATA zinc finger domain-containing 14	154	54	-1.5119	0.00934724	Yes	Down
XP_020989635	Set2AB_CDS_36115	uncharacterized protein LOC110272379, partial	74	26	-1.50901	0.0241766	Yes	Down
XP_016171592	Set2AB_CDS_5212	uncharacterized protein At4g22758	1136	400	-1.50589	0.00802216	Yes	Down
XP_016197772	Set2AB_CDS_40398	polygalacturonase At1g48100	278	98	-1.50423	0.00680464	Yes	Down
XP_015935064	Set2AB_CDS_10643	uncharacterized protein LOC107461113	204	72	-1.5025	0.00775362	Yes	Down
XP_020974488	Set3AB_CDS_11277	callose synthase 7-like isoform X2	68	24	-1.5025	0.0281738	Yes	Down
