# Supplementary material for: A halotolerant growth promoting rhizobacteria triggers induced systemic resistance in plants and defends against fungal infection
Source: Sci Rep. 2019 Mar 11;9:4054. doi: 10.1038/s41598-019-40930-x (PMC6411892; doi:10.1038/s41598-019-40930-x)
Supplement: Supplementary file 6 — Table S5 [file 41598_2019_40930_MOESM6_ESM.xlsx]

## Sheet: Sheet1
Table S5: Genes involved in defense response are differentially regulated in MBE02 treated peanut roots.
ID	CDS_id	Description	baseMean Control	baseMean MBE02	log2FoldChange	PValue	Regulation	Significance
XP_015958215	Set2AB_CDS_49655	probable disease resistance At5g66900	8	186	4.53916	3.39539e-10	Yes	Up
XP_016165551	Set3AB_CDS_31021	NDR1 HIN1 10	48	698	3.86212	4.27267e-10	Yes	Up
XP_015951390	Set3AB_CDS_948	NDR1 HIN1 3	424	5902	3.79907	1.29113e-07	Yes	Up
XP_015966801	Set3AB_CDS_20153	NDR1 HIN1 10	52	718	3.7874	7.63105e-10	Yes	Up
XP_016201717	Set2AB_CDS_5848	NDR1 HIN1 10 isoform X2	384	5164	3.74931	1.19411e-07	Yes	Up
XP_020973820	Set2AB_CDS_21629	probable disease resistance At5g66900 isoform X3	632	6846	3.43726	1.75813e-06	Yes	Up
XP_015967691	Set3AB_CDS_38284	EDS1L isoform X1	604	6164	3.35125	2.31552e-06	Yes	Up
XP_016203961	Set2AB_CDS_37185	TMV resistance N	4	30	2.90689	0.00715832	Yes	Up
XP_015970629	Set2AB_CDS_60605	NDR1 HIN1 10	4438	32276	2.86248	0.000301858	Yes	Up
XP_020973657	Set2AB_CDS_15095	TMV resistance N isoform X1	10	72	2.848	0.000205163	Yes	Up
XP_016204992	Set2AB_CDS_27058	disease resistance RGA4	140	992	2.82491	1.5646e-06	Yes	Up
XP_016184290	Set2AB_CDS_2327	TMV resistance N-like	52	340	2.70895	3.74974e-06	Yes	Up
XP_016188061	Set3AB_CDS_52555	disease resistance RPP13 1	96	618	2.6865	3.59601e-06	Yes	Up
XP_020991614	Set3AB_CDS_1947	disease resistance RML1A	14	90	2.6845	0.000148949	Yes	Up
XP_015940750	Set3AB_CDS_1973	putative disease resistance protein At4g11170	192	1198	2.64145	7.23604e-06	Yes	Up
XP_015966085	Set3AB_CDS_18394	TMV resistance N-like	298	1782	2.58011	1.96496e-05	Yes	Up
XP_020973680	Set2AB_CDS_53335	TMV resistance N isoform X3	64	372	2.53916	1.15462e-05	Yes	Up
XP_016170329	Set2AB_CDS_3208	disease resistance At4g11170	6	30	2.32193	0.0209431	Yes	Up
XP_016184295	Set2AB_CDS_30925	disease resistance RML1B-like	848	4182	2.30206	0.000467745	Yes	Up
XP_020987325	Set2AB_CDS_63864	TMV resistance N isoform X2	456	2228	2.28864	0.000185885	Yes	Up
XP_016163365	Set2AB_CDS_48881	rust resistance kinase Lr10	618	2920	2.24029	0.000378214	Yes	Up
XP_016193911	Set2AB_CDS_42504	TMV resistance N	12	56	2.22239	0.00431672	Yes	Up
XP_016184729	Set3AB_CDS_20814	probable disease resistance At5g66900	368	1618	2.13643	0.000303547	Yes	Up
XP_016171369	Set2AB_CDS_3099	NDR1 HIN1 6	776	3406	2.13395	0.000857527	Yes	Up
XP_020973656	Set2AB_CDS_15110	disease resistance RPP5-like isoform X2	270	1172	2.11794	0.000244397	Yes	Up
XP_016181037	Set2AB_CDS_28998	disease resistance At3g14460	46	198	2.10579	0.000320461	Yes	Up
XP_015936440	Set3AB_CDS_9631	TMV resistance N-like	32	132	2.04439	0.000917136	Yes	Up
XP_015938851	Set2AB_CDS_63869	TMV resistance N isoform X1	2922	12026	2.04113	0.00466932	Yes	Up
XP_015947992	Set2AB_CDS_28961	TMV resistance N-like isoform X6	22	88	2	0.00275789	Yes	Up
XP_020977509	Set2AB_CDS_42489	TMV resistance N-like isoform X3	52	208	2	0.000546255	Yes	Up
XP_016193003	Set2AB_CDS_13581	disease resistance TAO1-like isoform X1	916	3582	1.96735	0.00217822	Yes	Up
XP_016191441	Set2AB_CDS_13417	TMV resistance N-like	28	108	1.94753	0.00218015	Yes	Up
XP_016184497	Set3AB_CDS_29293	disease resistance At3g14460	12	46	1.9386	0.0166198	Yes	Up
XP_015951901	Set2AB_CDS_53336	TMV resistance N	54	206	1.93161	0.000810576	Yes	Up
XP_016181642	Set3AB_CDS_6388	ENHANCED DISEASE RESISTANCE 2-like	604	2202	1.86619	0.00207391	Yes	Up
XP_016184339	Set3AB_CDS_28787	disease resistance RML1B-like isoform X3	134	484	1.85277	0.000932881	Yes	Up
XP_016184752	Set2AB_CDS_21636	probable disease resistance At5g66900 isoform X2	1900	6816	1.84293	0.00710411	Yes	Up
XP_015952999	Set3AB_CDS_53683	disease resistance At3g14460	24	82	1.77259	0.00783798	Yes	Up
XP_016186877	Set3AB_CDS_52508	TMV resistance N isoform X2	244	828	1.76275	0.00171155	Yes	Up
XP_016183281	Set2AB_CDS_30489	ENHANCED DISEASE RESISTANCE 4-like	338	1102	1.70503	0.00273527	Yes	Up
XP_020972054	Set2AB_CDS_30929	TMV resistance N isoform X1	812	2550	1.65095	0.00718686	Yes	Up
XP_016192625	Set2AB_CDS_23552	hypersensitive-induced reaction 1	306	920	1.5881	0.00472535	Yes	Up
XP_015931771	Set2AB_CDS_48185	pathogenesis-related genes transcriptional activator PTI6	198	594	1.58496	0.00427838	Yes	Up
XP_020972114	Set2AB_CDS_31077	disease resistance RPP13 1	22	64	1.54057	0.0274947	Yes	Up
XP_016204013	Set2AB_CDS_36550	TMV resistance N-like isoform X1	60	172	1.51937	0.00814117	Yes	Up
XP_016169384	Set2AB_CDS_5378	TMV resistance N-like	358	1020	1.51054	0.00743225	Yes	Up
XP_016196358	Set2AB_CDS_44274	disease resistance RPP13-like	44	14	-1.65208	0.0385739	Yes	Down
XP_020973836	Set2AB_CDS_16874	disease resistance RPP13 1	42	12	-1.80735	0.0285815	Yes	Down
XP_020984730	Set2AB_CDS_11348	disease resistance ADR2-like	38	10	-1.926	0.0266949	Yes	Down
XP_020972847	Set2AB_CDS_22981	disease resistance RPM1	60	14	-2.09954	0.00522372	Yes	Down
