# Supplementary material for: A halotolerant growth promoting rhizobacteria triggers induced systemic resistance in plants and defends against fungal infection
Source: Sci Rep. 2019 Mar 11;9:4054. doi: 10.1038/s41598-019-40930-x (PMC6411892; doi:10.1038/s41598-019-40930-x)
Supplement: Supplementary file 7 — Table S6 [file 41598_2019_40930_MOESM7_ESM.xlsx]

## Sheet: Sheet1
Table S6: List of transcription factor genes which are up- or - down regulated in response to MBE02 treatment.
ID	CDS_id	Description	baseMean Control	baseMean MBE02	log2FoldChange	PValue	Regulation	Significance
XP_016173391	Set2AB_CDS_22214	basic leucine zipper 43-like	88	28	-1.65208	0.0108976	Yes	Down
XP_016204184	Set2AB_CDS_36804	dehydration-responsive element-binding 1C	10	904	6.49825	1.68169e-18	Yes	Up
AFU07641	Set2AB_CDS_63017	ethylene-responsive element binding factor 4	78	274	1.81263	0.00128748	Yes	Up
XP_015956367	Set2AB_CDS_52597	ethylene-responsive transcription factor 12-like	54	198	1.87447	0.00116042	Yes	Up
XP_016174193	Set3AB_CDS_54920	ethylene-responsive transcription factor 13	78	1348	4.1112	9.55016e-11	Yes	Up
XP_016196776	Set3AB_CDS_41100	ethylene-responsive transcription factor 13-like	58	946	4.02772	1.17039e-10	Yes	Up
XP_016185322	Set2AB_CDS_30648	ethylene-responsive transcription factor 1B	406	54	-2.91045	8.09303e-07	Yes	Down
XP_015948751	Set2AB_CDS_693	ethylene-responsive transcription factor 1B-like	342	38	-3.16993	1.43351e-07	Yes	Down
XP_016185325	Set2AB_CDS_30642	ethylene-responsive transcription factor 1B-like	204	18	-3.5025	6.27691e-08	Yes	Down
XP_016185334	Set2AB_CDS_30649	ethylene-responsive transcription factor 1B-like	212	44	-2.26849	0.000111657	Yes	Down
XP_020990746	Set2AB_CDS_30632	ethylene-responsive transcription factor 1B-like	354	70	-2.33832	4.55411e-05	Yes	Down
XP_016166166	Set2AB_CDS_45954	ethylene-responsive transcription factor 3	448	2656	2.56768	4.45909e-05	Yes	Up
XP_016170904	Set2AB_CDS_11131	ethylene-responsive transcription factor 4	1082	5742	2.40785	0.000416612	Yes	Up
XP_016181103	Set2AB_CDS_5520	ethylene-responsive transcription factor 4	1220	9130	2.90373	5.99057e-05	Yes	Up
XP_016188234	Set2AB_CDS_13962	ethylene-responsive transcription factor 9	1142	6984	2.61249	0.000187742	Yes	Up
XP_015934508	Set3AB_CDS_10052	ethylene-responsive transcription factor CRF3	100	474	2.24489	7.97991e-05	Yes	Up
XP_015964572	Set3AB_CDS_18684	ethylene-responsive transcription factor ERF022	26	1794	6.10852	3.2324e-17	Yes	Up
XP_015941632	Set3AB_CDS_63061	ethylene-responsive transcription factor ERF027	50	864	4.11103	5.7475e-11	Yes	Up
XP_016177322	Set2AB_CDS_58150	ethylene-responsive transcription factor ERF027	4	102	4.67243	3.11944e-08	Yes	Up
XP_015941380	Set2AB_CDS_62934	ethylene-responsive transcription factor ERF027-like	106	20	-2.40599	0.0002847	Yes	Down
XP_016188113	Set3AB_CDS_12009	ethylene-responsive transcription factor ERF039-like	34	360	3.40439	2.4843e-08	Yes	Up
XP_016173335	Set2AB_CDS_64489	ethylene-responsive transcription factor ERF096-like	54	8	-2.75489	0.000974476	Yes	Down
XP_015969644	Set2AB_CDS_61465	ethylene-responsive transcription factor ERF098	106	332	1.64712	0.00310093	Yes	Up
XP_016196775	Set2AB_CDS_40009	ethylene-responsive transcription factor ERF098-like	216	1024	2.24511	9.60733e-05	Yes	Up
XP_015949596	Set2AB_CDS_723	ethylene-responsive transcription factor ERF105	794	5698	2.84324	3.86711e-05	Yes	Up
XP_016205223	Set2AB_CDS_28525	ethylene-responsive transcription factor RAP2-3	520	3630	2.80339	1.96424e-05	Yes	Up
XP_016166751	Set2AB_CDS_48292	ethylene-responsive transcription factor RAP2-4	876	3150	1.84635	0.00343469	Yes	Up
XP_016186938	Set2AB_CDS_16832	GATA transcription factor 5	552	2152	1.96294	0.00118978	Yes	Up
XP_016175490	Set2AB_CDS_55907	GATA transcription factor 8	660	8588	3.70178	6.16254e-07	Yes	Up
XP_016204506	Set2AB_CDS_38403	GATA transcription factor 8 isoform X1	16	74	2.20945	0.00194832	Yes	Up
XP_016194762	Set2AB_CDS_41176	GATA zinc finger domain-containing 14	154	54	-1.5119	0.00934724	Yes	Down
XP_016187883	Set2AB_CDS_55460	NAC transcription factor 32	406	2688	2.72698	1.64473e-05	Yes	Up
XP_016186918	Set2AB_CDS_16858	probable transcription factor 21	1344	5504	2.03395	0.00251774	Yes	Up
XP_015973267	Set2AB_CDS_51569	probable WRKY transcription factor 11	524	1984	1.92077	0.00136849	Yes	Up
XP_016205279	Set2AB_CDS_27221	probable WRKY transcription factor 30	106	2694	4.66761	1.19871e-11	Yes	Up
XP_015955657	Set2AB_CDS_53286	probable WRKY transcription factor 41	1048	16590	3.9846	5.0579e-07	Yes	Up
XP_016189427	Set2AB_CDS_14140	probable WRKY transcription factor 41	190	2680	3.81816	7.45866e-09	Yes	Up
XP_016165592	Set2AB_CDS_48778	probable WRKY transcription factor 53	372	2916	2.97062	3.97642e-06	Yes	Up
XP_015933048	Set2AB_CDS_46380	probable WRKY transcription factor 70	32	8	-2	0.0335625	Yes	Down
XP_016186444	Set3AB_CDS_29011	probable WRKY transcription factor 70 isoform X1	60	270	2.16993	0.000154728	Yes	Up
XP_015964635	Set3AB_CDS_18646	RING-H2 finger ATL21A	200	702	1.81147	0.00122167	Yes	Up
XP_016165438	Set2AB_CDS_48505	RING-H2 finger ATL66	42	284	2.75743	3.20867e-06	Yes	Up
XP_015944111	Set2AB_CDS_8035	RING-H2 finger ATL7	196	58	-1.75673	0.00219961	Yes	Down
XP_016174422	Set2AB_CDS_56043	RING-H2 finger ATL70-like	78	22	-1.82597	0.0071101	Yes	Down
XP_015963503	Set2AB_CDS_21012	RING-H2 finger ATL8	430	1638	1.92953	0.00105658	Yes	Up
XP_016205249	Set3AB_CDS_58370	transcription factor bHLH13	928	5400	2.54076	0.000189098	Yes	Up
XP_016181554	Set3AB_CDS_9837	transcription factor bHLH13-like	18	134	2.89616	1.1224e-05	Yes	Up
XP_015947924	Set2AB_CDS_320	transcription factor bHLH14	222	718	1.69342	0.00242858	Yes	Up
XP_015933468	Set3AB_CDS_31328	transcription factor bHLH18	16	104	2.70044	7.86075e-05	Yes	Up
XP_015963747	Set2AB_CDS_19535	transcription factor bHLH18	296	3458	3.54627	1.27336e-07	Yes	Up
XP_015963749	Set3AB_CDS_19812	transcription factor bHLH18	44	2042	5.53634	3.98693e-15	Yes	Up
XP_016178136	Set2AB_CDS_23828	transcription factor bHLH35	194	2874	3.88893	5.68661e-09	Yes	Up
XP_016198076	Set2AB_CDS_42398	transcription factor bHLH35 isoform X1	260	1084	2.05978	0.000331374	Yes	Up
XP_016167250	Set3AB_CDS_45980	transcription factor bHLH63	44	140	1.66985	0.00502434	Yes	Up
XP_016177314	Set3AB_CDS_55290	transcription factor bHLH96	2406	818	-1.55646	0.0106687	Yes	Down
XP_015943386	Set2AB_CDS_35729	transcription factor GTE7	366	1214	1.72985	0.00253448	Yes	Up
XP_020989818	Set2AB_CDS_7830	transcription factor GTE7	298	912	1.61372	0.00410074	Yes	Up
XP_015944942	Set2AB_CDS_6674	transcription factor HRS1	46	174	1.91938	0.00107976	Yes	Up
XP_016177474	Set2AB_CDS_55927	transcription factor MYB108-like	152	446	1.55297	0.00507142	Yes	Up
XP_015953501	Set2AB_CDS_54245	transcription factor MYB14	156	4460	4.83743	4.02936e-11	Yes	Up
XP_016188339	Set2AB_CDS_15140	transcription factor MYB14	296	7592	4.68081	1.04361e-09	Yes	Up
XP_015953561	Set3AB_CDS_53226	transcription factor MYB14-like	70	208	1.57116	0.0054476	Yes	Up
XP_015934294	Set3AB_CDS_10034	transcription factor MYB44	72	1902	4.72338	1.79649e-12	Yes	Up
XP_015972562	Set2AB_CDS_26939	transcription factor MYB44	500	2570	2.36177	0.00015028	Yes	Up
XP_016201689	Set2AB_CDS_18345	transcription factor MYB44	2432	8338	1.77756	0.0106738	Yes	Up
XP_020984775	Set2AB_CDS_2512	transcription factor MYB46 isoform X2	8	32	2	0.0335625	Yes	Up
XP_015932323	Set2AB_CDS_32933	transcription factor MYB58-like	72	18	-2	0.00452998	Yes	Down
XP_016174356	Set2AB_CDS_58629	transcription factor MYB62	52	6	-3.11548	0.000414615	Yes	Down
XP_016200196	Set2AB_CDS_18741	transcription factor MYB62-like	640	194	-1.72202	0.00201499	Yes	Down
XP_015963299	Set2AB_CDS_18453	transcription factor MYC4	86	658	2.93568	5.71136e-07	Yes	Up
XP_015935544	Set2AB_CDS_10073	transcription factor PCL1	352	1494	2.08553	0.000378793	Yes	Up
XP_016187492	Set2AB_CDS_17368	transcription factor RAX2	1556	508	-1.61494	0.00561641	Yes	Down
XP_015937933	Set2AB_CDS_10159	transcription factor SCREAM2	26	6	-2.11548	0.0435269	Yes	Down
XP_016176021	Set2AB_CDS_59161	transcription factor TCP7	244	842	1.78694	0.00149768	Yes	Up
XP_015933297	Set2AB_CDS_32499	transcription repressor OFP14	118	38	-1.63472	0.0074179	Yes	Down
XP_015961241	Set2AB_CDS_45335	transcription repressor OFP1-like	34	10	-1.76553	0.0481462	Yes	Down
XP_016188882	Set2AB_CDS_16945	transcription repressor OFP8	360	90	-2	0.000393701	Yes	Down
XP_016196859	Set2AB_CDS_41115	zinc finger 6	412	122	-1.75576	0.00165944	Yes	Down
XP_015951458	Set2AB_CDS_1013	zinc finger A20 and AN1 domain-containing stress-associated 4	2150	6782	1.65737	0.0151303	Yes	Up
XP_020999009	Set2AB_CDS_20780	zinc finger AN1 domain-containing stress-associated 12	588	2876	2.29018	0.000276915	Yes	Up
XP_016166023	Set2AB_CDS_48521	zinc finger CCCH domain-containing 29	11358	72952	2.68324	0.000443251	Yes	Up
XP_016182419	Set3AB_CDS_8278	zinc finger CONSTANS-LIKE 4-like	12	48	2	0.0126752	Yes	Up
XP_016203088	Set3AB_CDS_36871	zinc finger GIS3-like	6	26	2.11548	0.0435269	Yes	Up
XP_016181939	Set2AB_CDS_5863	zinc finger STOP1 homolog	522	2750	2.39731	0.000136162	Yes	Up
XP_015935177	Set2AB_CDS_10633	zinc finger ZAT10	2946	9150	1.63501	0.0195237	Yes	Up
XP_015941937	Set2AB_CDS_63625	zinc finger ZAT10	978	3646	1.89841	0.00312939	Yes	Up
XP_016163030	Set2AB_CDS_26941	zinc finger ZAT10	2592	16378	2.65962	0.000406238	Yes	Up
XP_020966815	Set3AB_CDS_57492	zinc finger ZAT10	1374	5514	2.00472	0.00289159	Yes	Up
XP_016183264	Set2AB_CDS_30477	zinc finger ZAT11	534	2804	2.39257	0.000144921	Yes	Up
XP_016208025	Set2AB_CDS_60980	zinc finger ZAT11	56	1250	4.48036	4.13519e-12	Yes	Up
XP_020990904	Set3AB_CDS_1629	zinc finger ZAT11-like	92	556	2.59538	7.01919e-06	Yes	Up
XP_016169469	Set2AB_CDS_3698	zinc finger ZAT12	50	416	3.05658	2.76059e-07	Yes	Up
XP_016177013	Set2AB_CDS_24278	zinc finger ZAT9-like	26	2	-3.70044	0.00394644	Yes	Down
