# Supplementary material for: A halotolerant growth promoting rhizobacteria triggers induced systemic resistance in plants and defends against fungal infection
Source: Sci Rep. 2019 Mar 11;9:4054. doi: 10.1038/s41598-019-40930-x (PMC6411892; doi:10.1038/s41598-019-40930-x)
Supplement: Supplementary file 8 — Table S7 [file 41598_2019_40930_MOESM8_ESM.xlsx]

## Sheet: Sheet1
Table S7: Genes involved in reactive oxygen species scavenging machinery and were differentially regulated by MBE02 treatment.
ID	CDS_id	Description	baseMean Control	baseMean MBE02	log2FoldChange	P Value
XP_015943578	Set2AB_CDS_35049	cationic peroxidase 2	1226	12456	3.34481	9.41019e-06
XP_015952794	Set3AB_CDS_53975	L-ascorbate oxidase homolog	1104	9594	3.11939	2.05129e-05
XP_016193127	Set3AB_CDS_12323	lignin-forming anionic peroxidase-like	40	322	3.00899	4.8274e-07
XP_016201904	Set3AB_CDS_35415	peroxidase 72	8	46	2.52356	0.0034553
XP_016179746	Set2AB_CDS_8597	cationic peroxidase 2	2446	12096	2.30603	0.0015085
XP_016161899	Set2AB_CDS_25403	peroxidase 44	748	3642	2.28362	0.000419562
XP_016189927	Set2AB_CDS_14115	L-ascorbate oxidase isoform X1	4762	16314	1.77647	0.0155793
XP_015968605	Set2AB_CDS_25332	respiratory burst oxidase homolog B	4328	14728	1.76679	0.0153271
XP_016204836	Set3AB_CDS_24996	L-ascorbate oxidase homolog isoform X1	108	360	1.73697	0.00186393
XP_016184688	Set2AB_CDS_49639	L-ascorbate oxidase homolog	92	282	1.61599	0.00377824
XP_015934595	Set2AB_CDS_9567	glutathione S-transferase TCHQD	212	606	1.51525	0.00622191
XP_016169198	Set2AB_CDS_4626	thioredoxin CXXS1	162	578	1.83508	0.00103088
XP_016163609	Set2AB_CDS_47821	inactive TPR repeat-containing thioredoxin TTL3	1582	5564	1.81437	0.00686691
XP_020973754	Set2AB_CDS_12869	thioredoxin YLS8 isoform X2	24	76	1.66297	0.0135309
XP_015937937	Set2AB_CDS_10814	thioredoxin-like 1- chloroplastic	88	262	1.57399	0.00481602
XP_016200735	Set2AB_CDS_20322	thioredoxin H2	54	160	1.56704	0.0069674
XP_015959936	Set2AB_CDS_43999	peroxidase 16	38	6	-2.66297	0.00487454
XP_015931846	Set2AB_CDS_31930	cationic peroxidase 1	54	16	-1.75489	0.0195514
XP_016167678	Set2AB_CDS_46355	cationic peroxidase 1	1840	554	-1.73175	0.00352614
