# Supplementary material for: A halotolerant growth promoting rhizobacteria triggers induced systemic resistance in plants and defends against fungal infection
Source: Sci Rep. 2019 Mar 11;9:4054. doi: 10.1038/s41598-019-40930-x (PMC6411892; doi:10.1038/s41598-019-40930-x)
Supplement: Supplementary file 9 — Table S8 [file 41598_2019_40930_MOESM9_ESM.xlsx]

## Sheet: Sheet1
Table S8. Genes selected for quantitative real time PCR to validate the RNA sequencing data. The functional categories (molecular, biological and cellular) were predicted by Uniprot database (uniprot.org)
S. No.	Gene ID	Name	Genome species	Molecular function	Biological function	Cellular component	Fold change (Base mean)	Fold change (QPCR)
1	XP_015964572	ethylene-responsive transcription factor ERF022	A. duranensis	DNA binding	Transcription	Nucleus	69	87
2	XP_015963749	Transcription factor bHLH 18	A. duranensis	DNA binding	Transcription regulation	Nucleus	46.4	61.7
3	XP_016208025	zinc finger ZAT11	A. ipaensis	DNA binding	Transcription regulation	Nucleus	22.3	45.6
4	XP_016172207	calcium-binding PBP1	A. ipaensis	Calcium ion binding	Auxin response	Unknown	13.2	12
5	XP_015954363	SAR DEFICIENT 1	A. duranensis	Transcription activator	defense response	Nucleus	20.5	30
6	XP_015957844	phospholipase A1- chloroplastic	A. duranensis	Phospholipase activity	lipid catabolic process	Chloroplast	16.6	15.2
7	XP_015934294	transcription factor MYB44	A. duranensis	DNA binding	Transcription regulation	Nucleus	26.4	26.1
8	XP_015958215	probable disease resistance At5g66900	A. duranensis	ATP binding	defense response	Unknown	23.2	13.3
9	XP_016166724	protein EXORDIUM	A. ipaensis	unknown	response to brassinosteroid	Extra cellular region	48.8	34.6
10	XP_015946400	allene oxide cyclase chloroplastic	A. duranensis	allene oxide cyclase activity	JA biosynthesis	Chloroplast	8.8	8.2
11	XP_016165551	NDR1 HIN1 10	A. ipaensis	unknown	defense response	Plasma membrane	14.5	11.4
12	XP_015963452	abscisic acid 8 -hydroxylase 3	A. duranensis	abscisic acid hydroxylase activity	ABA catabolism	Extracellular region/membrane component	31.1	68.6
13	XP_016204184	dehydration-responsive element-binding 1C	A. ipaensis	DNA binding	Transcription regulation	Nucleus	90.4	25.1
14	XP_015940750	putative disease resistance protein At4g11170	A. duranensis	ADP binding	defense response	Mitochondria	82.9	6.23
15	XP_020984000	terpene synthase 10 isoform X1	A. duranensis	terpene synthase activity	Unknown	Unknown	4.22	24.1
16	XP_015947781	1-aminocyclopropane-1-carboxylate synthase-like	A. duranensis	Catalytic activity	ACC biosynthesis	Unknown	0.15	0.11
17	XP_020979041	polygalacturonase At1g48100	A. ipaensis	polygalacturonase activity	Carbohydrate metabolism	Cellwall	0.058	0.019
