# Supplementary material for: A halotolerant growth promoting rhizobacteria triggers induced systemic resistance in plants and defends against fungal infection
Source: Sci Rep. 2019 Mar 11;9:4054. doi: 10.1038/s41598-019-40930-x (PMC6411892; doi:10.1038/s41598-019-40930-x)
Supplement: Supplementary file 10 — Table S9 [file 41598_2019_40930_MOESM10_ESM.xlsx]

## Sheet: Sheet1
Table S9: The details of the primers used in the present study.
Primers used to validate RNA sequencing data
Gene ID	Forward 5'-3'	Reverse 5'-3'
XP_015964572	AGTTCAAGGGCCGAGGAC	ATCCACATTTTTGGCGAGTC
XP_015963749	TCACACAACCACCTCTTTGC	AACACACAGGGCCTTCATTC
XP_016208025	AGCCAAATCACTGAGCCTGT	CATGAGGGTCGAAAGGTGTT
XP_016172207	GAGCCTGAGGAGGAACAGTG	ACATGAGGACGCAAAACTCC
XP_015954363	CCTTGCTTAGCGGAGAATTG	TCTTTTCTAGGCGCCACACT
XP_015957844	CCAAAATCAAAGAGGCCAAA	CTCCCAGTTTGAGCAACCAT
XP_015934294	GCTACCGGAGTTCACGCTAC	ACTTCCCTGGCAATCACATC
XP_015958215	ATTTGCATTTCGCAGATTCC	TGTTGGATTTAAGCCGTTCC
XP_016166724	GGATTTGGGTGCCTAGTGAA	CACAAGGGCCCTCTATTGAA
XP_015946400	TTGTACACAGGGTGCCTTCA	GAAGCTCTTGAGGCAAGTCC
XP_016165551	TACTACGGACCAGCCATTCC	ACGATGAGCGCAAGAAGAAT
XP_015963452	GGCAAGGACGAAATCCACTA	TCCATGAATGAACCAAGCAA
XP_016204184	GGCCATGTGGTGGAGTTAGA	CAGCTGGCTCCTCTTCATTC
XP_015940750	TGCAAGCATTGTTTGATGGT	ATGGTTGTTGGAAGCTCTGG
XP_020984000	TTTTACCGAGGCAAAATGGT	AATGAGACGTGTAATCGTTGC
XP_015947781	CTTCAAACCCTTTGGGAACA	ATTTTGCGACCGCAATTTAC
XP_020979041	ACATGAAGCCAACTGCTGTG	CAACCGGTTTGGATGGATAC
LOX gene primers
Gene ID	Forward 5'-3'	Reverse 5'-3'	Reference
RT-PnLOX2-3	CCTCATCCTCCTCCTTCTTC	AAGGTGTCAACGTCCAGG	Tsitsigiannis et al., 2005, MPMI
Aradu.KXZ9V	AGACCTTAACTCTTGAAGATGT	GCACCCCAGCATTTATCT	Song et al., 2016, Scientific Reports
Aradu.C3RV0	CAACTCATAAGTGCCGTCAA	CTGGTGTTCCTATCTCCTCAT
Aradu.C88Z1	CAGGGTCAGAGTCAGAGTCA	ACACCGTTGATGAAGTATTCC
Aradu.KZX2M	ACTTGTTAGGAATGATGGTGAGAG	CTGGAGACGACGAATGATGAC
Actin	TGGTCTCGGTTTCCTGAGTT	AATACCACTCCAAAGCAAACG
Ppo genes primers
Gene ID	Forward 5'-3'	Reverse 5'-3'	Reference
An-ppoA	CTCAAGCCGGACTGTTTCTC	GCTCCAAAGGCTGTCAGTTC	Horowitz Brown et al., 2009 MPMI
Af-ppoB	CAGATTCCTTTTCCGAACCA	GTGTTATCGCGGTTCAGGTT
Af-ppoC	CTAGTTTCCTCAGCGGCATC	CTCAGGAAGGTGCTTTTTGC
Af-ppoD	GGACATCTGCCTTTGGGTAA	CTTGACGACATCCAGAAGCA
Af-actin	CGTACCACCGGTATCGTTCT	GAAGCGGTCTGAATCTCCTG
